# Supplementary material for: An Integrated Network, RNA Sequencing, and Experiment Pharmacology Approach Reveals the Active Component, Potential Target, and Mechanism of Gelsemium elegans in the Treatment of Colorectal Cancer
Source: Front Oncol. 2020 Dec 23;10:616628. doi: 10.3389/fonc.2020.616628 (PMC7786369; doi:10.3389/fonc.2020.616628)
Supplement: Supplementary file 1 [file DataSheet_1.zip]

Archive with 14 entries (13 files):
- supplementary material 2/
- __MACOSX/._supplementary material 2
- supplementary material 2/Table 5-Control_vs_KM.DESeq.Up.xlsx
- __MACOSX/supplementary material 2/._Table 5-Control_vs_KM.DESeq.Up.xlsx
- supplementary material 2/Table 4-Control_vs_KM.DESeq.Down.xlsx
- __MACOSX/supplementary material 2/._Table 4-Control_vs_KM.DESeq.Down.xlsx
- supplementary material 2/docking result.xlsx
- __MACOSX/supplementary material 2/._docking result.xlsx
- supplementary material 2/supplementary.docx
- __MACOSX/supplementary material 2/._supplementary.docx
- supplementary material 2/Table 1-enrichment.Process.tsv
- __MACOSX/supplementary material 2/._Table 1-enrichment.Process.tsv
- supplementary material 2/Table 2-enrichment.KEGG.tsv
- __MACOSX/supplementary material 2/._Table 2-enrichment.KEGG.tsv
