# Supplementary material for: An Integrated Network, RNA Sequencing, and Experiment Pharmacology Approach Reveals the Active Component, Potential Target, and Mechanism of Gelsemium elegans in the Treatment of Colorectal Cancer
Source: Front Oncol. 2020 Dec 23;10:616628. doi: 10.3389/fonc.2020.616628 (PMC7786369; doi:10.3389/fonc.2020.616628)
Supplement: Supplementary file 1 [file DataSheet_1.zip › supplementary material 2/Table 5-Control_vs_KM.DESeq.Up.xlsx]

## Sheet: Sheet1
id	baseMean	baseMeanA	baseMeanB	foldChange	log2FoldChange	pval	padj	Chromosome	Start Site	End Site	Direction	Length	Name	GO	KEGG	EC	eggNOG Class	eggNOG	Description	NCBI_GI	UniProtID
ENSG00000163659	2861.87	1426.51	4297.23	3.0124	1.59091	5.24007e-116	9.14497e-112	3	156673235	156706770	+	4800	TIPARP	GO:0003950;GO:0003950;GO:0003950;GO:0005634;GO:0005634;GO:0006471;GO:0010629;GO:0016740;GO:0016757;GO:0035326;GO:0045732;GO:0046872;GO:0046872;GO:0046872;GO:0070213;GO:0071407;GO:0140289;GO:1990404;GO:0003950;GO:0003950;GO:0003950;GO:0005634;GO:0005634;GO:0006471;GO:0010629;GO:0016740;GO:0016757;GO:0035326;GO:0045732;GO:0046872;GO:0046872;GO:0046872;GO:0070213;GO:0071407;GO:0140289;GO:1990404;GO:…	K15259	EC:2.4.2.30	NOG27203	-	TCDD inducible poly(ADP-ribose) polymerase[Source:HGNC Symbol;Acc:HGNC:23696]	25976	Q7Z3E1
ENSG00000138061	134.251	24.3744	244.128	10.0157	3.3242	7.52367e-39	1.01002e-35	2	38066973	38109902	-	5985	CYP1B1	GO:0001525;GO:0002930;GO:0002930;GO:0004497;GO:0004497;GO:0004497;GO:0004497;GO:0004497;GO:0005506;GO:0005506;GO:0005739;GO:0005739;GO:0005783;GO:0005789;GO:0005789;GO:0006725;GO:0006805;GO:0006805;GO:0006805;GO:0006809;GO:0006809;GO:0007155;GO:0007155;GO:0007601;GO:0008202;GO:0008202;GO:0008202;GO:0008210;GO:0008210;GO:0008285;GO:0008285;GO:0008631;GO:0008631;GO:0009404;GO:0009636;GO:0010575;GO:…	K07410	EC:1.14.14.1	COG2124	Q	cytochrome P450 family 1 subfamily B member 1[Source:HGNC Symbol;Acc:HGNC:2597]	1545	Q16678;Q53TK1
ENSG00000286169	429.912	194.419	665.404	3.42253	1.77506	1.39082e-38	1.73376e-35	5	271670	438291	+	5875	AHRR	GO:0005509;GO:0000122;GO:0000981;GO:0003677;GO:0005515;GO:0005634;GO:0005654;GO:0005654;GO:0005737;GO:0005829;GO:0006355;GO:0006355;GO:0006805;GO:0006805;GO:0006805;GO:0009410;GO:0009410;GO:0009410;GO:0045944;GO:0046983;GO:0046983;GO:0000122;GO:0000981;GO:0003677;GO:0005515;GO:0005634;GO:0005654;GO:0005654;GO:0005737;GO:0005829;GO:0006355;GO:0006355;GO:0006805;GO:0006805;GO:0006805;GO:0009410;GO:…	-	-	-	-	aryl-hydrocarbon receptor repressor [Source:HGNCSymbol;Acc:HGNC:346]	-	-
ENSG00000114626	957.817	629.264	1286.37	2.04425	1.03157	1.24609e-33	1.31444e-30	3	127672935	127680926	+	6155	ABTB1	GO:0000151;GO:0003746;GO:0005515;GO:0005515;GO:0005730;GO:0005737;GO:0005829;GO:0005886;GO:0006412;GO:0006414;GO:0000151;GO:0003746;GO:0005515;GO:0005515;GO:0005730;GO:0005737;GO:0005829;GO:0005886;GO:0006412;GO:0006414;GO:0000151;GO:0003746;GO:0005515;GO:0005515;GO:0005730;GO:0005737;GO:0005829;GO:0005886;GO:0006412;GO:0006414;	K10520	-	COG0666	R	ankyrin repeat and BTB domain containing 1[Source:HGNC Symbol;Acc:HGNC:18275]	80325	Q969K4
ENSG00000138764	1269.94	833.778	1706.11	2.04624	1.03298	1.69116e-33	1.63967e-30	4	77157207	77433388	+	7416	CCNG2	GO:0000079;GO:0000278;GO:0000307;GO:0004672;GO:0005634;GO:0005737;GO:0005737;GO:0006468;GO:0007049;GO:0007088;GO:0008284;GO:0016538;GO:0019901;GO:0045787;GO:0051301;GO:0051726;GO:0051726;GO:0051726;GO:0000079;GO:0000278;GO:0000307;GO:0004672;GO:0005634;GO:0005737;GO:0005737;GO:0006468;GO:0007049;GO:0007088;GO:0008284;GO:0016538;GO:0019901;GO:0045787;GO:0051301;GO:0051726;GO:0051726;GO:0000079;GO:…	K10146	-	COG5024	D	cyclin G2 [Source:HGNC Symbol;Acc:HGNC:1593]"	901	Q16589;A0A024RDC7
ENSG00000140465	453.302	31.6299	874.974	27.6628	4.78988	3.16945e-28	1.7843e-25	15	74719542	74725536	-	3361	CYP1A1	GO:0002933;GO:0004497;GO:0004497;GO:0004497;GO:0005506;GO:0005506;GO:0005515;GO:0005737;GO:0005739;GO:0005743;GO:0005783;GO:0005789;GO:0005789;GO:0008202;GO:0009692;GO:0016020;GO:0016491;GO:0016491;GO:0016705;GO:0016705;GO:0016712;GO:0016712;GO:0017144;GO:0019216;GO:0019373;GO:0019825;GO:0020037;GO:0020037;GO:0030544;GO:0031090;GO:0042359;GO:0042759;GO:0043231;GO:0043231;GO:0046872;GO:0051879;GO:…	K07408	EC:1.14.14.1	COG2124	Q	cytochrome P450 family 1 subfamily A member 1[Source:HGNC Symbol;Acc:HGNC:2595]	1543	P04798;A0N0X8
ENSG00000120738	11104.9	6355.71	15854.1	2.49447	1.31873	8.47053e-28	4.47963e-25	5	138465479	138469303	+	3137	EGR1	GO:0000122;GO:0000976;GO:0000977;GO:0000977;GO:0000981;GO:0000981;GO:0000981;GO:0001228;GO:0001666;GO:0001666;GO:0002931;GO:0002931;GO:0003676;GO:0003676;GO:0003677;GO:0003677;GO:0003700;GO:0003700;GO:0005515;GO:0005515;GO:0005634;GO:0005634;GO:0005634;GO:0005634;GO:0005654;GO:0005654;GO:0005737;GO:0005737;GO:0006355;GO:0006357;GO:0006366;GO:0008270;GO:0009749;GO:0010385;GO:0010628;GO:0030217;GO:…	K09203	-	COG5048	R	early growth response 1 [Source:HGNCSymbol;Acc:HGNC:3238]	1958	P18146;Q546S1
ENSG00000131069	3735.93	2483.21	4988.65	2.00895	1.00644	1.72033e-24	6.25483e-22	20	34872146	34927962	+	5248	ACSS2	GO:0003824;GO:0003824;GO:0003824;GO:0003824;GO:0000166;GO:0003824;GO:0003824;GO:0003987;GO:0003987;GO:0003987;GO:0003987;GO:0005524;GO:0005654;GO:0005737;GO:0005759;GO:0005829;GO:0005829;GO:0006069;GO:0008610;GO:0016208;GO:0016208;GO:0016208;GO:0016874;GO:0019427;GO:0019427;GO:0043231;GO:0000166;GO:0003824;GO:0003824;GO:0003987;GO:0003987;GO:0003987;GO:0003987;GO:0003987;GO:0003987;GO:0005524;GO:…	K01895	EC:6.2.1.1	COG0365	I	acyl-CoA synthetase short chain family member 2[Source:HGNC Symbol;Acc:HGNC:15814]	55902	Q9NR19;Q6DKJ3
ENSG00000172818	442.519	281.511	603.527	2.14388	1.10023	3.89434e-24	1.38702e-21	11	65787063	65797214	+	3803	OVOL1	GO:0000122;GO:0000978;GO:0000981;GO:0001227;GO:0001227;GO:0001228;GO:0001822;GO:0003676;GO:0003676;GO:0003677;GO:0005634;GO:0005634;GO:0005634;GO:0007283;GO:0007498;GO:0008544;GO:0009913;GO:0043565;GO:0043588;GO:0045892;GO:0045944;GO:0046872;GO:0051729;GO:1901994;GO:2000647;GO:0003676;GO:0003676;	K09216	-	NOG255026	-	ovo like transcriptional repressor 1 [Source:HGNCSymbol;Acc:HGNC:8525]	5017	O14753
ENSG00000166046	397.87	247.895	547.846	2.20999	1.14404	1.0354e-23	3.34628e-21	12	106301929	106347003	+	6616	TCP11L2	-	-	-	NOG257003	-	t-complex 11 like 2 [Source:HGNCSymbol;Acc:HGNC:28627]	255394	Q8N4U5;A0A024RBH4
ENSG00000171223	2138.58	1228.08	3049.08	2.48281	1.31197	4.10192e-23	1.21333e-20	19	12791486	12793315	+	1830	JUNB	GO:0000122;GO:0000785;GO:0000790;GO:0000977;GO:0000978;GO:0000978;GO:0000981;GO:0000981;GO:0001228;GO:0001570;GO:0001649;GO:0001701;GO:0001829;GO:0003677;GO:0003677;GO:0003677;GO:0003677;GO:0003677;GO:0003700;GO:0003700;GO:0003713;GO:0003713;GO:0003714;GO:0005515;GO:0005634;GO:0005654;GO:0005654;GO:0005654;GO:0005667;GO:0006355;GO:0006355;GO:0006355;GO:0006357;GO:0006357;GO:0006357;GO:0008134;GO:…	K09028	-	NOG283376	-	JunB proto-oncogene, AP-1 transcription factorsubunit [Source:HGNC Symbol;Acc:HGNC:6205]	3726	P17275;Q5U079
ENSG00000169429	166.733	81.8785	251.587	3.07269	1.6195	1.22655e-22	3.56762e-20	4	73740541	73743716	+	2239	CXCL8	GO:0005125;GO:0005153;GO:0005153;GO:0005576;GO:0005576;GO:0005576;GO:0005615;GO:0006935;GO:0006935;GO:0006935;GO:0006952;GO:0006952;GO:0006954;GO:0006955;GO:0006955;GO:0008009;GO:0008009;GO:0010469;GO:0030593;GO:0030593;GO:0042119;GO:0042119;GO:0001525;GO:0002237;GO:0005125;GO:0005153;GO:0005153;GO:0005153;GO:0005515;GO:0005515;GO:0005515;GO:0005576;GO:0005576;GO:0005576;GO:0005576;GO:0005615;GO:…	K10030	-	NOG73311	-	C-X-C motif chemokine ligand 8 [Source:HGNCSymbol;Acc:HGNC:6025]	3576	P10145;A0A024RDA5
ENSG00000169710	50203.1	31002.7	69403.6	2.23863	1.16261	3.19771e-22	9.14859e-20	17	82078338	82098294	-	9321	FASN	GO:0001649;GO:0003723;GO:0003824;GO:0003824;GO:0003824;GO:0004312;GO:0004312;GO:0004312;GO:0004312;GO:0004312;GO:0004313;GO:0004314;GO:0004315;GO:0004316;GO:0004320;GO:0005515;GO:0005515;GO:0005737;GO:0005737;GO:0005794;GO:0005829;GO:0005829;GO:0005886;GO:0006084;GO:0006629;GO:0006631;GO:0006631;GO:0006633;GO:0006633;GO:0006633;GO:0008144;GO:0008152;GO:0008611;GO:0008659;GO:0009058;GO:0009058;GO:…	K00665	EC:2.3.1.85	COG3319	Q	fatty acid synthase [Source:HGNCSymbol;Acc:HGNC:3594]	2194	P49327
ENSG00000167552	2539.63	1564.59	3514.67	2.24639	1.16761	3.86261e-22	1.08726e-19	12	49184795	49189080	-	3178	TUBA1A	GO:0000086;GO:0000166;GO:0000226;GO:0000278;GO:0003924;GO:0003924;GO:0005198;GO:0005200;GO:0005200;GO:0005200;GO:0005515;GO:0005525;GO:0005525;GO:0005525;GO:0005525;GO:0005634;GO:0005737;GO:0005737;GO:0005829;GO:0005856;GO:0005874;GO:0005874;GO:0005874;GO:0005874;GO:0005874;GO:0007017;GO:0007017;GO:0007017;GO:0007017;GO:0010389;GO:0015630;GO:0030705;GO:0036464;GO:0051301;GO:0055037;GO:0070062;GO:…	K07374	-	COG5023	Z	tubulin alpha 1a [Source:HGNCSymbol;Acc:HGNC:20766]	7846	Q71U36
ENSG00000146278	1370.05	894.412	1845.68	2.06357	1.04514	4.16514e-22	1.15381e-19	6	89080751	89085160	+	2992	PNRC1	GO:0005515;GO:0005634;GO:0005634;GO:0005634;	K18774	-	NOG28502	S	proline rich nuclear receptor coactivator 1[Source:HGNC Symbol;Acc:HGNC:17278]	10957	Q12796
ENSG00000090238	392.112	249.982	534.242	2.13712	1.09567	1.02428e-20	2.41565e-18	16	30092314	30096915	-	3181	YPEL3	GO:0005634;GO:0005730;GO:0046872;GO:2000774;GO:0005634;GO:0005730;GO:0046872;GO:2000774;GO:0005634;GO:0005730;GO:0046872;GO:2000774;GO:0005634;GO:0005730;GO:0046872;GO:2000774;GO:0046872;GO:0046872;	-	-	NOG300891	-	yippee like 3 [Source:HGNC Symbol;Acc:HGNC:18327]"	83719	P61236;A0A024R624
ENSG00000128016	6227.12	3563.76	8890.48	2.49469	1.31886	6.6913e-19	1.1916e-16	19	39406813	39409412	+	2010	ZFP36	GO:0000122;GO:0000165;GO:0000288;GO:0000289;GO:0000932;GO:0003677;GO:0003723;GO:0003727;GO:0003729;GO:0003729;GO:0003730;GO:0005515;GO:0005515;GO:0005515;GO:0005634;GO:0005737;GO:0005737;GO:0005737;GO:0005829;GO:0005829;GO:0005829;GO:0006402;GO:0006402;GO:0006402;GO:0009611;GO:0010494;GO:0010837;GO:0017091;GO:0019899;GO:0019901;GO:0019957;GO:0030014;GO:0031047;GO:0031072;GO:0031086;GO:0032680;GO:…	K15308	-	COG5063	R	ZFP36 ring finger protein [Source:NCBIgene;Acc:7538]	7538	P26651;M0QY76
ENSG00000104081	147.099	80.054	214.144	2.675	1.41954	4.55026e-16	5.59233e-14	15	40087890	40108892	-	5447	BMF	GO:0001669;GO:0001844;GO:0005515;GO:0005515;GO:0005741;GO:0005829;GO:0005886;GO:0006915;GO:0006915;GO:0006915;GO:0010507;GO:0016459;GO:0032464;GO:0034644;GO:0043065;GO:0043276;GO:0090200;GO:2001244;GO:0001844;GO:0005515;GO:0005515;GO:0005741;GO:0005829;GO:0005886;GO:0006915;GO:0006915;GO:0006915;GO:0010507;GO:0016459;GO:0032464;GO:0034644;GO:0043065;GO:0043276;GO:0090200;GO:2001244;GO:0001844;GO:…	K17460	-	NOG40671	S	Bcl2 modifying factor [Source:HGNCSymbol;Acc:HGNC:24132]	90427	Q96LC9
ENSG00000156804	247.481	156.688	338.273	2.15889	1.11029	6.23202e-16	7.55287e-14	8	123497889	123541206	-	7395	FBXO32	GO:0000209;GO:0005515;GO:0005515;GO:0005634;GO:0005634;GO:0005654;GO:0005737;GO:0005829;GO:0005829;GO:0014894;GO:0014894;GO:0016567;GO:0019005;GO:0030018;GO:0043687;GO:0071549;GO:0000209;GO:0005515;GO:0005515;GO:0005634;GO:0005654;GO:0005737;GO:0005829;GO:0005829;GO:0014894;GO:0016567;GO:0019005;GO:0043687;	K10305	-	NOG327896	-	F-box protein 32 [Source:HGNCSymbol;Acc:HGNC:16731]	114907	Q969P5;A0A024R9F3
ENSG00000189171	154.965	86.7209	223.208	2.57387	1.36394	6.98385e-16	8.2913e-14	1	153618787	153631360	-	2216	S100A13	GO:0005507;GO:0005507;GO:0005507;GO:0005509;GO:0005509;GO:0005509;GO:0005515;GO:0005515;GO:0005576;GO:0005576;GO:0005615;GO:0005634;GO:0005634;GO:0005730;GO:0005737;GO:0005829;GO:0005829;GO:0005886;GO:0008270;GO:0008289;GO:0015031;GO:0017134;GO:0042629;GO:0042803;GO:0043123;GO:0043303;GO:0046872;GO:0048471;GO:0050663;GO:0050703;GO:0050786;GO:0005507;GO:0005507;GO:0005507;GO:0005509;GO:0005509;GO:…	-	-	NOG41858	H	S100 calcium binding protein A13 [Source:HGNCSymbol;Acc:HGNC:10490]	6284	Q99584
ENSG00000132561	218.742	135.543	301.94	2.22764	1.15552	1.6707e-15	1.73554e-13	8	97868840	98036724	+	6941	MATN2	GO:0003429;GO:0005201;GO:0005509;GO:0005509;GO:0005515;GO:0005576;GO:0005615;GO:0008150;GO:0031012;GO:0031012;GO:0062023;GO:0062023;GO:0001764;GO:0003429;GO:0005201;GO:0005509;GO:0005509;GO:0005515;GO:0005576;GO:0005604;GO:0005615;GO:0007411;GO:0008150;GO:0008347;GO:0031012;GO:0031012;GO:0031012;GO:0031104;GO:0031175;GO:0048678;GO:0062023;GO:0062023;GO:0003429;GO:0005201;GO:0005509;GO:0005509;GO:…	-	-	NOG297993	-	matrilin 2 [Source:HGNC Symbol;Acc:HGNC:6908]"	4147	O00339;A0A140VKH7;Q8N2G3
ENSG00000196542	194.287	117.322	271.253	2.31204	1.20917	2.42484e-15	2.46037e-13	3	161344792	161372880	-	3745	SPTSSB	GO:0004758;GO:0004758;GO:0005515;GO:0005783;GO:0005789;GO:0005789;GO:0006629;GO:0006665;GO:0007029;GO:0007029;GO:0016020;GO:0016021;GO:0017059;GO:0017059;GO:0030148;GO:0030148;GO:0030148;GO:0046513;GO:0046513;GO:1904220;GO:1904220;GO:0004758;GO:0005515;GO:0005783;GO:0005789;GO:0005789;GO:0006629;GO:0006665;GO:0007029;GO:0016020;GO:0016021;GO:0017059;GO:0030148;GO:0030148;GO:0046513;GO:1904220;GO:…	-	-	NOG45112	-	serine palmitoyltransferase small subunit B[Source:HGNC Symbol;Acc:HGNC:24045]	165679	Q8NFR3;Q6ZWB5
ENSG00000134324	1267.62	736.105	1799.14	2.44414	1.28933	9.52479e-14	6.98431e-12	2	11677595	11827409	+	11861	LPIN1	GO:0003713;GO:0005634;GO:0005634;GO:0005635;GO:0005654;GO:0005737;GO:0005741;GO:0005783;GO:0005789;GO:0005789;GO:0005829;GO:0006357;GO:0006357;GO:0006629;GO:0006631;GO:0006642;GO:0006646;GO:0006656;GO:0007077;GO:0008195;GO:0008195;GO:0008195;GO:0008195;GO:0009062;GO:0009062;GO:0009062;GO:0009062;GO:0016020;GO:0016311;GO:0016787;GO:0019432;GO:0019432;GO:0019432;GO:0019432;GO:0031100;GO:0031965;GO:…	K15728	EC:3.1.3.4	COG5083	R	lipin 1 [Source:HGNC Symbol;Acc:HGNC:13345]"	23175	Q14693
ENSG00000140450	582.878	185.012	980.745	5.30099	2.40626	8.29727e-12	4.33545e-10	15	97960703	97973833	+	4062	ARRDC4	GO:0005515;GO:0005768;GO:0005768;GO:0005769;GO:0005886;GO:0005886;GO:0005886;GO:0015031;GO:0015031;GO:0016020;GO:0016567;GO:0016567;GO:0031410;GO:0051443;GO:0140112;GO:0140112;GO:1903561;GO:1903561;GO:1990756;GO:1990756;	-	-	NOG302750	-	arrestin domain containing 4 [Source:HGNCSymbol;Acc:HGNC:28087]	91947	Q8NCT1;A0A024RC80;A8K2F6
ENSG00000160752	971.555	631.094	1312.01	2.07895	1.05586	9.3289e-12	4.8311e-10	1	155308748	155320666	+	3718	FDPS	GO:0008299;GO:0008299;GO:0016020;GO:0016021;GO:0016740;GO:0003723;GO:0004161;GO:0004161;GO:0004337;GO:0004337;GO:0005654;GO:0005737;GO:0005737;GO:0005829;GO:0005829;GO:0006629;GO:0006694;GO:0006695;GO:0006695;GO:0006695;GO:0008202;GO:0008203;GO:0008299;GO:0008299;GO:0008299;GO:0016032;GO:0016126;GO:0016740;GO:0033384;GO:0045337;GO:0045337;GO:0045540;GO:0046872;GO:0003723;GO:0004161;GO:0004161;GO:…	K00787	-	COG0142	H	farnesyl diphosphate synthase [Source:HGNCSymbol;Acc:HGNC:3631]	2224	P14324
ENSG00000112972	3356.2	1857.65	4854.76	2.61339	1.38592	3.65057e-11	1.65911e-09	5	43287470	43313512	-	6627	HMGCS1	GO:0001889;GO:0003824;GO:0003824;GO:0004421;GO:0004421;GO:0004421;GO:0004421;GO:0004421;GO:0004421;GO:0004421;GO:0005737;GO:0005737;GO:0005829;GO:0005829;GO:0005829;GO:0006084;GO:0006629;GO:0006629;GO:0006694;GO:0006695;GO:0006695;GO:0007420;GO:0008144;GO:0008202;GO:0008203;GO:0008299;GO:0008299;GO:0008584;GO:0009645;GO:0009725;GO:0010033;GO:0010142;GO:0014070;GO:0014074;GO:0016126;GO:0016740;GO:…	K01641	EC:2.3.3.10	COG3425	I	3-hydroxy-3-methylglutaryl-CoA synthase 1[Source:HGNC Symbol;Acc:HGNC:5007]	3157	Q01581;A0A024R059
ENSG00000145743	296.502	190.402	402.602	2.11448	1.08031	3.98589e-11	1.78566e-09	5	107859035	108382098	-	8125	FBXL17	GO:0000209;GO:0005515;GO:0005515;GO:0005634;GO:0005634;GO:0005737;GO:0005829;GO:0006515;GO:0007399;GO:0008589;GO:0014033;GO:0016567;GO:0019005;GO:0019005;GO:0031146;GO:0031146;GO:0043161;GO:0061630;GO:0000209;GO:0005515;GO:0005515;GO:0005634;GO:0005634;GO:0005737;GO:0005829;GO:0006515;GO:0007399;GO:0008589;GO:0014033;GO:0016567;GO:0019005;GO:0019005;GO:0031146;GO:0031146;GO:0043161;GO:0061630;GO:…	K10283	-	NOG317782	-	F-box and leucine rich repeat protein 17[Source:HGNC Symbol;Acc:HGNC:13615]	64839	Q9UF56
ENSG00000258947	170.811	92.0442	249.578	2.71151	1.43909	4.6037e-11	2.04959e-09	16	89921392	89938761	+	4430	TUBB3	GO:0000166;GO:0003924;GO:0003924;GO:0003924;GO:0005200;GO:0005200;GO:0005525;GO:0005525;GO:0005525;GO:0005874;GO:0005874;GO:0005874;GO:0007010;GO:0007017;GO:0007017;GO:0000166;GO:0000226;GO:0000278;GO:0003924;GO:0003924;GO:0005200;GO:0005200;GO:0005200;GO:0005515;GO:0005525;GO:0005525;GO:0005525;GO:0005525;GO:0005634;GO:0005737;GO:0005737;GO:0005856;GO:0005874;GO:0005874;GO:0005874;GO:0005874;GO:…	K07375	-	-	-	tubulin beta 3 class III [Source:HGNCSymbol;Acc:HGNC:20772]	10381	Q13509;Q53G92
ENSG00000169583	165.082	106.876	223.287	2.08922	1.06296	5.51834e-11	2.40765e-09	9	136994635	136996803	-	1177	CLIC3	GO:0005244;GO:0005254;GO:0005254;GO:0005254;GO:0005254;GO:0005515;GO:0005515;GO:0005515;GO:0005634;GO:0005634;GO:0005737;GO:0006811;GO:0006821;GO:0006821;GO:0006821;GO:0007165;GO:0016020;GO:0016021;GO:0016604;GO:0034220;GO:0034707;GO:0034765;GO:0070062;GO:1902476;	K05023	-	NOG325572	-	chloride intracellular channel 3 [Source:HGNCSymbol;Acc:HGNC:2064]	9022	O95833
ENSG00000067064	2823.41	1391.19	4255.63	3.05899	1.61306	2.06233e-10	8.08806e-09	10	1039152	1049170	-	4345	IDI1	GO:0004452;GO:0004452;GO:0004452;GO:0004452;GO:0005777;GO:0005829;GO:0006629;GO:0006694;GO:0006695;GO:0006695;GO:0008202;GO:0008203;GO:0008299;GO:0008299;GO:0008299;GO:0009240;GO:0016126;GO:0016787;GO:0016787;GO:0016853;GO:0045540;GO:0046872;GO:0050992;GO:0004452;GO:0004452;GO:0004452;GO:0004452;GO:0005777;GO:0005829;GO:0006629;GO:0006694;GO:0006695;GO:0006695;GO:0008202;GO:0008203;GO:0008299;GO:…	K01823	EC:5.3.3.2	COG1443	I	isopentenyl-diphosphate delta isomerase 1[Source:HGNC Symbol;Acc:HGNC:5387]	3422	Q13907
ENSG00000099194	36756.2	19319.2	54193.1	2.80514	1.48807	1.01233e-09	3.43053e-08	10	100347233	100364826	+	5245	SCD	GO:0004768;GO:0004768;GO:0004768;GO:0005506;GO:0005506;GO:0005515;GO:0005730;GO:0005783;GO:0005783;GO:0005789;GO:0005789;GO:0005789;GO:0006629;GO:0006631;GO:0006633;GO:0006636;GO:0006636;GO:0016020;GO:0016021;GO:0016021;GO:0016491;GO:0016717;GO:0016717;GO:0030176;GO:0032896;GO:0045540;GO:0046872;GO:0046949;GO:0055114;GO:0055114;GO:0055114;GO:0070542;GO:0120162;GO:1903966;	K00507	EC:1.14.19.1	COG1398	I	stearoyl-CoA desaturase [Source:HGNCSymbol;Acc:HGNC:10571]	6319	O00767
ENSG00000052802	3718.9	2276.23	5161.56	2.26759	1.18116	5.31412e-09	1.50311e-07	4	165327667	165343164	+	2852	MSMO1	GO:0005506;GO:0005506;GO:0008610;GO:0008610;GO:0016020;GO:0016021;GO:0016491;GO:0016491;GO:0055114;GO:0055114;GO:0000254;GO:0000254;GO:0000254;GO:0005506;GO:0005506;GO:0005783;GO:0005783;GO:0005789;GO:0005789;GO:0005789;GO:0005886;GO:0006629;GO:0006631;GO:0006694;GO:0006695;GO:0008202;GO:0008202;GO:0008610;GO:0008610;GO:0016020;GO:0016021;GO:0016021;GO:0016126;GO:0016126;GO:0016491;GO:0016491;GO:…	K07750	EC:1.14.18.9	COG3000	I	methylsterol monooxygenase 1 [Source:HGNCSymbol;Acc:HGNC:10545]	6307	Q15800
ENSG00000197019	656.827	420.555	893.1	2.12362	1.08653	6.4173e-09	1.79479e-07	19	40421589	40425992	-	2084	SERTAD1	GO:0000079;GO:0005515;GO:0005634;GO:0005634;GO:0005737;GO:0005737;GO:0008284;GO:0030308;GO:0045893;GO:0045944;	-	-	NOG41149	R	SERTA domain containing 1 [Source:HGNCSymbol;Acc:HGNC:17932]	29950	Q9UHV2;Q53GC0
ENSG00000186480	2249.53	930.48	3568.58	3.8352	1.9393	1.53616e-08	3.94831e-07	7	155297776	155310235	+	3650	INSIG1	GO:0006629;GO:0008202;GO:0008203;GO:0008203;GO:0008203;GO:0016020;GO:0016021;GO:0008203;GO:0008203;GO:0016020;GO:0016021;GO:0005515;GO:0005515;GO:0005783;GO:0005789;GO:0005789;GO:0006629;GO:0006641;GO:0006695;GO:0006991;GO:0008202;GO:0008203;GO:0008203;GO:0008203;GO:0008203;GO:0010894;GO:0016020;GO:0016021;GO:0016126;GO:0032933;GO:0032937;GO:0036315;GO:0036316;GO:0042472;GO:0042474;GO:0042632;GO:…	-	-	NOG263628	-	insulin induced gene 1 [Source:HGNCSymbol;Acc:HGNC:6083]	3638	O15503;A0A024RD68
ENSG00000186417	107.892	68.6765	147.108	2.14204	1.09898	2.8176e-08	6.81062e-07	15	51341655	51408005	+	7110	GLDN	GO:0005576;GO:0005581;GO:0005615;GO:0005886;GO:0005886;GO:0007275;GO:0007399;GO:0009986;GO:0016020;GO:0016021;GO:0030154;GO:0030424;GO:0032528;GO:0034113;GO:0042995;GO:0045162;GO:0045162;GO:0045162;GO:0086080;GO:0045162;GO:0045162;GO:0005576;GO:0005581;GO:0005886;GO:0007275;GO:0007399;GO:0009986;GO:0016020;GO:0016021;GO:0030154;GO:0030424;GO:0034113;GO:0042995;GO:0045162;GO:0045162;GO:0045162;GO:…	K16364	-	NOG298097	-	gliomedin [Source:HGNC Symbol;Acc:HGNC:29514]"	342035	Q6ZMI3
ENSG00000005001	648.596	430.604	866.588	2.01249	1.00898	3.34463e-08	7.92867e-07	16	2852730	2858170	-	2384	PRSS22	GO:0004252;GO:0004252;GO:0005576;GO:0006508;GO:0006508;GO:0006508;GO:0008233;GO:0008236;GO:0016787;GO:0019897;GO:0046658;GO:0004252;GO:0004252;GO:0006508;GO:0006508;	K09626	EC:3.4.21.-	COG5640	O	serine protease 22 [Source:HGNCSymbol;Acc:HGNC:14368]	64063	Q9GZN4
ENSG00000167508	2622.81	1695.23	3550.4	2.09434	1.0665	1.09663e-07	2.3142e-06	16	88651935	88663161	-	4717	MVD	GO:0000166;GO:0004163;GO:0004163;GO:0004163;GO:0004163;GO:0005524;GO:0005524;GO:0005524;GO:0005829;GO:0005829;GO:0005829;GO:0005829;GO:0005829;GO:0006489;GO:0006629;GO:0006694;GO:0006695;GO:0006695;GO:0008202;GO:0008203;GO:0008284;GO:0008299;GO:0008299;GO:0008299;GO:0016126;GO:0016829;GO:0016831;GO:0016831;GO:0019287;GO:0019287;GO:0019287;GO:0030544;GO:0042803;GO:0045540;GO:0008299;GO:0008299;GO:…	K01597	EC:4.1.1.33	COG3407	I	mevalonate diphosphate decarboxylase [Source:HGNCSymbol;Acc:HGNC:7529]	4597	P53602
ENSG00000181004	111.054	73.5208	148.587	2.02102	1.01508	1.64946e-07	3.27118e-06	4	122732702	122744942	+	3431	BBS12	GO:0005515;GO:0005515;GO:0005524;GO:0005524;GO:0005929;GO:0042073;GO:0042755;GO:0042995;GO:0045494;GO:0045599;GO:0045599;GO:0051131;GO:0005515;GO:0005515;GO:0005524;GO:0005524;GO:0005929;GO:0042995;GO:0045599;GO:0051131;	K19402	-	NOG39264	O	Bardet-Biedl syndrome 12 [Source:HGNCSymbol;Acc:HGNC:26648]	166379	Q6ZW61
ENSG00000160285	1955.12	1207.55	2702.69	2.23816	1.16231	1.89268e-07	3.66603e-06	21	46188141	46228824	-	7238	LSS	GO:0000250;GO:0000250;GO:0000250;GO:0005783;GO:0005789;GO:0005789;GO:0005811;GO:0005811;GO:0006629;GO:0006694;GO:0006695;GO:0006695;GO:0006695;GO:0016020;GO:0016853;GO:0016866;GO:0016866;GO:0031647;GO:0045540;GO:0000250;GO:0000250;GO:0000250;GO:0005783;GO:0005789;GO:0005789;GO:0005811;GO:0005811;GO:0006629;GO:0006694;GO:0006695;GO:0006695;GO:0006695;GO:0016020;GO:0016853;GO:0016866;GO:0016866;GO:…	K01852	EC:5.4.99.7	COG1657	I	lanosterol synthase [Source:HGNCSymbol;Acc:HGNC:6708]	4047	P48449;B2R694
ENSG00000057019	8657.38	5030.78	12284	2.44177	1.28793	2.17998e-07	4.13533e-06	3	98795941	98901695	-	11280	DCBLD2	GO:0005515;GO:0005887;GO:0009986;GO:0016020;GO:0016021;GO:0030308;GO:0030522;GO:0042060;GO:0005515;GO:0005887;GO:0009986;GO:0016020;GO:0016021;GO:0030308;GO:0030522;GO:0042060;	-	-	NOG145304	S	discoidin, CUB and LCCL domain containing 2[Source:HGNC Symbol;Acc:HGNC:24627]	131566	Q96PD2
ENSG00000147255	99.2391	64.3454	134.133	2.08457	1.05975	2.63627e-07	4.8997e-06	X	131273506	131578899	-	7573	IGSF1	GO:0005515;GO:0005576;GO:0006355;GO:0016020;GO:0016021;GO:0032926;GO:0034711;GO:0038102;GO:0005515;GO:0005576;GO:0006355;GO:0016020;GO:0016021;GO:0032926;GO:0034711;GO:0038102;GO:0005515;GO:0005576;GO:0006355;GO:0015026;GO:0016020;GO:0016021;GO:0032926;GO:0034711;GO:0038102;GO:0005515;GO:0005576;GO:0006355;GO:0016020;GO:0016021;GO:0032926;GO:0034711;GO:0038102;GO:0005515;GO:0005576;GO:0006355;GO:…	-	-	NOG27201	R	immunoglobulin superfamily member 1 [Source:HGNCSymbol;Acc:HGNC:5948]	3547	Q8N6C5
ENSG00000134107	3335.13	2022.44	4647.82	2.29812	1.20046	2.87229e-07	5.30548e-06	3	4979116	4985323	+	3837	BHLHE40	GO:0000122;GO:0000122;GO:0000977;GO:0000978;GO:0000980;GO:0000981;GO:0000981;GO:0000981;GO:0001102;GO:0001102;GO:0001227;GO:0001227;GO:0001756;GO:0003677;GO:0003677;GO:0003677;GO:0003677;GO:0003700;GO:0003714;GO:0003714;GO:0003714;GO:0005515;GO:0005515;GO:0005634;GO:0005634;GO:0005634;GO:0005634;GO:0005737;GO:0006355;GO:0006355;GO:0006355;GO:0006357;GO:0007219;GO:0007623;GO:0007623;GO:0008134;GO:…	K03729	-	NOG281955	-	basic helix-loop-helix family member e40[Source:HGNC Symbol;Acc:HGNC:1046]	8553	O14503;Q6IB83
ENSG00000170500	37.8109	18.7607	56.8611	3.03087	1.59973	1.44222e-06	2.20206e-05	2	100273291	100322733	-	13933	LONRF2	GO:0005515;GO:0046872;GO:0005515;GO:0046872;	-	-	COG2802	O	LON peptidase N-terminal domain and ring finger 2[Source:HGNC Symbol;Acc:HGNC:24788]	164832	Q1L5Z9
ENSG00000171435	291.6	191.967	391.234	2.03803	1.02717	2.09132e-06	3.07739e-05	12	117453012	117968983	-	18294	KSR2	GO:0004672;GO:0004672;GO:0005524;GO:0005524;GO:0006468;GO:0006468;GO:0035556;GO:0035556;GO:0046872;GO:0000166;GO:0004672;GO:0004672;GO:0004674;GO:0005515;GO:0005524;GO:0005524;GO:0005524;GO:0005737;GO:0005829;GO:0005886;GO:0006468;GO:0006468;GO:0007265;GO:0016020;GO:0016301;GO:0016310;GO:0016740;GO:0019722;GO:0035556;GO:0035556;GO:0046872;GO:0120162;	K18529	EC:2.7.11.1	COG0515	T	kinase suppressor of ras 2 [Source:HGNCSymbol;Acc:HGNC:18610]	283455	Q6VAB6;E9PB13
ENSG00000196787	40.726	21.3077	60.1443	2.82266	1.49705	2.85433e-06	4.05319e-05	6	27133042	27135291	+	2250	HIST1H2AG	GO:0000786;GO:0000786;GO:0000786;GO:0000790;GO:0003677;GO:0003677;GO:0003677;GO:0003677;GO:0005515;GO:0005515;GO:0005634;GO:0005634;GO:0005634;GO:0005694;GO:0006325;GO:0008150;GO:0019899;GO:0046982;GO:0046982;GO:0070062;	K11251	-	-	-	histone cluster 1 H2A family member g [Source:HGNCSymbol;Acc:HGNC:4737]	8969	P0C0S8;A4FTV9;B2R5B3
ENSG00000149925	72.2951	46.0291	98.5611	2.14128	1.09847	3.0499e-06	4.30289e-05	16	30064164	30070457	+	3916	ALDOA	GO:0003824;GO:0003824;GO:0004332;GO:0004332;GO:0005829;GO:0006096;GO:0006096;GO:0002576;GO:0003723;GO:0003779;GO:0003824;GO:0003824;GO:0004332;GO:0004332;GO:0004332;GO:0004332;GO:0005515;GO:0005515;GO:0005576;GO:0005615;GO:0005634;GO:0005737;GO:0005829;GO:0005829;GO:0006000;GO:0006094;GO:0006096;GO:0006096;GO:0006096;GO:0006096;GO:0006754;GO:0006941;GO:0007015;GO:0007339;GO:0008092;GO:0008360;GO:…	K01623	EC:4.1.2.13	COG3588	G	aldolase, fructose-bisphosphate A [Source:HGNCSymbol;Acc:HGNC:414]	226	P04075;V9HWN7
ENSG00000185432	48.3509	27.0555	69.6463	2.57421	1.36413	3.14253e-06	4.41573e-05	12	50923472	50932510	+	4076	METTL7A	GO:0005576;GO:0005783;GO:0005811;GO:0005811;GO:0008168;GO:0008168;GO:0008168;GO:0016020;GO:0016021;GO:0016740;GO:0032259;GO:0043312;GO:1904724;GO:0005811;GO:0008168;GO:0008168;GO:0016020;GO:0016021;GO:0032259;GO:0005576;GO:0005783;GO:0005811;GO:0005811;GO:0008168;GO:0008168;GO:0016020;GO:0016021;GO:0016740;GO:0032259;GO:0043312;GO:1904724;GO:0005576;GO:0005783;GO:0005811;GO:0005811;GO:0008168;GO:…	-	-	COG0500	Q	methyltransferase like 7A [Source:HGNCSymbol;Acc:HGNC:24550]	25840	Q9H8H3;A0A024R118
ENSG00000123358	5532.29	3561.63	7502.94	2.1066	1.07492	3.34767e-06	4.67015e-05	12	52022832	52059507	+	7295	NR4A1	GO:0003677;GO:0003677;GO:0004879;GO:0004879;GO:0005634;GO:0005634;GO:0006355;GO:0006355;GO:0030522;GO:0000977;GO:0000978;GO:0000981;GO:0001228;GO:0001938;GO:0002042;GO:0003677;GO:0003677;GO:0003677;GO:0003677;GO:0003677;GO:0003700;GO:0003700;GO:0003707;GO:0003707;GO:0004879;GO:0004879;GO:0004879;GO:0005515;GO:0005634;GO:0005634;GO:0005634;GO:0005634;GO:0005634;GO:0005634;GO:0005654;GO:0005667;GO:…	K04465	-	NOG245120	-	nuclear receptor subfamily 4 group A member 1[Source:HGNC Symbol;Acc:HGNC:7980]	3164	P22736;A0A024R126
ENSG00000137440	153.973	93.1625	214.784	2.30548	1.20507	5.17631e-06	6.90123e-05	4	15935569	15938740	-	1359	FGFBP1	GO:0005515;GO:0005576;GO:0005576;GO:0005576;GO:0005615;GO:0005615;GO:0005886;GO:0007165;GO:0007267;GO:0007267;GO:0008201;GO:0008284;GO:0008285;GO:0008543;GO:0009986;GO:0016020;GO:0017134;GO:0019838;GO:0045743;GO:0090050;GO:1903589;	-	-	NOG42715	-	fibroblast growth factor binding protein 1[Source:HGNC Symbol;Acc:HGNC:19695]	9982	Q14512
ENSG00000166401	187.174	111.337	263.012	2.36231	1.2402	6.33012e-06	8.25044e-05	18	63969925	64019779	+	5868	SERPINB8	GO:0004867;GO:0004867;GO:0005515;GO:0005615;GO:0005615;GO:0005615;GO:0005737;GO:0005737;GO:0005829;GO:0010466;GO:0010951;GO:0010951;GO:0030414;GO:0062023;GO:0070062;GO:0090136;GO:0004867;GO:0004867;GO:0005515;GO:0005615;GO:0005615;GO:0005615;GO:0005737;GO:0005737;GO:0005829;GO:0010466;GO:0010951;GO:0010951;GO:0030414;GO:0062023;GO:0070062;GO:0090136;GO:0004867;GO:0004867;GO:0005515;GO:0005615;GO:…	K13965	-	COG4826	O	serpin family B member 8 [Source:HGNCSymbol;Acc:HGNC:8952]	5271	P50452;A0A024R2B1
ENSG00000109758	27.3789	12.6012	42.1567	3.34545	1.7422	7.7832e-06	9.88591e-05	4	3441887	3449495	+	2847	HGFAC	GO:0004252;GO:0004252;GO:0004252;GO:0004252;GO:0005576;GO:0005576;GO:0005576;GO:0005576;GO:0005615;GO:0005615;GO:0005615;GO:0005791;GO:0005829;GO:0006508;GO:0006508;GO:0006508;GO:0006508;GO:0006508;GO:0008233;GO:0008236;GO:0008236;GO:0016787;GO:0004252;GO:0004252;GO:0005576;GO:0005576;GO:0005576;GO:0005615;GO:0005615;GO:0005737;GO:0005791;GO:0006508;GO:0006508;GO:0006508;GO:0008233;GO:0008236;GO:…	K09631	EC:3.4.21.-	COG5640	O	HGF activator [Source:HGNC Symbol;Acc:HGNC:4894]"	3083	Q04756
ENSG00000063438	23.1788	9.88569	36.472	3.68937	1.88338	1.20294e-05	0.000144984	5	321759	435110	+	4510	AHRR	GO:0005634;GO:0006355;GO:0006355;GO:0006805;GO:0006805;GO:0009410;GO:0009410;GO:0046983;GO:0046983;GO:0006805;GO:0009410;GO:0046983;GO:0006805;GO:0006805;GO:0009410;GO:0009410;GO:0046983;GO:0046983;GO:0006805;GO:0006805;GO:0009410;GO:0009410;GO:0046983;GO:0046983;GO:0005654;GO:0005829;GO:0006805;GO:0006805;GO:0009410;GO:0009410;GO:0006805;GO:0006805;GO:0009410;GO:0009410;	K09094	-	NOG314160	-	aryl-hydrocarbon receptor repressor [Source:HGNCSymbol;Acc:HGNC:346]	57491	A9YTQ3
ENSG00000130164	5737.75	3653.02	7822.47	2.14137	1.09853	1.39236e-05	0.000163193	19	11089362	11133816	+	7718	LDLR	GO:0001540;GO:0001540;GO:0001618;GO:0002020;GO:0005041;GO:0005041;GO:0005041;GO:0005041;GO:0005509;GO:0005509;GO:0005515;GO:0005515;GO:0005515;GO:0005515;GO:0005623;GO:0005623;GO:0005764;GO:0005764;GO:0005764;GO:0005768;GO:0005768;GO:0005769;GO:0005769;GO:0005769;GO:0005770;GO:0005770;GO:0005794;GO:0005886;GO:0005886;GO:0005886;GO:0005887;GO:0005905;GO:0005905;GO:0006629;GO:0006629;GO:0006629;GO:…	K12473	-	NOG255913	-	low density lipoprotein receptor [Source:HGNCSymbol;Acc:HGNC:6547]	3949	P01130;A0A024R7D5
ENSG00000180596	46.0372	26.9113	65.1631	2.4214	1.27584	1.40243e-05	0.000164263	6	26114873	26123926	-	834	HIST1H2BC	GO:0000786;GO:0000786;GO:0000786;GO:0002227;GO:0003677;GO:0003677;GO:0003677;GO:0003677;GO:0005515;GO:0005615;GO:0005634;GO:0005654;GO:0005654;GO:0005694;GO:0005829;GO:0006334;GO:0006334;GO:0016567;GO:0019731;GO:0042742;GO:0042802;GO:0046982;GO:0046982;GO:0050830;GO:0061844;GO:0070062;GO:0000786;GO:0000786;GO:0000786;GO:0002227;GO:0003677;GO:0003677;GO:0003677;GO:0003677;GO:0005515;GO:0005615;GO:…	K11252	-	NOG289161	-	histone cluster 1 H2B family member c [Source:HGNCSymbol;Acc:HGNC:4757]	8347	P62807;B2R4S9
ENSG00000139597	35.063	15.8687	54.2573	3.41913	1.77363	2.20458e-05	0.000245842	13	32400723	32428311	-	6053	N4BP2L1	-	-	-	NOG258608	-	NEDD4 binding protein 2 like 1 [Source:HGNCSymbol;Acc:HGNC:25037]	90634	Q5TBK1;Q9Y273;A0A024RDR5
ENSG00000158050	208.719	134.187	283.25	2.11086	1.07783	2.3134e-05	0.000255044	2	96143169	96145440	-	1929	DUSP2	GO:0000188;GO:0000188;GO:0004721;GO:0004721;GO:0004725;GO:0004725;GO:0004725;GO:0004725;GO:0005515;GO:0005634;GO:0005634;GO:0005634;GO:0005634;GO:0005737;GO:0006470;GO:0006470;GO:0006470;GO:0006470;GO:0008138;GO:0008138;GO:0008138;GO:0008330;GO:0016311;GO:0016311;GO:0016787;GO:0016791;GO:0016791;GO:0017017;GO:0017017;GO:0017017;GO:0031965;GO:0035335;GO:0051019;	K04459	-	COG2453	T	dual specificity phosphatase 2 [Source:HGNCSymbol;Acc:HGNC:3068]	1844	Q05923
ENSG00000139438	104.657	68.9628	140.351	2.03517	1.02515	2.56013e-05	0.000278898	12	109714228	109770507	+	3722	FAM222A	-	-	-	NOG29707	-	family with sequence similarity 222 member A[Source:HGNC Symbol;Acc:HGNC:25915]	84915	Q5U5X8;A0A024RBN3
ENSG00000138411	47.9637	29.1215	66.8058	2.29404	1.19789	2.90397e-05	0.000309214	2	196189099	196593684	-	23675	HECW2	GO:0000209;GO:0004842;GO:0004842;GO:0005515;GO:0005515;GO:0005737;GO:0005737;GO:0005819;GO:0005856;GO:0006511;GO:0016567;GO:0016567;GO:0016740;GO:0030071;GO:0043161;GO:0045732;GO:0048814;GO:0061630;GO:0072686;GO:2000650;GO:0000209;GO:0004842;GO:0004842;GO:0005515;GO:0005515;GO:0005737;GO:0005737;GO:0005819;GO:0005856;GO:0006511;GO:0016567;GO:0016567;GO:0016740;GO:0030071;GO:0043161;GO:0045732;GO:…	K12168	EC:2.3.2.26	COG5021	O	HECT, C2 and WW domain containing E3 ubiquitinprotein ligase 2 [Source:HGNC Symbol;Acc:HGNC:29853]	57520	Q9P2P5
ENSG00000062370	33.9443	18.2574	49.6313	2.71842	1.44277	3.2126e-05	0.000336721	19	44326555	44367217	-	3848	ZNF112	GO:0003676;GO:0003676;GO:0003677;GO:0005622;GO:0005634;GO:0006355;GO:0006355;GO:0046872;GO:0003676;GO:0003676;GO:0003677;GO:0005622;GO:0005634;GO:0006355;GO:0006355;GO:0046872;GO:0003676;GO:0003676;GO:0005622;GO:0006355;GO:0006355;GO:0003676;GO:0006355;GO:0003676;GO:0003676;GO:0005622;GO:0006355;GO:0006355;	K09228	-	COG5048	R	zinc finger protein 112 [Source:HGNCSymbol;Acc:HGNC:12892]	7771	Q9UJU3
ENSG00000116133	4730.88	3019.89	6441.87	2.13315	1.09298	3.25338e-05	0.000340396	1	54849627	54887195	-	6214	DHCR24	GO:0000139;GO:0000246;GO:0000246;GO:0005634;GO:0005634;GO:0005737;GO:0005737;GO:0005783;GO:0005789;GO:0005789;GO:0005794;GO:0005829;GO:0005856;GO:0006629;GO:0006694;GO:0006695;GO:0006695;GO:0006695;GO:0006915;GO:0006979;GO:0007050;GO:0007265;GO:0008104;GO:0008202;GO:0008202;GO:0008202;GO:0008203;GO:0008203;GO:0008285;GO:0009725;GO:0009888;GO:0009888;GO:0016020;GO:0016020;GO:0016020;GO:0016021;GO:…	K09828	-	COG0277	C	24-dehydrocholesterol reductase [Source:HGNCSymbol;Acc:HGNC:2859]	1718	Q15392
ENSG00000204428	33.119	17.9409	48.2971	2.69202	1.42869	5.38837e-05	0.000526823	6	31676684	31684040	-	2621	LY6G5C	GO:0005576;GO:0009897;GO:0009897;GO:0016020;GO:0016021;GO:0032991;GO:0032991;GO:0042802;GO:0042802;GO:0051260;GO:0051260;GO:0016020;GO:0016021;	K20005	-	NOG47720	-	lymphocyte antigen 6 family member G5C [Source:HGNCSymbol;Acc:HGNC:13932]	80741	Q5SRR4;A0A1U9X7Y6
ENSG00000111181	26.2291	13.0193	39.439	3.02928	1.59898	6.31934e-05	0.000604302	12	190077	214570	-	5280	SLC6A12	GO:0003333;GO:0005328;GO:0005328;GO:0005332;GO:0005332;GO:0005332;GO:0005515;GO:0005886;GO:0005886;GO:0005887;GO:0005887;GO:0006836;GO:0006836;GO:0006836;GO:0006865;GO:0015171;GO:0015293;GO:0015812;GO:0016020;GO:0016020;GO:0016020;GO:0016021;GO:0016021;GO:0016021;GO:0016021;GO:0042165;GO:0043005;GO:0055085;GO:0003333;GO:0005328;GO:0005328;GO:0005332;GO:0005332;GO:0005332;GO:0005515;GO:0005886;GO:…	K05045	-	COG0733	P	solute carrier family 6 member 12 [Source:HGNCSymbol;Acc:HGNC:11045]	6539	P48065
ENSG00000144655	954.074	581.301	1326.85	2.28255	1.19065	7.57499e-05	0.000707323	3	39141855	39154562	-	3230	CSRNP1	GO:0000981;GO:0001228;GO:0003674;GO:0003677;GO:0003700;GO:0003700;GO:0005515;GO:0005634;GO:0005634;GO:0006355;GO:0006915;GO:0009791;GO:0043565;GO:0045944;GO:0045944;GO:0048008;GO:0048705;GO:0060021;GO:0060325;GO:0000981;GO:0003674;GO:0003677;GO:0003700;GO:0005515;GO:0005634;GO:0006915;GO:0045944;	K17494	-	NOG150539	S	cysteine and serine rich nuclear protein 1[Source:HGNC Symbol;Acc:HGNC:14300]	64651	Q96S65;A0A024R2N7
ENSG00000153234	2648.65	1484.69	3812.6	2.56793	1.36061	0.00014725	0.00125357	2	156324437	156342348	-	3963	NR4A2	GO:0000122;GO:0000977;GO:0000977;GO:0000978;GO:0000978;GO:0000981;GO:0001228;GO:0001228;GO:0001666;GO:0001764;GO:0001764;GO:0001975;GO:0003677;GO:0003677;GO:0003677;GO:0003677;GO:0003677;GO:0003700;GO:0003700;GO:0003707;GO:0003707;GO:0004879;GO:0004879;GO:0004879;GO:0004879;GO:0005515;GO:0005634;GO:0005634;GO:0005634;GO:0005634;GO:0005634;GO:0005634;GO:0005634;GO:0005654;GO:0005667;GO:0005737;GO:…	K08558	-	NOG245120	-	nuclear receptor subfamily 4 group A member 2[Source:HGNC Symbol;Acc:HGNC:7981]	4929	P43354;F1D8N6;Q53EL4
ENSG00000162849	39.5138	24.0679	54.9597	2.28352	1.19126	0.000172786	0.00143525	1	245154985	245709432	+	14404	KIF26B	GO:0000166;GO:0003777;GO:0003777;GO:0003777;GO:0005524;GO:0005524;GO:0005524;GO:0005737;GO:0005856;GO:0005871;GO:0005874;GO:0005874;GO:0007018;GO:0007275;GO:0008017;GO:0008017;GO:0008017;GO:0022409;GO:0030010;GO:0072092;GO:0000166;GO:0003774;GO:0003777;GO:0003777;GO:0005524;GO:0005524;GO:0005524;GO:0007018;GO:0007018;GO:0008017;GO:0008017;	K10404	-	COG5059	Z	kinesin family member 26B [Source:HGNCSymbol;Acc:HGNC:25484]	55083	Q2KJY2
ENSG00000184995	24.7564	11.0223	38.4906	3.49207	1.80408	0.000241739	0.00193081	9	21480839	21482313	-	1475	IFNE	GO:0002250;GO:0002286;GO:0002323;GO:0005125;GO:0005125;GO:0005126;GO:0005126;GO:0005132;GO:0005576;GO:0005576;GO:0005576;GO:0005615;GO:0005615;GO:0006952;GO:0006952;GO:0006959;GO:0010469;GO:0019221;GO:0030183;GO:0033141;GO:0042100;GO:0042742;GO:0042742;GO:0043330;GO:0051607;GO:0051607;	K05442	-	NOG44880	-	interferon epsilon [Source:HGNCSymbol;Acc:HGNC:18163]	338376	Q86WN2
ENSG00000136931	10.1449	2.87989	17.4099	6.04535	2.59583	0.000271739	0.00213141	9	124481236	124507420	-	3412	NR5A1	GO:0000976;GO:0000977;GO:0000980;GO:0000980;GO:0000981;GO:0000981;GO:0001553;GO:0003677;GO:0003677;GO:0003677;GO:0003677;GO:0003682;GO:0003682;GO:0003682;GO:0003690;GO:0003700;GO:0003700;GO:0003700;GO:0003707;GO:0003707;GO:0003713;GO:0004879;GO:0004879;GO:0004879;GO:0005515;GO:0005515;GO:0005515;GO:0005543;GO:0005634;GO:0005634;GO:0005634;GO:0005634;GO:0005634;GO:0005634;GO:0005654;GO:0006355;GO:…	K08560	-	NOG240365	-	nuclear receptor subfamily 5 group A member 1[Source:HGNC Symbol;Acc:HGNC:7983]	2516	Q13285;F1D8R8
ENSG00000105404	30.3592	17.1879	43.5305	2.53262	1.34063	0.000309827	0.00238094	19	41956681	41959321	-	1930	RABAC1	GO:0016020;GO:0016021;GO:0016020;GO:0016021;GO:0005515;GO:0005515;GO:0005737;GO:0005794;GO:0005794;GO:0005886;GO:0008021;GO:0008022;GO:0016020;GO:0016021;GO:0016021;GO:0030054;GO:0031410;GO:0042802;GO:0045202;GO:0070064;GO:0016020;GO:0016020;GO:0016021;	K20359	-	NOG129644	R	Rab acceptor 1 [Source:HGNC Symbol;Acc:HGNC:9794]"	10567	Q9UI14
ENSG00000120327	11.0866	3.70791	18.4652	4.97996	2.31613	0.000384049	0.00287288	5	141222932	141227759	+	4828	PCDHB14	GO:0005509;GO:0005509;GO:0005515;GO:0005886;GO:0005886;GO:0005886;GO:0005887;GO:0007155;GO:0007155;GO:0007155;GO:0007155;GO:0007156;GO:0007156;GO:0007268;GO:0007416;GO:0016020;GO:0016020;GO:0016020;GO:0016021;GO:0016339;GO:0005509;GO:0005509;GO:0005515;GO:0005886;GO:0005886;GO:0005886;GO:0005887;GO:0007155;GO:0007155;GO:0007155;GO:0007155;GO:0007156;GO:0007156;GO:0007268;GO:0007416;GO:0016020;GO:…	K16494	-	NOG251260	-	protocadherin beta 14 [Source:HGNCSymbol;Acc:HGNC:8685]	56122	Q9Y5E9
ENSG00000123119	15.9475	7.03429	24.8607	3.53421	1.82139	0.000521863	0.00372497	8	90791741	90959393	+	6202	NECAB1	GO:0001835;GO:0003674;GO:0005509;GO:0005509;GO:0005634;GO:0005654;GO:0005737;GO:0005737;GO:0005737;GO:0005829;GO:0008150;GO:0042984;GO:0046872;GO:0003674;GO:0005509;GO:0005634;GO:0005654;GO:0005737;GO:0005737;GO:0005829;GO:0008150;GO:0042984;GO:0046872;GO:0003674;GO:0005509;GO:0005634;GO:0005654;GO:0005737;GO:0005737;GO:0005829;GO:0008150;GO:0042984;GO:0046872;	-	-	NOG27099	S	N-terminal EF-hand calcium binding protein 1[Source:HGNC Symbol;Acc:HGNC:20983]	64168	Q8N987
ENSG00000004776	5.33993	0.675833	10.004	14.8025	3.88777	0.000655196	0.00451064	19	35754566	35758079	-	1724	HSPB6	GO:0005212;GO:0005212;GO:0005515;GO:0005576;GO:0005634;GO:0005737;GO:0006937;GO:0010667;GO:0042803;GO:0042803;GO:0045766;GO:0051082;GO:0051087;GO:0061077;GO:0005212;GO:0005212;GO:0005212;GO:0005212;	K09545	-	NOG236548	-	heat shock protein family B (small) member 6[Source:HGNC Symbol;Acc:HGNC:26511]	126393	O14558;V9HWB6
ENSG00000235863	20.2686	10.251	30.2862	2.95448	1.5629	0.000664273	0.00456593	6	33277132	33284832	+	2356	B3GALT4	GO:0000139;GO:0001574;GO:0005783;GO:0005794;GO:0005794;GO:0006486;GO:0006486;GO:0006486;GO:0006486;GO:0008376;GO:0008378;GO:0008378;GO:0008499;GO:0016020;GO:0016020;GO:0016020;GO:0016021;GO:0016740;GO:0016757;GO:0047915;	K00715	EC:2.4.1.62	NOG317468	-	beta-1,3-galactosyltransferase 4 [Source:HGNCSymbol;Acc:HGNC:919]	8705	O96024;Q5STJ7;B3KQP5
ENSG00000166333	37.2702	23.4734	51.0671	2.17553	1.12137	0.00076147	0.00511319	11	6603708	6610874	+	3484	ILK	GO:0000165;GO:0000166;GO:0001725;GO:0001934;GO:0004672;GO:0004672;GO:0004674;GO:0004674;GO:0004674;GO:0005515;GO:0005515;GO:0005524;GO:0005524;GO:0005524;GO:0005654;GO:0005737;GO:0005829;GO:0005829;GO:0005886;GO:0005925;GO:0005925;GO:0005925;GO:0006468;GO:0006468;GO:0006468;GO:0007160;GO:0007160;GO:0007229;GO:0007229;GO:0008283;GO:0009967;GO:0016020;GO:0016301;GO:0016310;GO:0016740;GO:0019901;GO:…	K06272	EC:2.7.11.1	COG0666	R	integrin linked kinase [Source:HGNCSymbol;Acc:HGNC:6040]	3611	Q13418;V9HWF0
ENSG00000089041	94.3835	62.2937	126.473	2.03027	1.02167	0.000849954	0.0056251	12	121132819	121188032	+	5546	P2RX7	GO:0001614;GO:0005216;GO:0005524;GO:0006811;GO:0016020;GO:0016020;GO:0016021;GO:0034220;GO:0035590;GO:0001614;GO:0005216;GO:0005524;GO:0006811;GO:0016020;GO:0016020;GO:0016021;GO:0034220;GO:0035590;GO:0000187;GO:0000902;GO:0001530;GO:0001530;GO:0001614;GO:0001614;GO:0001614;GO:0001614;GO:0001845;GO:0001916;GO:0001934;GO:0002028;GO:0002931;GO:0004931;GO:0004931;GO:0004931;GO:0004931;GO:0004931;GO:…	K05220	-	NOG38999	K	purinergic receptor P2X 7 [Source:HGNCSymbol;Acc:HGNC:8537]	5027	Q99572
ENSG00000188659	40.3471	26.1726	54.5216	2.08316	1.05877	0.000857126	0.00566183	15	82262810	82284930	+	4160	SAXO2	GO:0005814;GO:0005856;GO:0005879;GO:0008017;GO:0008017;GO:0008017;GO:0031514;GO:0034453;GO:0036064;GO:0036126;GO:0008017;GO:0008017;	-	-	NOG87688	-	stabilizer of axonemal microtubules 2 [Source:HGNCSymbol;Acc:HGNC:33727]	283726	Q658L1
ENSG00000165197	14.1112	4.68609	23.5364	5.0226	2.32843	0.000865666	0.00570745	X	15345596	15384413	-	2185	VEGFD	GO:0001525;GO:0001525;GO:0001666;GO:0001934;GO:0001938;GO:0002040;GO:0002576;GO:0005161;GO:0005172;GO:0005172;GO:0005515;GO:0005576;GO:0005576;GO:0005576;GO:0005615;GO:0005615;GO:0005615;GO:0007275;GO:0008083;GO:0008083;GO:0008083;GO:0008083;GO:0008083;GO:0008283;GO:0008284;GO:0008284;GO:0009617;GO:0010469;GO:0016020;GO:0016020;GO:0030154;GO:0031093;GO:0038084;GO:0042056;GO:0042056;GO:0042803;GO:…	K05449	-	NOG77707	-	vascular endothelial growth factor D [Source:HGNCSymbol;Acc:HGNC:3708]	2277	O43915
ENSG00000125775	47.369	29.7608	64.9772	2.18331	1.12652	0.00108899	0.00694122	20	1309909	1329139	-	2553	SDCBP2	GO:0005515;GO:0005515;GO:0005515;GO:0005546;GO:0005634;GO:0005654;GO:0005730;GO:0005737;GO:0005737;GO:0005886;GO:0005886;GO:0007399;GO:0008022;GO:0008283;GO:0008289;GO:0016020;GO:0016607;GO:0035556;GO:0042802;GO:0042803;GO:0046907;GO:0046982;GO:0070062;GO:0005515;GO:0005515;GO:0005515;GO:0005546;GO:0005634;GO:0005654;GO:0005730;GO:0005737;GO:0005737;GO:0005886;GO:0005886;GO:0007399;GO:0008022;GO:…	-	-	NOG140434	S	syndecan binding protein 2 [Source:HGNCSymbol;Acc:HGNC:15756]	27111	Q9H190
ENSG00000145040	25.3884	13.6221	37.1547	2.72753	1.4476	0.00116548	0.007343	3	48561718	48563781	-	1498	UCN2	GO:0001664;GO:0005179;GO:0005179;GO:0005179;GO:0005576;GO:0005576;GO:0005576;GO:0005576;GO:0005615;GO:0005615;GO:0005615;GO:0007189;GO:0007189;GO:0007586;GO:0007586;GO:0007586;GO:0009755;GO:0009755;GO:0010469;GO:0031669;GO:0042562;GO:0051429;GO:0051429;GO:0051431;GO:0051431;	K05257	-	NOG43191	-	urocortin 2 [Source:HGNC Symbol;Acc:HGNC:18414]"	90226	Q96RP3
ENSG00000182687	4.86445	0.649439	9.07947	13.9805	3.80534	0.00132078	0.00816806	17	76074781	76077537	+	1373	GALR2	GO:0004930;GO:0004930;GO:0004930;GO:0004966;GO:0004966;GO:0004966;GO:0004966;GO:0004966;GO:0004966;GO:0005515;GO:0005515;GO:0005886;GO:0005886;GO:0005886;GO:0005886;GO:0005887;GO:0005929;GO:0006936;GO:0007165;GO:0007166;GO:0007186;GO:0007186;GO:0007186;GO:0007186;GO:0007186;GO:0007188;GO:0007189;GO:0007194;GO:0007194;GO:0007200;GO:0007204;GO:0007204;GO:0007204;GO:0007204;GO:0007218;GO:0007275;GO:…	K04231	-	NOG320953	-	galanin receptor 2 [Source:HGNCSymbol;Acc:HGNC:4133]	8811	O43603
ENSG00000173930	19.2437	10.182	28.3054	2.77993	1.47505	0.00132548	0.00819129	5	102233986	102296284	-	5069	SLCO4C1	GO:0005215;GO:0005215;GO:0005515;GO:0005886;GO:0005886;GO:0005887;GO:0006811;GO:0007275;GO:0007283;GO:0015347;GO:0015347;GO:0016020;GO:0016020;GO:0016020;GO:0016021;GO:0016323;GO:0030154;GO:0035577;GO:0035579;GO:0043252;GO:0043252;GO:0043312;GO:0055085;GO:0055085;GO:0070062;	K14355	-	NOG320775	-	solute carrier organic anion transporter familymember 4C1 [Source:HGNC Symbol;Acc:HGNC:23612]	353189	Q6ZQN7
ENSG00000219200	37.8233	24.9143	50.7323	2.03627	1.02593	0.00159174	0.00955922	17	7012417	7014532	+	1789	RNASEK	GO:0004518;GO:0004519;GO:0004521;GO:0004521;GO:0004521;GO:0004521;GO:0005575;GO:0016020;GO:0016021;GO:0016787;GO:0090305;GO:0090305;GO:0090502;GO:0016020;GO:0016021;GO:0004521;GO:0004521;GO:0016020;GO:0016021;GO:0090305;GO:0090305;GO:0090502;GO:0004521;GO:0004521;GO:0016020;GO:0016021;GO:0090305;GO:0090305;GO:0090502;GO:0004521;GO:0004521;GO:0016020;GO:0016021;GO:0090305;GO:0090305;GO:0090502;GO:…	K19770	EC:3.1.-.-	NOG67442	-	ribonuclease K [Source:HGNC Symbol;Acc:HGNC:33911]"	440400	Q6P5S7
ENSG00000169432	28.1804	17.2164	39.1444	2.27367	1.18502	0.00194279	0.0112943	2	166195185	166376001	-	13741	SCN9A	GO:0001518;GO:0001518;GO:0001518;GO:0001518;GO:0005216;GO:0005216;GO:0005244;GO:0005248;GO:0005248;GO:0005248;GO:0005248;GO:0005248;GO:0005248;GO:0005272;GO:0005515;GO:0005886;GO:0005886;GO:0005887;GO:0006811;GO:0006811;GO:0006811;GO:0006814;GO:0006814;GO:0006814;GO:0006814;GO:0006954;GO:0006954;GO:0006954;GO:0009636;GO:0009791;GO:0016020;GO:0016020;GO:0016020;GO:0016021;GO:0019228;GO:0019228;GO:…	K04841	-	COG1226	P	sodium voltage-gated channel alpha subunit 9[Source:HGNC Symbol;Acc:HGNC:10597]	6335	Q15858
ENSG00000136161	23.3332	13.76	32.9063	2.39144	1.25788	0.00220883	0.0126182	13	48488959	48533256	-	3545	RCBTB2	GO:0001669;GO:0005087;GO:0005515;GO:0005515;GO:0031410;GO:0005515;GO:0001669;GO:0005515;GO:0001669;GO:0005087;GO:0005515;GO:0005515;GO:0031410;	K11494	-	COG5184	DZ	RCC1 and BTB domain containing protein 2[Source:HGNC Symbol;Acc:HGNC:1914]	1102	O95199
ENSG00000152402	9.20114	3.36494	15.0373	4.46883	2.1599	0.002284	0.0129796	11	106674012	107018524	-	16361	GUCY1A2	GO:0000166;GO:0004383;GO:0004383;GO:0004383;GO:0004383;GO:0005515;GO:0005525;GO:0005737;GO:0006182;GO:0006182;GO:0006182;GO:0007165;GO:0009190;GO:0009190;GO:0016829;GO:0016849;GO:0016849;GO:0020037;GO:0020037;GO:0035556;GO:0035556;GO:0000166;GO:0004383;GO:0004383;GO:0004383;GO:0004383;GO:0004383;GO:0005515;GO:0005525;GO:0005737;GO:0006182;GO:0006182;GO:0006182;GO:0007165;GO:0009190;GO:0009190;GO:…	K12318	EC:4.6.1.2	COG2114	T	guanylate cyclase 1 soluble subunit alpha 2[Source:HGNC Symbol;Acc:HGNC:4684]	2977	P33402
ENSG00000172031	61.3524	39.6849	83.0199	2.09198	1.06487	0.00267586	0.0147549	1	92029985	92063538	+	2250	EPHX4	GO:0003824;GO:0003824;GO:0016020;GO:0016021;GO:0016787;	K22369	EC:3.3.-.-	COG0596	R	epoxide hydrolase 4 [Source:HGNCSymbol;Acc:HGNC:23758]	253152	Q8IUS5
ENSG00000166275	150.53	98.4351	202.624	2.05846	1.04156	0.00283239	0.0154665	10	102854223	102864961	+	2708	BORCS7	GO:0005515;GO:0005764;GO:0005765;GO:0016020;GO:0099078;GO:0005515;GO:0005764;GO:0005765;GO:0016020;GO:0099078;	K20821	-	NOG69649	-	BLOC-1 related complex subunit 7 [Source:HGNCSymbol;Acc:HGNC:23516]	119032	Q96B45;A0A0B4J1R7
ENSG00000205755	9.9919	3.98592	15.9979	4.01359	2.00489	0.00294025	0.0159308	X	1187549	1212750	-	2010	CRLF2	GO:0004896;GO:0004896;GO:0005515;GO:0005576;GO:0005886;GO:0005886;GO:0008284;GO:0008284;GO:0009897;GO:0016020;GO:0016021;GO:0019221;GO:0019955;GO:0033005;GO:0038111;GO:0043235;GO:1904894;GO:2000664;GO:0004896;GO:0004896;GO:0005515;GO:0005576;GO:0005886;GO:0005886;GO:0008284;GO:0008284;GO:0009897;GO:0016020;GO:0016021;GO:0019221;GO:0019955;GO:0033005;GO:0038111;GO:0043235;GO:1904894;GO:2000664;GO:…	K05078	-	NOG74051	S	cytokine receptor like factor 2 [Source:HGNCSymbol;Acc:HGNC:14281]	64109	Q9HC73;D0E2W4
ENSG00000092850	5.10701	0.994469	9.21955	9.27082	3.2127	0.00308462	0.01661	1	36084094	36088275	+	1959	TEKT2	GO:0005634;GO:0005737;GO:0005815;GO:0005815;GO:0005856;GO:0005874;GO:0005929;GO:0030030;GO:0030317;GO:0030317;GO:0031514;GO:0036126;GO:0036159;GO:0042995;GO:0060271;GO:0060294;	K18629	-	NOG272111	-	tektin 2 [Source:HGNC Symbol;Acc:HGNC:11725]"	27285	Q9UIF3
ENSG00000165879	21.6467	12.7718	30.5216	2.38977	1.25687	0.00348836	0.0183646	10	97319267	97321915	+	2649	FRAT1	GO:0005515;GO:0005515;GO:0005737;GO:0005737;GO:0005737;GO:0005829;GO:0005829;GO:0016055;GO:0043231;GO:0060070;GO:0090263;GO:0090263;GO:1904886;	K03069	-	NOG43447	K	FRAT1, WNT signaling pathway regulator [Source:HGNCSymbol;Acc:HGNC:3944]	10023	Q92837
ENSG00000118785	35.7811	17.5775	53.9846	3.07124	1.61882	0.00349687	0.0183789	4	87975650	87983426	+	2321	SPP1	GO:0001503;GO:0001503;GO:0001649;GO:0005125;GO:0005515;GO:0005576;GO:0005576;GO:0005615;GO:0005615;GO:0005615;GO:0005788;GO:0005794;GO:0006710;GO:0007155;GO:0007155;GO:0007155;GO:0007155;GO:0007566;GO:0010469;GO:0030198;GO:0031214;GO:0033280;GO:0043687;GO:0044267;GO:0045780;GO:0045893;GO:0046697;GO:0050840;GO:0070062;GO:0071394;GO:2000866;GO:0001503;GO:0001503;GO:0001649;GO:0005125;GO:0005515;GO:…	K06250	-	NOG73598	S	secreted phosphoprotein 1 [Source:HGNCSymbol;Acc:HGNC:11255]	6696	P10451;A0A024RDE2
ENSG00000187193	21.1131	12.449	29.7772	2.39194	1.25818	0.00372807	0.0193984	16	56682470	56684196	+	1727	MT1X	GO:0005515;GO:0005515;GO:0005634;GO:0005634;GO:0005737;GO:0005737;GO:0006882;GO:0008270;GO:0010038;GO:0010273;GO:0036018;GO:0045926;GO:0046872;GO:0046872;GO:0046872;GO:0046872;GO:0046872;GO:0048471;GO:0071276;GO:0071276;GO:0071280;GO:0071294;GO:0071294;GO:0046872;GO:0046872;GO:0046872;GO:0046872;GO:0046872;	K14739	-	NOG327133	-	metallothionein 1X [Source:HGNCSymbol;Acc:HGNC:7405]	4501	P80297;A0A140VJP8
ENSG00000121068	24.3822	13.4738	35.2906	2.61919	1.38912	0.00428639	0.021803	17	61399843	61409466	+	6082	TBX2	GO:0000122;GO:0000122;GO:0000978;GO:0000981;GO:0001227;GO:0001947;GO:0003007;GO:0003148;GO:0003148;GO:0003151;GO:0003151;GO:0003203;GO:0003203;GO:0003256;GO:0003256;GO:0003677;GO:0003677;GO:0003677;GO:0003700;GO:0003700;GO:0003700;GO:0005515;GO:0005515;GO:0005634;GO:0005634;GO:0005634;GO:0005634;GO:0005634;GO:0005667;GO:0006355;GO:0006355;GO:0007219;GO:0007275;GO:0007521;GO:0007521;GO:0007569;GO:…	K10176	-	NOG240293	-	T-box 2 [Source:HGNC Symbol;Acc:HGNC:11597]"	6909	Q13207;A0A024QZ86
ENSG00000234465	6.04469	1.59318	10.4962	6.5882	2.71989	0.00438893	0.0222209	19	43575801	43583964	+	4569	PINLYP	GO:0004859;GO:0004859;GO:0005576;GO:0005576;GO:0005576;GO:0043086;GO:0004859;GO:0004859;GO:0005576;GO:0005576;GO:0005576;GO:0043086;GO:0004859;GO:0005576;GO:0005576;GO:0043086;GO:0004859;GO:0005576;GO:0005576;GO:0043086;GO:0004859;GO:0005576;GO:0005576;GO:0043086;	-	-	NOG42561	-	phospholipase A2 inhibitor and LY6/PLAUR domaincontaining [Source:HGNC Symbol;Acc:HGNC:44206]	390940	A6NC86
ENSG00000101638	22.6312	13.6972	31.5652	2.30451	1.20446	0.00444625	0.0224655	18	46667821	46759257	-	15789	ST8SIA5	GO:0000139;GO:0000139;GO:0003828;GO:0005515;GO:0005794;GO:0005975;GO:0006486;GO:0006486;GO:0006486;GO:0006688;GO:0008373;GO:0008373;GO:0008373;GO:0016020;GO:0016021;GO:0016740;GO:0016757;GO:0097503;GO:0000139;GO:0000139;GO:0005515;GO:0005794;GO:0005975;GO:0006486;GO:0006486;GO:0006486;GO:0006688;GO:0008373;GO:0008373;GO:0008373;GO:0016020;GO:0016021;GO:0016740;GO:0016757;GO:0097503;GO:0005794;GO:…	K03369	EC:2.4.99.-	NOG323775	-	ST8 alpha-N-acetyl-neuraminide alpha-2,8-sialyltransferase 5 [Source:HGNC Symbol;Acc:HGNC:17827]	29906	O15466
ENSG00000157322	16.4744	9.07189	23.8768	2.63195	1.39613	0.00496286	0.0245916	16	69950705	69964452	+	6140	CLEC18A	GO:0005515;GO:0005576;GO:0005615;GO:0005615;GO:0005768;GO:0005783;GO:0005794;GO:0030246;GO:0030247;GO:0030247;GO:0005515;GO:0005576;GO:0005615;GO:0005615;GO:0005768;GO:0005783;GO:0005794;GO:0030246;GO:0030247;GO:0030247;GO:0005515;GO:0005576;GO:0005615;GO:0005615;GO:0005768;GO:0005783;GO:0005794;GO:0030246;GO:0030247;GO:0030247;GO:0005515;GO:0005576;GO:0005615;GO:0005615;GO:0005768;GO:0005783;GO:…	K22682	-	NOG312874	-	C-type lectin domain family 18 member A[Source:HGNC Symbol;Acc:HGNC:30388]	348174	A5D8T8
ENSG00000140505	3.41282	0.318636	6.50701	20.4214	4.35201	0.00534718	0.0261884	15	74748845	74756607	+	3132	CYP1A2	GO:0004497;GO:0004497;GO:0004497;GO:0004497;GO:0004497;GO:0005506;GO:0005506;GO:0005783;GO:0005789;GO:0005789;GO:0006629;GO:0006706;GO:0006725;GO:0006778;GO:0006805;GO:0008202;GO:0009055;GO:0009403;GO:0009404;GO:0009791;GO:0009820;GO:0010033;GO:0010468;GO:0014070;GO:0016020;GO:0016098;GO:0016491;GO:0016491;GO:0016705;GO:0016705;GO:0016712;GO:0016712;GO:0016712;GO:0016712;GO:0016712;GO:0017144;GO:…	K07409	EC:1.14.14.1	COG2124	Q	cytochrome P450 family 1 subfamily A member 2[Source:HGNC Symbol;Acc:HGNC:2596]	1544	P05177
ENSG00000137558	16.382	8.96838	23.7955	2.65327	1.40777	0.00575653	0.0278137	8	74824534	74855029	+	7159	PI15	GO:0005576;GO:0005576;GO:0005576;GO:0005615;GO:0007275;GO:0008150;GO:0010466;GO:0030414;GO:0070062;GO:0005576;GO:0005576;GO:0005576;GO:0005615;GO:0007275;GO:0008150;GO:0010466;GO:0030414;GO:0070062;GO:0005576;GO:0005576;GO:0005576;GO:0005615;GO:0007275;GO:0008150;GO:0010466;GO:0030414;GO:0070062;	-	-	NOG331624	-	peptidase inhibitor 15 [Source:HGNCSymbol;Acc:HGNC:8946]	51050	O43692
ENSG00000253309	9.89892	4.30662	15.4912	3.59707	1.84682	0.00643554	0.0304124	13	51335773	51364735	+	2608	SERPINE3	GO:0004867;GO:0004867;GO:0005576;GO:0005615;GO:0005615;GO:0005615;GO:0010466;GO:0010951;GO:0030414;GO:0004867;GO:0004867;GO:0005576;GO:0005615;GO:0005615;GO:0005615;GO:0010466;GO:0010951;GO:0030414;GO:0004867;GO:0004867;GO:0005576;GO:0005615;GO:0005615;GO:0005615;GO:0010466;GO:0010951;GO:0030414;	-	-	-	-	serpin family E member 3 [Source:HGNCSymbol;Acc:HGNC:24774]	647174	A8MV23
ENSG00000128610	20.9115	12.6804	29.1427	2.29824	1.20053	0.00706134	0.0329328	7	122301303	122310691	-	2942	FEZF1	GO:0000122;GO:0000978;GO:0000981;GO:0001227;GO:0001764;GO:0003676;GO:0003676;GO:0003677;GO:0005634;GO:0005634;GO:0005829;GO:0007275;GO:0007399;GO:0007411;GO:0008285;GO:0021537;GO:0021772;GO:0021797;GO:0030154;GO:0030900;GO:0043565;GO:0043697;GO:0044212;GO:0045666;GO:0045893;GO:0046872;GO:0050767;GO:0000981;GO:0003676;GO:0003676;GO:0003677;GO:0005634;GO:0005634;GO:0005829;GO:0007275;GO:0007399;GO:…	-	-	COG5048	R	FEZ family zinc finger 1 [Source:HGNCSymbol;Acc:HGNC:22788]	389549	A0PJY2
ENSG00000205085	28.2644	13.5023	43.0266	3.18661	1.67202	0.00713526	0.0332243	7	128672288	128687872	+	5875	FAM71F2	-	-	-	NOG124170	S	family with sequence similarity 71 member F2[Source:HGNC Symbol;Acc:HGNC:27998]	346653	Q6NXP2
ENSG00000039600	12.9643	6.59997	19.3287	2.9286	1.55021	0.00724253	0.0336251	5	157625679	157671480	-	3489	SOX30	GO:0000981;GO:0003677;GO:0005515;GO:0005634;GO:0006357;GO:0031960;GO:0043565;GO:0000981;GO:0003677;GO:0005515;GO:0005634;GO:0006357;GO:0007283;GO:0031960;GO:0043565;GO:0003677;GO:0005634;	K09271	-	NOG329829	-	SRY-box 30 [Source:HGNC Symbol;Acc:HGNC:30635]"	11063	O94993
ENSG00000130957	8.6467	3.61862	13.6748	3.779	1.91801	0.00982503	0.0430479	9	94558720	94593824	-	1336	FBP2	GO:0003824;GO:0005515;GO:0005634;GO:0005654;GO:0005737;GO:0005737;GO:0005829;GO:0005829;GO:0005886;GO:0005975;GO:0005975;GO:0005975;GO:0005986;GO:0006000;GO:0006000;GO:0006002;GO:0006094;GO:0006094;GO:0006094;GO:0006094;GO:0008152;GO:0016311;GO:0016787;GO:0016791;GO:0016791;GO:0030018;GO:0030054;GO:0030388;GO:0042132;GO:0042132;GO:0042132;GO:0042132;GO:0042132;GO:0042578;GO:0042578;GO:0042802;GO:…	K03841	EC:3.1.3.11	COG0158	G	fructose-bisphosphatase 2 [Source:HGNCSymbol;Acc:HGNC:3607]	8789	O00757
ENSG00000113319	18.3521	11.1258	25.5784	2.29902	1.20102	0.0111806	0.0479419	5	80960363	81230162	+	11032	RASGRF2	GO:0000165;GO:0005085;GO:0005085;GO:0005085;GO:0005088;GO:0005089;GO:0005089;GO:0005515;GO:0005516;GO:0005622;GO:0005737;GO:0005783;GO:0005783;GO:0005789;GO:0005829;GO:0005886;GO:0005886;GO:0007186;GO:0007264;GO:0007264;GO:0016020;GO:0034976;GO:0035023;GO:0035023;GO:0043065;GO:0046578;GO:0046578;GO:0051056;GO:0005085;GO:0005085;GO:0005089;GO:0007264;GO:0035023;GO:0046578;GO:0005085;GO:0005085;GO:…	K12326	-	NOG288712	-	Ras protein specific guanine nucleotide releasingfactor 2 [Source:HGNC Symbol;Acc:HGNC:9876]	5924	O14827;A0A2X0SFL3;Q68DX5
ENSG00000260729	8.46773	3.84999	13.0855	3.39884	1.76504	0.0120679	0.0512556	15	72284727	72375981	-	4374	AC009690.1	GO:0004553;GO:0005975;	-	-	-	-	novel transcript"	-	-
ENSG00000179388	270.158	148.308	392.008	2.6432	1.40228	0.0128455	0.0539553	8	22687659	22693480	-	5033	EGR3	GO:0000977;GO:0000981;GO:0000981;GO:0001938;GO:0002042;GO:0003676;GO:0003676;GO:0003677;GO:0003700;GO:0005634;GO:0005634;GO:0006357;GO:0007274;GO:0007422;GO:0007517;GO:0007623;GO:0033089;GO:0035767;GO:0035924;GO:0043066;GO:0043565;GO:0044344;GO:0045586;GO:0045944;GO:0045944;GO:0046872;GO:0071363;GO:0000977;GO:0000981;GO:0000981;GO:0001938;GO:0002042;GO:0003676;GO:0003676;GO:0003677;GO:0003700;GO:…	K12497	-	COG5048	R	early growth response 3 [Source:HGNCSymbol;Acc:HGNC:3240]	1960	Q06889
ENSG00000156113	7.0085	2.30345	11.7135	5.08521	2.34631	0.0131124	0.0549036	10	76869601	77638369	-	35644	KCNMA1	GO:0005216;GO:0005216;GO:0005244;GO:0005249;GO:0005249;GO:0005267;GO:0006811;GO:0006811;GO:0006811;GO:0006813;GO:0006813;GO:0006813;GO:0008076;GO:0008076;GO:0016020;GO:0016020;GO:0016020;GO:0016021;GO:0034765;GO:0055085;GO:0055085;GO:0060072;GO:0060072;GO:0071805;GO:0005216;GO:0005216;GO:0005244;GO:0005249;GO:0005249;GO:0005267;GO:0006811;GO:0006811;GO:0006811;GO:0006813;GO:0006813;GO:0006813;GO:…	K04936	-	COG1226	P	potassium calcium-activated channel subfamily Malpha 1 [Source:HGNC Symbol;Acc:HGNC:6284]	3778	Q12791
ENSG00000232237	17.9345	10.8253	25.0437	2.31343	1.21004	0.0132905	0.0554628	1	201113953	201127184	-	2026	ASCL5	GO:0003677;GO:0003677;GO:0006357;GO:0006357;GO:0046983;GO:0046983;GO:0000977;GO:0000981;GO:0003674;GO:0003677;GO:0003677;GO:0003677;GO:0003700;GO:0005575;GO:0005634;GO:0006357;GO:0006357;GO:0006357;GO:0008134;GO:0008150;GO:0045944;GO:0046983;GO:0046983;GO:0090575;	K09067	-	-	-	achaete-scute family bHLH transcription factor 5[Source:HGNC Symbol;Acc:HGNC:33169]	647219	M0R2M9
ENSG00000285816	21.1851	13.6221	28.7481	2.1104	1.07752	0.0133372	0.0556314	11	65261928	65326543	+	4256	AP000944.2	GO:0003677;GO:0003887;GO:0005634;GO:0006260;GO:0006260;GO:0071897;	-	-	-	-	novel protein, POLA2-CDC42EP2 readthrough"	-	-
ENSG00000185198	8.7735	4.01232	13.5347	3.37328	1.75415	0.014379	0.0590572	19	685546	695498	-	1090	PRSS57	GO:0004252;GO:0004252;GO:0005576;GO:0005615;GO:0006508;GO:0006508;GO:0006508;GO:0008201;GO:0008233;GO:0008236;GO:0016787;GO:0035578;GO:0004252;GO:0004252;GO:0006508;GO:0006508;	K23011	EC:3.4.21.-	COG5640	O	serine protease 57 [Source:HGNCSymbol;Acc:HGNC:31397]	400668	Q6UWY2
ENSG00000122870	2.11834	0	4.23669	Inf	Inf	0.0150236	0.0610315	10	58513140	58831437	+	6569	BICC1	GO:0003676;GO:0003676;GO:0003723;GO:0003723;GO:0003723;GO:0005515;GO:0005737;GO:0007275;GO:0007368;GO:0007507;GO:0090090;	K18756	-	NOG259272	-	BicC family RNA binding protein 1 [Source:HGNCSymbol;Acc:HGNC:19351]	80114	Q9H694
ENSG00000184730	3.46897	0.661606	6.27634	9.48651	3.24588	0.0177803	0.0696058	16	28494643	28498970	+	3798	APOBR	GO:0005886;GO:0005886;GO:0006629;GO:0006641;GO:0006869;GO:0006869;GO:0006869;GO:0006898;GO:0008202;GO:0008203;GO:0016020;GO:0030228;GO:0030228;GO:0030229;GO:0034361;GO:0034362;GO:0034447;GO:0042627;GO:0005886;GO:0005886;GO:0006629;GO:0006641;GO:0006869;GO:0006869;GO:0006869;GO:0006898;GO:0008202;GO:0008203;GO:0016020;GO:0030228;GO:0030228;GO:0030229;GO:0034361;GO:0034362;GO:0034447;GO:0042627;	-	-	NOG76884	S	apolipoprotein B receptor [Source:HGNCSymbol;Acc:HGNC:24087]	55911	Q0VD83
ENSG00000125384	12.5822	7.16008	18.0044	2.51455	1.3303	0.0182935	0.0713372	14	52314305	52328598	+	2465	PTGER2	GO:0004957;GO:0004957;GO:0007186;GO:0007186;GO:0016020;GO:0016021;GO:0016021;GO:0016021;GO:0004930;GO:0004930;GO:0004930;GO:0004957;GO:0004957;GO:0004957;GO:0004957;GO:0004957;GO:0005886;GO:0005886;GO:0005887;GO:0006954;GO:0007165;GO:0007186;GO:0007186;GO:0007186;GO:0007186;GO:0007186;GO:0007189;GO:0007189;GO:0007189;GO:0007204;GO:0016020;GO:0016021;GO:0016021;GO:0016021;GO:0032496;GO:0032570;GO:…	K04259	-	NOG275624	-	prostaglandin E receptor 2 [Source:HGNCSymbol;Acc:HGNC:9594]	5732	P43116
ENSG00000137975	5.21817	1.376	9.06033	6.58454	2.71908	0.0183596	0.0715435	1	86424171	86456553	+	4406	CLCA2	GO:0005229;GO:0005229;GO:0005229;GO:0005254;GO:0005254;GO:0005576;GO:0005634;GO:0005829;GO:0005886;GO:0005886;GO:0005886;GO:0005886;GO:0005887;GO:0005887;GO:0006508;GO:0006811;GO:0006821;GO:0006821;GO:0006821;GO:0007155;GO:0008233;GO:0008237;GO:0009925;GO:0015276;GO:0016020;GO:0016021;GO:0016787;GO:0030054;GO:0030054;GO:0031965;GO:0034220;GO:0046872;GO:1902476;	K05028	-	NOG42884	R	chloride channel accessory 2 [Source:HGNCSymbol;Acc:HGNC:2016]	9635	Q9UQC9
ENSG00000021488	13.4108	7.81364	19.0079	2.43266	1.28253	0.0188887	0.0731894	19	32830509	32869767	-	2598	SLC7A9	GO:0003333;GO:0005515;GO:0005515;GO:0005886;GO:0005886;GO:0005887;GO:0006865;GO:0006865;GO:0015175;GO:0015175;GO:0015179;GO:0015184;GO:0015184;GO:0015804;GO:0015804;GO:0015811;GO:0015811;GO:0016020;GO:0016020;GO:0016020;GO:0016021;GO:0016324;GO:0022857;GO:0022857;GO:0031526;GO:0042605;GO:0050900;GO:0055085;GO:0055085;GO:0065003;GO:1902475;GO:0003333;GO:0005515;GO:0005515;GO:0005886;GO:0005886;GO:…	K13868	-	COG0531	E	solute carrier family 7 member 9 [Source:HGNCSymbol;Acc:HGNC:11067]	11136	P82251
ENSG00000130701	31.1542	20.2829	42.0255	2.07196	1.051	0.0190308	0.0736092	20	62410237	62427539	-	2799	RBBP8NL	GO:0005615;	-	-	NOG28753	S	RBBP8 N-terminal like [Source:HGNCSymbol;Acc:HGNC:16144]	140893	Q8NC74
ENSG00000182676	7.09733	3.08486	11.1098	3.60139	1.84855	0.0191776	0.0740623	17	81833492	81835050	-	1449	PPP1R27	GO:0004864;GO:0005515;GO:0005515;GO:0010923;GO:0019902;GO:0032515;GO:0005515;	K17566	-	NOG327716	-	protein phosphatase 1 regulatory subunit 27[Source:HGNC Symbol;Acc:HGNC:16813]	116729	Q86WC6
ENSG00000132000	13.4605	7.76085	19.1601	2.46882	1.30382	0.019438	0.0748691	19	13931187	13953392	-	4168	PODNL1	GO:0005515;GO:0005515;GO:0005515;GO:0005576;GO:0005515;GO:0005515;GO:0005515;GO:0005576;GO:0062023;GO:0005515;GO:0005515;GO:0005515;GO:0005515;	-	-	NOG305076	-	podocan like 1 [Source:HGNC Symbol;Acc:HGNC:26275]"	79883	Q6PEZ8;B7Z3M0
ENSG00000136872	5.59804	1.95038	9.2457	4.74047	2.24503	0.019453	0.0749102	9	101420560	101449664	-	3953	ALDOB	GO:0003824;GO:0003824;GO:0004332;GO:0004332;GO:0004332;GO:0004332;GO:0005515;GO:0005515;GO:0005737;GO:0005815;GO:0005815;GO:0005829;GO:0005856;GO:0006000;GO:0006094;GO:0006096;GO:0006096;GO:0006096;GO:0006096;GO:0006116;GO:0008092;GO:0016829;GO:0030388;GO:0032781;GO:0034451;GO:0042802;GO:0051117;GO:0061609;GO:0061621;GO:0061624;GO:0070061;GO:0070062;GO:0070072;GO:0003824;GO:0003824;GO:0004332;GO:…	K01623	EC:4.1.2.13	COG3588	G	aldolase, fructose-bisphosphate B [Source:HGNCSymbol;Acc:HGNC:417]	229	P05062;A0A024R145
ENSG00000254122	10.7755	5.82676	15.7242	2.69862	1.43222	0.0196006	0.0753956	5	141417645	141512979	+	4966	PCDHGB7	GO:0005509;GO:0005509;GO:0005886;GO:0005886;GO:0005886;GO:0005887;GO:0007155;GO:0007155;GO:0007155;GO:0007155;GO:0007156;GO:0007156;GO:0016020;GO:0016020;GO:0016020;GO:0016021;GO:0005509;GO:0005509;GO:0005886;GO:0005886;GO:0005886;GO:0005887;GO:0007155;GO:0007155;GO:0007155;GO:0007155;GO:0007156;GO:0007156;GO:0016020;GO:0016020;GO:0016020;GO:0016020;GO:0016021;	K16496	-	-	-	protocadherin gamma subfamily B, 7 [Source:HGNCSymbol;Acc:HGNC:8714]	56099	Q9Y5F8
ENSG00000100365	19.1962	12.3475	26.0449	2.10932	1.07678	0.0197336	0.0758235	22	36860988	36878017	+	2239	NCF4	GO:0005515;GO:0006909;GO:0006909;GO:0016176;GO:0016176;GO:0035091;GO:0035091;GO:0043020;GO:0043020;GO:0043085;GO:0045730;GO:0045730;GO:0002479;GO:0005515;GO:0005515;GO:0005515;GO:0005737;GO:0005737;GO:0005768;GO:0005829;GO:0005829;GO:0005829;GO:0006801;GO:0006909;GO:0006909;GO:0006955;GO:0008289;GO:0010008;GO:0016020;GO:0016176;GO:0016176;GO:0016176;GO:0016176;GO:0032010;GO:0032266;GO:0034599;GO:…	K08012	-	NOG297760	-	neutrophil cytosolic factor 4 [Source:HGNCSymbol;Acc:HGNC:7662]	4689	Q15080
ENSG00000205560	20.4603	13.549	27.3715	2.02018	1.01448	0.0212463	0.0804873	22	50568861	50578465	-	4102	CPT1B	GO:0004095;GO:0004095;GO:0004095;GO:0005515;GO:0005739;GO:0005739;GO:0005739;GO:0005741;GO:0005741;GO:0006629;GO:0006631;GO:0006635;GO:0006635;GO:0006853;GO:0009437;GO:0015909;GO:0016020;GO:0016021;GO:0016740;GO:0016746;GO:0016746;GO:0016746;GO:0004095;GO:0004095;GO:0004095;GO:0005515;GO:0005739;GO:0005739;GO:0005739;GO:0005741;GO:0005741;GO:0006629;GO:0006631;GO:0006635;GO:0006635;GO:0006853;GO:…	K19523	EC:2.3.1.21	NOG70127	S	carnitine palmitoyltransferase 1B [Source:HGNCSymbol;Acc:HGNC:2329]	1375	Q92523;A0A024R4W7;Q53FV7;A5PLL0
ENSG00000154165	15.8902	9.81062	21.9698	2.23939	1.1631	0.0224362	0.083971	3	98531978	98534681	+	2704	GPR15	GO:0001618;GO:0004930;GO:0004930;GO:0004930;GO:0004930;GO:0004930;GO:0005515;GO:0005768;GO:0005886;GO:0005886;GO:0005886;GO:0005887;GO:0007165;GO:0007186;GO:0007186;GO:0007186;GO:0007186;GO:0015026;GO:0016020;GO:0016021;GO:0016021;GO:0016021;GO:0046718;GO:0072678;	K08403	-	NOG148034	O	G protein-coupled receptor 15 [Source:HGNCSymbol;Acc:HGNC:4469]	2838	P49685;B6V9G9;B2R8H6
ENSG00000160396	9.79852	4.95194	14.6451	2.95745	1.56435	0.022539	0.0842835	19	40379271	40390187	-	2452	HIPK4	GO:0000166;GO:0003677;GO:0004672;GO:0004672;GO:0004672;GO:0004674;GO:0005515;GO:0005524;GO:0005524;GO:0005524;GO:0005634;GO:0005737;GO:0005737;GO:0006468;GO:0006468;GO:0006468;GO:0016301;GO:0016310;GO:0016572;GO:0016740;GO:0018105;GO:0046777;GO:1901796;	K08826	EC:2.7.11.1	COG0515	T	homeodomain interacting protein kinase 4[Source:HGNC Symbol;Acc:HGNC:19007]	147746	Q8NE63;A0A140VJL1
ENSG00000103175	11.9174	6.81711	17.0177	2.49632	1.3198	0.0228844	0.0852463	16	84294846	84329844	+	8578	WFDC1	GO:0001558;GO:0001558;GO:0003674;GO:0004867;GO:0005576;GO:0005576;GO:0005576;GO:0005615;GO:0005615;GO:0005615;GO:0010466;GO:0010951;GO:0030308;GO:0030414;GO:0030414;GO:0030414;GO:0032355;GO:0042493;GO:0050680;GO:0050728;GO:0061045;GO:0001558;GO:0003674;GO:0004867;GO:0005576;GO:0005576;GO:0005576;GO:0005615;GO:0005615;GO:0010466;GO:0010951;GO:0030308;GO:0030414;GO:0030414;GO:0030414;	-	-	NOG44731	S	WAP four-disulfide core domain 1 [Source:HGNCSymbol;Acc:HGNC:15466]	58189	Q9HC57
ENSG00000154258	12.7867	7.49294	18.0805	2.413	1.27083	0.0234244	0.0866291	17	68974488	69060949	-	9024	ABCA9	GO:0000166;GO:0005319;GO:0005524;GO:0005524;GO:0005524;GO:0006869;GO:0016020;GO:0016021;GO:0016021;GO:0016021;GO:0016887;GO:0016887;GO:0042626;GO:0042626;GO:0042626;GO:0043231;GO:0055085;GO:0055085;GO:0000166;GO:0005524;GO:0005524;GO:0005524;GO:0016020;GO:0016021;GO:0016021;GO:0016021;GO:0016887;GO:0016887;GO:0042626;GO:0042626;GO:0055085;GO:0055085;GO:0000166;GO:0005319;GO:0005524;GO:0005524;GO:…	K05651	-	COG1131	V	ATP binding cassette subfamily A member 9[Source:HGNC Symbol;Acc:HGNC:39]	10350	Q8IUA7
ENSG00000162032	13.648	8.07949	19.2166	2.37844	1.25002	0.0238039	0.0878648	16	1776712	1793700	-	3099	SPSB3	GO:0004842;GO:0005515;GO:0005515;GO:0005829;GO:0006511;GO:0016567;GO:0019005;GO:0043161;GO:0043687;GO:0004842;GO:0005515;GO:0005515;GO:0005829;GO:0006511;GO:0016567;GO:0019005;GO:0043161;GO:0043687;	K10345	-	NOG151085	S	splA/ryanodine receptor domain and SOCS boxcontaining 3 [Source:HGNC Symbol;Acc:HGNC:30629]	90864	Q6PJ21
ENSG00000277150	5.45343	2.00111	8.90576	4.45042	2.15394	0.0242603	0.0891724	X	155456914	155458672	-	1759	F8A3	GO:0003674;GO:0005515;GO:0005515;GO:0005634;GO:0008150;	K20135	-	-	-	coagulation factor VIII associated 3 [Source:HGNCSymbol;Acc:HGNC:31850]	474384	P23610
ENSG00000150667	4.87676	1.64391	8.10961	4.93313	2.3025	0.0244895	0.0897504	15	39588357	39782841	-	3463	FSIP1	-	-	-	NOG44011	-	fibrous sheath interacting protein 1 [Source:HGNCSymbol;Acc:HGNC:21674]	161835	Q8NA03;A0A024R9J2
ENSG00000165985	20.4889	13.547	27.4308	2.02486	1.01782	0.0249128	0.090946	10	16513734	16521879	-	2376	C1QL3	GO:0005515;GO:0005576;GO:0005576;GO:0005581;GO:0042802;GO:0050807;GO:0005515;GO:0005576;GO:0005581;	K23284	-	NOG45834	K	complement C1q like 3 [Source:HGNCSymbol;Acc:HGNC:19359]	389941	Q5VWW1;A0A3B0J0F3
ENSG00000255150	44.4995	25.1923	63.8066	2.53278	1.34072	0.0268192	0.0962835	12	104303739	104305205	+	1467	EID3	GO:0000781;GO:0005515;GO:0005634;GO:0005634;GO:0005634;GO:0005634;GO:0005634;GO:0005654;GO:0005694;GO:0005730;GO:0005737;GO:0006281;GO:0006281;GO:0006281;GO:0006281;GO:0006310;GO:0006974;GO:0030915;GO:0030915;GO:0030915;GO:0030915;GO:2001022;	K22826	-	-	-	EP300 interacting inhibitor of differentiation 3[Source:HGNC Symbol;Acc:HGNC:32961]	493861	Q8N140;A0A140VJI9
ENSG00000164619	7.37374	3.01991	11.7276	3.88342	1.95733	0.0279957	0.0996698	7	33904308	34156427	+	7990	BMPER	GO:0002043;GO:0005515;GO:0005576;GO:0005615;GO:0010594;GO:0030514;GO:0042118;GO:0060393;GO:0070374;GO:1903672;GO:0005515;GO:0005515;GO:0001657;GO:0002043;GO:0005515;GO:0005576;GO:0005576;GO:0005615;GO:0010594;GO:0030514;GO:0030514;GO:0042118;GO:0048839;GO:0060393;GO:0070374;GO:1903672;GO:0005515;GO:0005515;GO:0005515;GO:0005515;	-	-	NOG283828	-	BMP binding endothelial regulator [Source:HGNCSymbol;Acc:HGNC:24154]	168667	Q8N8U9;A0A090N7U6
ENSG00000144278	8.19638	4.13006	12.2627	2.96913	1.57004	0.0301583	0.105836	2	153871922	154453979	+	6641	GALNT13	GO:0000139;GO:0000139;GO:0004653;GO:0005794;GO:0005794;GO:0006486;GO:0016020;GO:0016021;GO:0016266;GO:0016740;GO:0016757;GO:0018242;GO:0018243;GO:0030246;GO:0046872;GO:0000139;GO:0000139;GO:0004653;GO:0004653;GO:0005794;GO:0005794;GO:0006486;GO:0006493;GO:0016020;GO:0016021;GO:0016266;GO:0016740;GO:0016757;GO:0018242;GO:0018243;GO:0030246;GO:0046872;	K00710	EC:2.4.1.41	NOG239675	-	polypeptide N-acetylgalactosaminyltransferase 13[Source:HGNC Symbol;Acc:HGNC:23242]	114805	Q8IUC8
ENSG00000285976	17.2921	11.2617	23.3225	2.07095	1.0503	0.0319809	0.11096	6	63572012	63583587	+	5088	AL135905.2	-	-	-	-	-	novel protein"	-	-
ENSG00000197870	13.2056	8.0267	18.3845	2.29041	1.19561	0.0325497	0.112598	12	11265924	11269805	-	1386	PRB3	GO:0005576;GO:0008150;GO:0050829;	-	-	-	-	proline rich protein BstNI subfamily 3 [Source:HGNCSymbol;Acc:HGNC:9339]	5544	A0A0G2JNB4
ENSG00000170091	13.9632	8.67614	19.2502	2.21875	1.14975	0.0329631	0.113713	5	174045706	174243501	+	3844	NSG2	GO:0005764;GO:0005768;GO:0005768;GO:0005768;GO:0005769;GO:0005769;GO:0005770;GO:0005770;GO:0005794;GO:0005794;GO:0007212;GO:0007212;GO:0010008;GO:0016020;GO:0016021;GO:0016021;GO:0016021;GO:0016197;GO:0030425;GO:0030425;GO:0030659;GO:0030659;GO:0031410;GO:0031901;GO:0031902;GO:0032051;GO:0032051;GO:0032051;GO:0032580;GO:0032585;GO:0032585;GO:0032588;GO:0032588;GO:0042995;GO:0043202;GO:0043202;GO:…	-	-	-	-	neuronal vesicle trafficking associated 2[Source:HGNC Symbol;Acc:HGNC:24955]	51617	Q9Y328
ENSG00000171408	18.9408	12.1791	25.7026	2.11039	1.07751	0.0350077	0.119397	6	135851701	136195574	+	5941	PDE7B	GO:0004114;GO:0004114;GO:0004115;GO:0004115;GO:0004115;GO:0005829;GO:0006198;GO:0007165;GO:0007165;GO:0007165;GO:0007186;GO:0007268;GO:0008081;GO:0008081;GO:0016787;GO:0046872;GO:0004114;GO:0004114;GO:0007165;GO:0007165;GO:0008081;GO:0008081;GO:0016787;GO:0046872;GO:0004114;GO:0004114;GO:0007165;GO:0007165;GO:0008081;GO:0008081;GO:0016787;GO:0046872;	K18436	EC:3.1.4.53	NOG300643	-	phosphodiesterase 7B [Source:HGNCSymbol;Acc:HGNC:8792]	27115	Q9NP56
ENSG00000169962	10.6687	6.15756	15.1798	2.46522	1.30172	0.0355188	0.120692	1	1331280	1335314	+	3475	TAS1R3	GO:0001582;GO:0004930;GO:0004930;GO:0004930;GO:0004930;GO:0005886;GO:0005886;GO:0005887;GO:0007165;GO:0007186;GO:0007186;GO:0007186;GO:0007186;GO:0007186;GO:0008527;GO:0008527;GO:0008527;GO:0016020;GO:0016021;GO:0016021;GO:0016021;GO:0033041;GO:0033041;GO:0038023;GO:0046982;GO:0050896;GO:0050909;GO:0050916;GO:0050916;GO:0050916;GO:0050917;GO:0050917;GO:0050917;GO:1903767;	K04626	-	NOG303330	-	taste 1 receptor member 3 [Source:HGNCSymbol;Acc:HGNC:15661]	83756	Q7RTX0
ENSG00000120262	5.17666	2.03967	8.31365	4.07599	2.02715	0.0373267	0.125528	6	151494017	151621193	+	5432	CCDC170	GO:0005515;	-	-	NOG74677	S	coiled-coil domain containing 170 [Source:HGNCSymbol;Acc:HGNC:21177]	80129	Q8IYT3
ENSG00000144847	13.9367	8.14032	19.7331	2.42412	1.27746	0.0383099	0.128106	3	118900557	119146068	-	4899	IGSF11	GO:0005515;GO:0005886;GO:0005911;GO:0007155;GO:0007156;GO:0016020;GO:0016021;GO:0035255;GO:0040008;GO:0005515;GO:0005886;GO:0005911;GO:0007155;GO:0007156;GO:0014069;GO:0016020;GO:0016021;GO:0035255;GO:0035255;GO:0040008;GO:0045185;GO:0048167;GO:0060076;GO:0061885;GO:1900273;GO:0016020;GO:0016021;GO:0005515;GO:0005886;GO:0005911;GO:0007155;GO:0007156;GO:0016020;GO:0016021;GO:0035255;GO:0040008;GO:…	K06791	-	NOG72503	S	immunoglobulin superfamily member 11 [Source:HGNCSymbol;Acc:HGNC:16669]	152404	Q5DX21
ENSG00000147586	12.7217	7.05656	18.3868	2.60563	1.38163	0.03907	0.130198	8	79918717	80030289	-	1817	MRPS28	GO:0003723;GO:0005739;GO:0005739;GO:0005743;GO:0005763;GO:0005763;GO:0005840;GO:0008150;GO:0070125;GO:0070126;	K17407	-	NOG245406	-	mitochondrial ribosomal protein S28 [Source:HGNCSymbol;Acc:HGNC:14513]	28957	Q9Y2Q9;A0A0S2Z563
ENSG00000197208	15.9176	10.3099	21.5252	2.08781	1.06199	0.0392705	0.130643	5	132294394	132344190	+	2721	SLC22A4	GO:0000166;GO:0000166;GO:0005215;GO:0005215;GO:0005515;GO:0005524;GO:0005739;GO:0005739;GO:0005886;GO:0005886;GO:0005886;GO:0005887;GO:0006641;GO:0006811;GO:0006814;GO:0007589;GO:0008513;GO:0008513;GO:0009437;GO:0015226;GO:0015226;GO:0015293;GO:0015491;GO:0015651;GO:0015695;GO:0015697;GO:0015697;GO:0015879;GO:0015879;GO:0016020;GO:0016021;GO:0016021;GO:0016021;GO:0016324;GO:0022857;GO:0022857;GO:…	K08202	-	COG0477	G	solute carrier family 22 member 4 [Source:HGNCSymbol;Acc:HGNC:10968]	6583	Q9H015
ENSG00000183878	7.57312	3.78709	11.3591	2.99944	1.58469	0.0405495	0.133902	Y	10466900	10699194	-	9191	UTY	GO:0000978;GO:0003682;GO:0005515;GO:0005634;GO:0005634;GO:0005654;GO:0006325;GO:0010468;GO:0010468;GO:0016491;GO:0031490;GO:0043565;GO:0044666;GO:0046872;GO:0046872;GO:0046872;GO:0051213;GO:0055114;GO:0071557;GO:0071557;GO:0071558;GO:0071558;GO:0071558;GO:0005515;GO:0010468;GO:0010468;GO:0046872;GO:0046872;GO:0071557;GO:0071557;GO:0071558;GO:0071558;GO:0005515;GO:0010468;GO:0010468;GO:0046872;GO:…	K11447	EC:1.14.11.-	COG0457	R	ubiquitously transcribed tetratricopeptide repeatcontaining, Y-linked [Source:HGNC Symbol;Acc:HGNC:12638]	7404	O14607
ENSG00000181634	15.4518	10.1699	20.7337	2.03874	1.02768	0.0421071	0.137716	9	114784652	114806039	-	7785	TNFSF15	GO:0005102;GO:0005125;GO:0005164;GO:0005164;GO:0005515;GO:0005576;GO:0005576;GO:0005576;GO:0005615;GO:0005886;GO:0005886;GO:0005887;GO:0006915;GO:0006915;GO:0006919;GO:0006955;GO:0006955;GO:0007165;GO:0007165;GO:0007165;GO:0007250;GO:0010469;GO:0016020;GO:0016020;GO:0016020;GO:0016021;GO:0033209;GO:0042107;GO:0005125;GO:0005164;GO:0005164;GO:0005515;GO:0005576;GO:0005576;GO:0005615;GO:0006915;GO:…	K05478	-	NOG40368	S	TNF superfamily member 15 [Source:HGNCSymbol;Acc:HGNC:11931]	9966	O95150;A0A0U5JA19
ENSG00000198829	15.2025	9.86139	20.5437	2.08324	1.05883	0.0431732	0.140361	3	151873643	151884619	+	4181	SUCNR1	GO:0002001;GO:0002281;GO:0004930;GO:0004930;GO:0004930;GO:0005886;GO:0005886;GO:0007165;GO:0007186;GO:0007186;GO:0007186;GO:0007186;GO:0016020;GO:0016021;GO:0016021;GO:0016021;GO:0032611;GO:0032611;GO:0038023;GO:0042593;GO:0050729;GO:0050921;GO:0051592;GO:0060177;GO:0070062;	K10042	-	NOG146668	S	succinate receptor 1 [Source:HGNCSymbol;Acc:HGNC:4542]	56670	Q9BXA5
ENSG00000177752	1.625	0	3.25001	Inf	Inf	0.043848	0.14192	4	44622065	44678556	-	1813	YIPF7	GO:0016020;GO:0016020;GO:0016020;GO:0016021;GO:0005783;GO:0005789;GO:0005794;GO:0016020;GO:0016020;GO:0016020;GO:0016021;	K20363	-	COG5080	U	Yip1 domain family member 7 [Source:HGNCSymbol;Acc:HGNC:26825]	285525	Q8N8F6
ENSG00000160678	16.5303	10.9695	22.0912	2.01388	1.00997	0.0442249	0.143034	1	153627926	153632039	+	3030	S100A1	GO:0005509;GO:0005509;GO:0005515;GO:0008016;GO:0008016;GO:0042802;GO:0046872;GO:0000122;GO:0002224;GO:0005509;GO:0005509;GO:0005509;GO:0005509;GO:0005515;GO:0005515;GO:0005576;GO:0005634;GO:0005737;GO:0005737;GO:0008016;GO:0008016;GO:0008016;GO:0016529;GO:0021762;GO:0030018;GO:0031430;GO:0031672;GO:0031674;GO:0032991;GO:0035556;GO:0042802;GO:0042803;GO:0042803;GO:0043005;GO:0044548;GO:0046872;GO:…	-	-	NOG277258	-	S100 calcium binding protein A1 [Source:HGNCSymbol;Acc:HGNC:10486]	6271	P23297;A0A0S2Z4H2
ENSG00000170927	2.3323	0.318636	4.34596	13.6392	3.76969	0.045558	0.146289	6	51615300	52087625	-	17454	PKHD1	GO:0000775;GO:0001822;GO:0001822;GO:0005515;GO:0005515;GO:0005694;GO:0005737;GO:0005813;GO:0005819;GO:0005856;GO:0005886;GO:0005929;GO:0005929;GO:0005929;GO:0006874;GO:0008284;GO:0010824;GO:0010824;GO:0010824;GO:0016020;GO:0016021;GO:0016324;GO:0031362;GO:0032006;GO:0032088;GO:0036064;GO:0038023;GO:0042592;GO:0042995;GO:0043066;GO:0048471;GO:0051271;GO:0051898;GO:0060271;GO:0060271;GO:0070062;GO:…	K19865	-	-	-	PKHD1, fibrocystin/polyductin [Source:HGNCSymbol;Acc:HGNC:9016]	5314	P08F94
ENSG00000234776	5.48602	2.35624	8.61579	3.65658	1.87049	0.0457113	0.146569	11	45906513	45907272	-	760	C11orf94	GO:0005576;	-	-	NOG69208	-	chromosome 11 open reading frame 94 [Source:HGNCSymbol;Acc:HGNC:37213]	143678	C9JXX5
ENSG00000067646	2.32542	0.357197	4.29365	12.0204	3.58741	0.0457482	0.146656	Y	153802	201027	+	5557	ZFY	GO:0000981;GO:0003676;GO:0003676;GO:0003677;GO:0003677;GO:0003677;GO:0005515;GO:0005634;GO:0005634;GO:0005634;GO:0005654;GO:0005730;GO:0006355;GO:0006355;GO:0006357;GO:0046872;GO:0046872;GO:0046872;GO:0000981;GO:0003676;GO:0003676;GO:0003677;GO:0003677;GO:0003677;GO:0005515;GO:0005634;GO:0005634;GO:0005634;GO:0005654;GO:0005730;GO:0006355;GO:0006355;GO:0006357;GO:0046872;GO:0046872;GO:0046872;GO:…	-	-	COG5048	R	zinc finger protein Y-linked [Source:HGNCSymbol;Acc:HGNC:12870]	7544	P08048
ENSG00000172780	14.7563	9.67267	19.84	2.05114	1.03643	0.0462197	0.147788	3	129087569	129122801	-	4991	RAB43	GO:0000139;GO:0000166;GO:0003924;GO:0003924;GO:0003924;GO:0003924;GO:0005515;GO:0005515;GO:0005525;GO:0005525;GO:0005525;GO:0005789;GO:0005794;GO:0006886;GO:0006888;GO:0007030;GO:0016020;GO:0019068;GO:0030670;GO:0031410;GO:0032482;GO:0032588;GO:0035526;GO:0045335;GO:0045335;GO:0070062;GO:0071346;GO:0090382;GO:1901998;GO:0000139;GO:0000166;GO:0003924;GO:0003924;GO:0003924;GO:0003924;GO:0005515;GO:…	K07930	-	COG1100	R	RAB43, member RAS oncogene family [Source:HGNCSymbol;Acc:HGNC:19983]	339122	Q86YS6
ENSG00000173486	5.43138	2.35624	8.50652	3.6102	1.85208	0.0463861	0.148211	11	64241003	64244134	+	1897	FKBP2	GO:0000413;GO:0003755;GO:0005515;GO:0005528;GO:0005783;GO:0005783;GO:0005789;GO:0016020;GO:0016853;GO:0000413;GO:0003755;GO:0005515;GO:0005528;GO:0005783;GO:0005783;GO:0005789;GO:0016020;GO:0016853;GO:0000413;GO:0003755;GO:0016853;GO:0000413;GO:0003755;GO:0005515;GO:0005528;GO:0005783;GO:0005783;GO:0005789;GO:0016020;GO:0016853;	K09569	EC:5.2.1.8	COG0545	O	FKBP prolyl isomerase 2 [Source:HGNCSymbol;Acc:HGNC:3718]	2286	P26885;Q53XJ5
ENSG00000198865	3.98877	1.33744	6.6401	4.96478	2.31173	0.0469199	0.149561	5	42756818	42802439	+	3493	CCDC152	-	-	-	NOG137828	S	coiled-coil domain containing 152 [Source:HGNCSymbol;Acc:HGNC:34438]	100129792	Q4G0S7;A0A024R043
ENSG00000283930	11.9521	7.50717	16.3971	2.18419	1.1271	0.0498872	0.156842	10	38094368	38360098	+	3955	AL117339.5	GO:0003676;GO:0006355;	-	-	-	-	novel transcript"	-	-
