# Supplementary material for: An Integrated Network, RNA Sequencing, and Experiment Pharmacology Approach Reveals the Active Component, Potential Target, and Mechanism of Gelsemium elegans in the Treatment of Colorectal Cancer
Source: Front Oncol. 2020 Dec 23;10:616628. doi: 10.3389/fonc.2020.616628 (PMC7786369; doi:10.3389/fonc.2020.616628)
Supplement: Supplementary file 1 [file DataSheet_1.zip › supplementary material 2/Table 4-Control_vs_KM.DESeq.Down.xlsx]

## Sheet: Sheet1
id	baseMean	baseMeanA	baseMeanB	foldChange	log2FoldChange	pval	padj	Chromosome	Start Site	End Site	Direction	Length	Name	GO	KEGG	EC	eggNOG Class	eggNOG	Description	NCBI_GI	UniProtID
ENSG00000019186	1412.26	2259.95	564.57	0.249816	-2.00106	9.87196e-88	8.61427e-84	20	54153446	54173986	-	3988	CYP24A1	GO:0001649;GO:0004497;GO:0005506;GO:0005506;GO:0005634;GO:0005654;GO:0005739;GO:0005739;GO:0005741;GO:0005886;GO:0006766;GO:0008403;GO:0008403;GO:0016491;GO:0016705;GO:0016705;GO:0020037;GO:0020037;GO:0020037;GO:0030342;GO:0030342;GO:0033280;GO:0042359;GO:0042359;GO:0042359;GO:0042369;GO:0046872;GO:0055114;GO:0055114;GO:0055114;GO:0070561;GO:0001649;GO:0004497;GO:0005506;GO:0005506;GO:0005634;GO:…	K07436	EC:1.14.15.16	COG2124	Q	cytochrome P450 family 24 subfamily A member 1[Source:HGNC Symbol;Acc:HGNC:2602]	1591	Q07973
ENSG00000136997	5213.27	7079.49	3347.05	0.472782	-1.08075	2.13926e-64	1.24448e-60	8	127735434	127742950	+	4583	MYC	GO:0003700;GO:0003700;GO:0005634;GO:0005634;GO:0005654;GO:0006355;GO:0006355;GO:0003729;GO:0005515;GO:0005635;GO:0005791;GO:0008150;GO:0016020;GO:0016021;GO:0044195;GO:0045727;GO:0071074;GO:0003700;GO:0003700;GO:0005634;GO:0005634;GO:0006355;GO:0006355;GO:0003700;GO:0005634;GO:0006355;GO:0046983;GO:0000122;GO:0000320;GO:0001541;GO:0001701;GO:0002082;GO:0003677;GO:0003677;GO:0003690;GO:0003700;GO:…	K04377	-	NOG42590	S	MYC proto-oncogene, bHLH transcription factor[Source:HGNC Symbol;Acc:HGNC:7553]	4609	P01106;A0A087WVR4
ENSG00000059804	1333.19	2028.99	637.393	0.314144	-1.6705	1.88632e-63	8.23e-60	12	7919230	7936187	-	6071	SLC2A3	GO:0005215;GO:0005215;GO:0005355;GO:0005355;GO:0005355;GO:0005355;GO:0005536;GO:0005886;GO:0005886;GO:0005887;GO:0005975;GO:0008643;GO:0016020;GO:0016020;GO:0016020;GO:0016021;GO:0016021;GO:0016021;GO:0019852;GO:0022857;GO:0022857;GO:0030667;GO:0035579;GO:0042995;GO:0043204;GO:0043312;GO:0055085;GO:0055085;GO:0070062;GO:0070821;GO:0101003;GO:1904659;GO:1904659;GO:1904659;GO:1904659;GO:1904659;GO:…	K08142	-	COG0477	G	solute carrier family 2 member 3 [Source:HGNCSymbol;Acc:HGNC:11007]	6515	P11169
ENSG00000117525	1609.1	2254.68	963.526	0.427345	-1.22653	3.14649e-59	1.09825e-55	1	94529173	94541759	-	2886	F3	GO:0001938;GO:0002020;GO:0002541;GO:0002543;GO:0004252;GO:0004896;GO:0005515;GO:0005515;GO:0005515;GO:0005543;GO:0005576;GO:0005615;GO:0005886;GO:0005886;GO:0005886;GO:0006919;GO:0007596;GO:0007596;GO:0007596;GO:0007596;GO:0007598;GO:0007599;GO:0009986;GO:0009986;GO:0010641;GO:0016020;GO:0016021;GO:0016021;GO:0016021;GO:0016021;GO:0016485;GO:0019221;GO:0030335;GO:0031233;GO:0045766;GO:0050927;GO:…	K03901	-	NOG43483	-	coagulation factor III, tissue factor [Source:HGNCSymbol;Acc:HGNC:3541]	2152	P13726
ENSG00000159399	1374.48	1918.4	830.57	0.43295	-1.20773	9.94983e-54	2.89407e-50	2	74833981	74893359	+	6064	HK2	GO:0000166;GO:0001666;GO:0001678;GO:0001678;GO:0001678;GO:0002931;GO:0003824;GO:0004340;GO:0004396;GO:0004396;GO:0004396;GO:0004396;GO:0004396;GO:0004396;GO:0005515;GO:0005515;GO:0005524;GO:0005524;GO:0005524;GO:0005524;GO:0005536;GO:0005536;GO:0005536;GO:0005739;GO:0005739;GO:0005741;GO:0005741;GO:0005741;GO:0005829;GO:0005829;GO:0005829;GO:0005886;GO:0005975;GO:0005975;GO:0006006;GO:0006096;GO:…	K00844	EC:2.7.1.1	COG5026	G	hexokinase 2 [Source:HGNC Symbol;Acc:HGNC:4923]"	3099	P52789
ENSG00000142207	1497.3	2022.68	971.931	0.480517	-1.05734	1.16294e-43	2.53695e-40	21	32311018	32393012	-	11447	URB1	GO:0000463;GO:0000466;GO:0001650;GO:0003723;GO:0005634;GO:0005730;GO:0005730;GO:0008150;	K14861	-	NOG317190	-	URB1 ribosome biogenesis homolog [Source:HGNCSymbol;Acc:HGNC:17344]	9875	O60287
ENSG00000116120	1420.35	1922.47	918.228	0.477629	-1.06604	3.87526e-43	7.51456e-40	2	222566899	222656337	-	7006	FARSB	GO:0000166;GO:0000166;GO:0000166;GO:0000287;GO:0000287;GO:0003723;GO:0003723;GO:0004812;GO:0004826;GO:0004826;GO:0004826;GO:0004826;GO:0004826;GO:0005515;GO:0005515;GO:0005524;GO:0005524;GO:0005524;GO:0005737;GO:0005737;GO:0005737;GO:0005737;GO:0005829;GO:0006412;GO:0006412;GO:0006418;GO:0006432;GO:0006432;GO:0006432;GO:0006432;GO:0009328;GO:0009328;GO:0016020;GO:0016874;GO:0051290;	K01890	EC:6.1.1.20	COG0072	J	phenylalanyl-tRNA synthetase subunit beta[Source:HGNC Symbol;Acc:HGNC:17800]	10056	Q9NSD9
ENSG00000107984	3971.15	5338.42	2603.88	0.487762	-1.03575	2.12011e-42	3.70001e-39	10	52314281	52318042	+	2221	DKK1	GO:0000122;GO:0000122;GO:0000904;GO:0001706;GO:0001707;GO:0001942;GO:0002090;GO:0005515;GO:0005515;GO:0005576;GO:0005576;GO:0005576;GO:0005576;GO:0005615;GO:0005615;GO:0005886;GO:0007275;GO:0007275;GO:0007275;GO:0007492;GO:0007611;GO:0007611;GO:0008083;GO:0010469;GO:0010628;GO:0010628;GO:0010942;GO:0010977;GO:0016055;GO:0030111;GO:0030178;GO:0030178;GO:0030178;GO:0030178;GO:0030279;GO:0030279;GO:…	K02165	-	NOG289067	-	dickkopf WNT signaling pathway inhibitor 1[Source:HGNC Symbol;Acc:HGNC:2891]	22943	O94907;I1W660
ENSG00000013573	1503.63	2035.24	972.017	0.477594	-1.06614	2.46144e-40	3.90519e-37	12	31073860	31104799	+	8367	DDX11	GO:0000166;GO:0000790;GO:0000922;GO:0001650;GO:0003676;GO:0003676;GO:0003677;GO:0003677;GO:0003677;GO:0003682;GO:0003688;GO:0003690;GO:0003697;GO:0003723;GO:0003727;GO:0004003;GO:0004003;GO:0004003;GO:0004003;GO:0004386;GO:0004386;GO:0005515;GO:0005524;GO:0005524;GO:0005524;GO:0005634;GO:0005634;GO:0005634;GO:0005654;GO:0005694;GO:0005730;GO:0005737;GO:0005813;GO:0005813;GO:0005815;GO:0005856;GO:…	K11273	EC:3.6.4.13	COG1199	L	DEAD/H-box helicase 11 [Source:HGNCSymbol;Acc:HGNC:2736]	1663	Q96FC9
ENSG00000125772	862.743	1168.55	556.937	0.476606	-1.06913	2.8003e-34	3.25805e-31	20	5544404	5611026	-	7527	GPCPD1	GO:0005737;GO:0005737;GO:0005829;GO:0006629;GO:0006629;GO:0007519;GO:0008081;GO:0008081;GO:0016787;GO:0030246;GO:0030246;GO:0046475;GO:0046475;GO:0046475;GO:0047389;GO:0047389;GO:0047389;GO:0047389;GO:0047389;GO:2001070;GO:2001070;GO:0006629;GO:0006629;GO:0008081;GO:0008081;GO:0046475;GO:0046475;GO:0047389;GO:0047389;GO:0006629;GO:0008081;GO:0046475;GO:0047389;GO:0030246;GO:2001070;	K18695	EC:3.1.4.2	COG0584	C	glycerophosphocholine phosphodiesterase 1[Source:HGNC Symbol;Acc:HGNC:26957]	56261	Q9NPB8
ENSG00000093009	299.298	443.894	154.702	0.348511	-1.52072	3.70721e-32	3.08087e-29	22	19479459	19520612	+	2846	CDC45	GO:0000076;GO:0000082;GO:0000083;GO:0000727;GO:0003682;GO:0003688;GO:0003697;GO:0005515;GO:0005515;GO:0005634;GO:0005634;GO:0005634;GO:0005654;GO:0005656;GO:0005737;GO:0005813;GO:0006260;GO:0006260;GO:0006270;GO:0006270;GO:0006270;GO:0006270;GO:0007049;GO:0031261;GO:0031298;GO:0031938;GO:0032508;GO:0043138;GO:1900087;GO:1902977;GO:0005634;GO:0005813;GO:0006270;GO:0006270;GO:0006270;GO:0006270;GO:…	K06628	-	NOG321683	-	cell division cycle 45 [Source:HGNCSymbol;Acc:HGNC:1739]	8318	O75419
ENSG00000135480	852.081	1274.47	429.688	0.337149	-1.56854	1.73615e-27	8.91156e-25	12	52232520	52252186	+	3999	KRT7	GO:0005198;GO:0005198;GO:0005515;GO:0005515;GO:0005634;GO:0005737;GO:0005829;GO:0005882;GO:0005882;GO:0005882;GO:0016032;GO:0031424;GO:0045095;GO:0045095;GO:0070062;GO:0070268;GO:0005198;GO:0005198;GO:0005198;GO:0005882;GO:0005882;GO:0005882;	K07605	-	NOG145985	P	keratin 7 [Source:HGNC Symbol;Acc:HGNC:6445]"	3855	P08729
ENSG00000079215	582.6	784.704	380.496	0.484891	-1.04427	5.39996e-26	2.19163e-23	5	36606355	36688334	+	6265	SLC1A3	GO:0015293;GO:0015293;GO:0015293;GO:0016020;GO:0016021;GO:0016021;GO:0016021;GO:0055085;GO:0015293;GO:0015293;GO:0015293;GO:0016020;GO:0016021;GO:0016021;GO:0016021;GO:0055085;GO:0015293;GO:0015293;GO:0015293;GO:0016020;GO:0016021;GO:0016021;GO:0016021;GO:0055085;GO:0001504;GO:0005313;GO:0005314;GO:0005314;GO:0005886;GO:0005886;GO:0005886;GO:0005887;GO:0005887;GO:0006536;GO:0006537;GO:0006811;GO:…	K05614	-	COG1301	C	solute carrier family 1 member 3 [Source:HGNCSymbol;Acc:HGNC:10941]	6507	P43003;Q8N169;A0A024R050
ENSG00000165244	226.186	334.827	117.546	0.351066	-1.51019	1.58481e-25	6.01265e-23	9	96385941	96418370	-	3687	ZNF367	GO:0000981;GO:0003676;GO:0003676;GO:0003677;GO:0003700;GO:0005634;GO:0005634;GO:0005634;GO:0005654;GO:0006357;GO:0006357;GO:0046872;	-	-	COG5048	R	zinc finger protein 367 [Source:HGNCSymbol;Acc:HGNC:18320]	195828	Q7RTV3
ENSG00000138658	466.731	630.599	302.863	0.480278	-1.05806	2.55277e-23	7.81595e-21	4	112539333	112636995	-	9103	ZGRF1	GO:0003723;GO:0008270;GO:0008270;GO:0016020;GO:0016021;GO:0003723;GO:0008270;GO:0008270;GO:0016020;GO:0016021;GO:0008270;GO:0003723;GO:0008270;GO:0016020;GO:0016021;GO:0003723;GO:0008270;GO:0016020;GO:0016021;	-	-	NOG75832	-	zinc finger GRF-type containing 1 [Source:HGNCSymbol;Acc:HGNC:25654]	55345	Q86YA3
ENSG00000143476	383.476	592.542	174.409	0.29434	-1.76444	6.15946e-22	1.65377e-19	1	212035553	212107400	+	4923	DTL	GO:0005515;GO:0005634;GO:0005730;GO:0005829;GO:0000209;GO:0004842;GO:0005515;GO:0005515;GO:0005515;GO:0005634;GO:0005634;GO:0005654;GO:0005694;GO:0005730;GO:0005737;GO:0005813;GO:0005815;GO:0005829;GO:0005856;GO:0006260;GO:0006511;GO:0006513;GO:0006974;GO:0009411;GO:0010971;GO:0016020;GO:0016567;GO:0019985;GO:0031464;GO:0031464;GO:0031465;GO:0031965;GO:0042769;GO:0043687;GO:0045732;GO:0051726;GO:…	K11790	-	COG2319	R	denticleless E3 ubiquitin protein ligase homolog[Source:HGNC Symbol;Acc:HGNC:30288]	51514	Q9NZJ0
ENSG00000144354	403.032	539.76	266.303	0.493373	-1.01925	1.13062e-19	2.21702e-17	2	173354820	173368997	+	3934	CDCA7	GO:0005634;GO:0005634;GO:0005634;GO:0005654;GO:0005737;GO:0005829;GO:0006355;GO:0006355;GO:0006915;GO:0042127;GO:0042127;GO:0042127;GO:0005634;GO:0005634;GO:0005634;GO:0005654;GO:0005737;GO:0005829;GO:0006355;GO:0006355;GO:0006915;GO:0042127;GO:0042127;GO:0042127;GO:0005634;GO:0005634;GO:0005634;GO:0005654;GO:0005737;GO:0005829;GO:0006355;GO:0006355;GO:0006915;GO:0042127;GO:0042127;GO:0042127;GO:…	-	-	NOG68453	-	cell division cycle associated 7 [Source:HGNCSymbol;Acc:HGNC:14628]	83879	Q9BWT1
ENSG00000212901	156.67	252.116	61.2249	0.242844	-2.0419	2.62332e-19	4.92281e-17	17	41008521	41019324	-	739	KRTAP3-1	GO:0005198;GO:0005198;GO:0005515;GO:0005829;GO:0005882;GO:0031424;GO:0045095;GO:0045095;	-	-	NOG280104	-	keratin associated protein 3-1 [Source:HGNCSymbol;Acc:HGNC:16778]	83896	Q9BYR8
ENSG00000051825	523.938	711.488	336.389	0.472797	-1.08071	4.44099e-18	7.31171e-16	12	123152320	123244014	-	10304	MPHOSPH9	GO:0000139;GO:0005737;GO:0005794;GO:0005814;GO:0005856;GO:0016020;	K16775	-	NOG42082	-	M-phase phosphoprotein 9 [Source:HGNCSymbol;Acc:HGNC:7215]	10198	Q99550
ENSG00000105700	909.866	1217.58	602.15	0.494545	-1.01583	4.75309e-18	7.68064e-16	19	18557762	18569387	+	4112	KXD1	GO:0005515;GO:0005515;GO:0005764;GO:0005765;GO:0016020;GO:0016192;GO:0031083;GO:0031083;GO:0032418;GO:0032418;GO:0099078;GO:0099078;GO:0005515;GO:0005515;GO:0005764;GO:0005765;GO:0016020;GO:0016192;GO:0031083;GO:0031083;GO:0032418;GO:0032418;GO:0099078;GO:0099078;GO:0005515;GO:0005515;GO:0005764;GO:0005765;GO:0016020;GO:0016192;GO:0031083;GO:0031083;GO:0032418;GO:0032418;GO:0099078;GO:0099078;GO:…	K20818	-	NOG324810	-	KxDL motif containing 1 [Source:HGNCSymbol;Acc:HGNC:28420]	79036	Q9BQD3;A0A024R7M2
ENSG00000072182	155.078	225.279	84.8765	0.376761	-1.40828	4.53686e-17	6.33418e-15	2	219514170	219538772	+	5250	ASIC4	GO:0005216;GO:0005272;GO:0005272;GO:0005272;GO:0005887;GO:0006811;GO:0006814;GO:0006814;GO:0006814;GO:0015081;GO:0016020;GO:0016020;GO:0016020;GO:0016021;GO:0034220;GO:0035725;GO:0001662;GO:0005216;GO:0005272;GO:0005272;GO:0005272;GO:0005887;GO:0006811;GO:0006814;GO:0006814;GO:0006814;GO:0015081;GO:0016020;GO:0016020;GO:0016020;GO:0016021;GO:0034220;GO:0035725;	K04831	-	NOG304301	-	acid sensing ion channel subunit family member 4[Source:HGNC Symbol;Acc:HGNC:21263]	55515	Q96FT7
ENSG00000102967	243.712	333.142	154.281	0.46311	-1.11057	6.80813e-16	8.13804e-14	16	72008588	72027664	+	6921	DHODH	GO:0003824;GO:0003824;GO:0004152;GO:0004152;GO:0004152;GO:0005654;GO:0005737;GO:0005737;GO:0005739;GO:0005739;GO:0005743;GO:0005829;GO:0006207;GO:0006207;GO:0016020;GO:0016020;GO:0016020;GO:0016021;GO:0016491;GO:0016627;GO:0016627;GO:0044205;GO:0055114;GO:0055114;GO:0055114;GO:0003824;GO:0003824;GO:0004152;GO:0004152;GO:0004152;GO:0004152;GO:0004152;GO:0005654;GO:0005737;GO:0005737;GO:0005739;GO:…	K00254	EC:1.3.5.2	COG0167	F	dihydroorotate dehydrogenase (quinone) [Source:HGNCSymbol;Acc:HGNC:2867]	1723	Q02127
ENSG00000157168	67.4421	109.013	25.8712	0.237322	-2.07508	7.91447e-16	9.20822e-14	8	31639222	32855666	+	21398	NRG1	GO:0000165;GO:0000187;GO:0003222;GO:0003712;GO:0005102;GO:0005102;GO:0005102;GO:0005125;GO:0005178;GO:0005576;GO:0005576;GO:0005615;GO:0005634;GO:0005654;GO:0005886;GO:0007154;GO:0007171;GO:0007399;GO:0007399;GO:0007399;GO:0007399;GO:0008083;GO:0008284;GO:0010469;GO:0014032;GO:0016020;GO:0016021;GO:0030296;GO:0030297;GO:0030879;GO:0030971;GO:0032148;GO:0035556;GO:0038127;GO:0038127;GO:0038128;GO:…	K05455	-	NOG47801	S	neuregulin 1 [Source:HGNC Symbol;Acc:HGNC:7997]"	3084	Q02297;Q6PK61
ENSG00000154743	261.572	353.23	169.915	0.481033	-1.05579	1.5797e-15	1.69135e-13	3	12484432	12539623	+	5667	TSEN2	GO:0000213;GO:0000213;GO:0000214;GO:0000214;GO:0003676;GO:0003676;GO:0004518;GO:0004518;GO:0005654;GO:0005813;GO:0005829;GO:0006388;GO:0006388;GO:0090305;GO:0090501;GO:0090502;GO:0000213;GO:0000213;GO:0000213;GO:0000214;GO:0000214;GO:0000214;GO:0000379;GO:0003676;GO:0003676;GO:0004518;GO:0004518;GO:0005515;GO:0005634;GO:0005654;GO:0005654;GO:0005730;GO:0005813;GO:0005829;GO:0006388;GO:0006388;GO:…	K15322	EC:4.6.1.16	COG1676	J	tRNA splicing endonuclease subunit 2 [Source:HGNCSymbol;Acc:HGNC:28422]	80746	Q8NCE0;A0A024R2H2
ENSG00000237289	128.263	188.616	67.9093	0.360039	-1.47377	1.63985e-15	1.72402e-13	15	43593054	43604901	+	3470	CKMT1B	GO:0000166;GO:0003824;GO:0003824;GO:0005524;GO:0016301;GO:0016301;GO:0016301;GO:0016310;GO:0016740;GO:0016772;GO:0016772;GO:0016301;GO:0016301;GO:0016310;GO:0016772;GO:0016772;GO:0016772;GO:0016772;GO:0016301;GO:0016301;GO:0016310;GO:0016772;GO:0016772;GO:0000166;GO:0003824;GO:0003824;GO:0004111;GO:0004111;GO:0005524;GO:0005739;GO:0005739;GO:0005743;GO:0005743;GO:0006600;GO:0016020;GO:0016301;GO:…	K00933	EC:2.7.3.2	COG3869	E	creatine kinase, mitochondrial 1B [Source:HGNCSymbol;Acc:HGNC:1995]	1159	P12532
ENSG00000117115	185.422	259.18	111.664	0.430835	-1.21479	2.92215e-15	2.91414e-13	1	17066761	17119451	-	6000	PADI2	GO:0004668;GO:0004668;GO:0004668;GO:0004668;GO:0005509;GO:0005509;GO:0005509;GO:0005576;GO:0005634;GO:0005737;GO:0005737;GO:0005737;GO:0005737;GO:0005829;GO:0006325;GO:0010848;GO:0016787;GO:0018101;GO:0018101;GO:0018101;GO:0021762;GO:0030331;GO:0030520;GO:0035327;GO:0035578;GO:0036413;GO:0036414;GO:0042803;GO:0043312;GO:0046872;GO:0048096;GO:0070062;GO:0070100;GO:1901624;GO:1990830;GO:0004668;GO:…	K01481	EC:3.5.3.15	NOG42085	S	peptidyl arginine deiminase 2 [Source:HGNCSymbol;Acc:HGNC:18341]	11240	Q9Y2J8;A0A024RA98
ENSG00000167767	434.736	611.863	257.608	0.421023	-1.24803	4.18279e-15	4.05544e-13	12	52168996	52192014	-	4364	KRT80	GO:0005198;GO:0005198;GO:0005515;GO:0005829;GO:0005882;GO:0005882;GO:0005882;GO:0031424;GO:0045095;GO:0045095;GO:0045111;GO:0070268;GO:0005198;GO:0005198;GO:0005515;GO:0005829;GO:0005882;GO:0005882;GO:0005882;GO:0031424;GO:0045095;GO:0045095;GO:0045111;GO:0070268;	K07605	-	NOG147372	S	keratin 80 [Source:HGNC Symbol;Acc:HGNC:27056]"	144501	Q6KB66
ENSG00000205426	45.3393	76.4089	14.2697	0.186755	-2.42078	4.32538e-14	3.47865e-12	12	52285913	52291534	-	1929	KRT81	GO:0005198;GO:0005198;GO:0005515;GO:0005615;GO:0005829;GO:0005882;GO:0005882;GO:0005882;GO:0031424;GO:0045095;GO:0045095;GO:0070268;GO:0005198;GO:0005198;GO:0005198;GO:0005882;GO:0005882;GO:0005882;GO:0045095;GO:0045095;	K07605	-	NOG149039	S	keratin 81 [Source:HGNC Symbol;Acc:HGNC:6458]"	3887	Q14533
ENSG00000131153	204.361	278.932	129.79	0.46531	-1.10374	8.23414e-14	6.16748e-12	16	85676198	85690073	-	3219	GINS2	GO:0000727;GO:0000811;GO:0005515;GO:0005634;GO:0005634;GO:0005634;GO:0005654;GO:0006260;GO:0006260;GO:0006260;GO:0006271;GO:0031298;GO:0032508;GO:0043138;GO:0005634;GO:0005634;GO:0005634;GO:0006260;GO:0006260;GO:0006260;GO:0005634;GO:0005634;GO:0006260;GO:0006260;	K10733	-	COG5093	L	GINS complex subunit 2 [Source:HGNCSymbol;Acc:HGNC:24575]	51659	Q9Y248
ENSG00000117322	149.636	210.523	88.7495	0.421567	-1.24617	2.08587e-13	1.4503e-11	1	207454230	207489895	+	4885	CR2	GO:0001618;GO:0001848;GO:0002376;GO:0002430;GO:0003677;GO:0004875;GO:0004875;GO:0004888;GO:0005515;GO:0005886;GO:0005886;GO:0005886;GO:0006955;GO:0006958;GO:0016020;GO:0016021;GO:0016032;GO:0030183;GO:0030449;GO:0042100;GO:0042803;GO:0043235;GO:0045087;GO:0046718;GO:0070062;GO:0001618;GO:0001848;GO:0002376;GO:0002430;GO:0003677;GO:0004875;GO:0004875;GO:0004888;GO:0005515;GO:0005886;GO:0005886;GO:…	K04012	-	NOG12793	-	complement C3d receptor 2 [Source:HGNCSymbol;Acc:HGNC:2336]	1380	P20023
ENSG00000198959	1084.83	1474.13	695.532	0.471826	-1.08367	4.48723e-13	2.933e-11	20	38127385	38166578	-	7948	TGM2	GO:0001974;GO:0003810;GO:0003810;GO:0003810;GO:0003810;GO:0005515;GO:0005515;GO:0005525;GO:0005737;GO:0005739;GO:0005739;GO:0005783;GO:0005829;GO:0005886;GO:0005925;GO:0007200;GO:0016740;GO:0016746;GO:0018149;GO:0018149;GO:0018153;GO:0019904;GO:0031226;GO:0032471;GO:0032471;GO:0043065;GO:0043065;GO:0043123;GO:0043277;GO:0045785;GO:0045785;GO:0046872;GO:0048661;GO:0050729;GO:0051260;GO:0051482;GO:…	K05625	EC:2.3.2.13	NOG80379	S	transglutaminase 2 [Source:HGNCSymbol;Acc:HGNC:11778]	7052	P21980;V9HWG3
ENSG00000136982	377.872	507.16	248.584	0.490149	-1.02871	5.87102e-13	3.80896e-11	8	119833976	119855894	-	2487	DSCC1	GO:0000775;GO:0000775;GO:0000785;GO:0000785;GO:0003677;GO:0003689;GO:0003689;GO:0005515;GO:0005634;GO:0005654;GO:0005654;GO:0006260;GO:0006275;GO:0006275;GO:0007049;GO:0007064;GO:0007064;GO:0031390;GO:0031390;GO:0031390;GO:0031390;GO:0034088;GO:0034088;GO:0034421;GO:0043142;GO:1900264;	K11271	-	NOG250437	-	DNA replication and sister chromatid cohesion 1[Source:HGNC Symbol;Acc:HGNC:24453]	79075	Q9BVC3
ENSG00000094804	1204.04	1620.95	787.135	0.4856	-1.04216	6.0015e-13	3.87919e-11	17	40287879	40304657	+	5311	CDC6	GO:0000076;GO:0000079;GO:0000082;GO:0000083;GO:0000166;GO:0000166;GO:0000278;GO:0000278;GO:0000922;GO:0003688;GO:0005515;GO:0005515;GO:0005515;GO:0005524;GO:0005634;GO:0005634;GO:0005634;GO:0005634;GO:0005654;GO:0005737;GO:0005737;GO:0005829;GO:0006260;GO:0006260;GO:0006270;GO:0006270;GO:0006270;GO:0007049;GO:0007089;GO:0008156;GO:0008285;GO:0019900;GO:0030071;GO:0032467;GO:0033314;GO:0045737;GO:…	K02213	-	COG1474	LO	cell division cycle 6 [Source:HGNCSymbol;Acc:HGNC:1744]	990	Q99741;A0A024R1S2
ENSG00000164362	60.8276	100.515	21.14	0.210316	-2.24937	1.23776e-12	7.50048e-11	5	1253147	1295069	-	4602	TERT	GO:0000049;GO:0000333;GO:0000333;GO:0000333;GO:0000723;GO:0000781;GO:0000783;GO:0000784;GO:0001172;GO:0001223;GO:0001223;GO:0003677;GO:0003677;GO:0003677;GO:0003677;GO:0003720;GO:0003720;GO:0003720;GO:0003720;GO:0003721;GO:0003721;GO:0003721;GO:0003721;GO:0003721;GO:0003723;GO:0003723;GO:0003964;GO:0003964;GO:0003964;GO:0003964;GO:0003968;GO:0005515;GO:0005515;GO:0005515;GO:0005515;GO:0005634;GO:…	K11126	EC:2.7.7.49	NOG276584	-	telomerase reverse transcriptase [Source:HGNCSymbol;Acc:HGNC:11730]	7015	O14746
ENSG00000171401	38.0408	64.6033	11.4782	0.177672	-2.49271	1.99917e-12	1.17473e-10	17	41500981	41505705	-	2913	KRT13	GO:0005198;GO:0005198;GO:0005515;GO:0005634;GO:0005829;GO:0005882;GO:0005882;GO:0005882;GO:0007010;GO:0031424;GO:0045095;GO:0045111;GO:0045111;GO:0070062;GO:0070268;GO:0005198;GO:0005198;GO:0005515;GO:0005634;GO:0005829;GO:0005882;GO:0005882;GO:0005882;GO:0007010;GO:0031424;GO:0045095;GO:0045111;GO:0045111;GO:0070062;GO:0070268;GO:0005198;GO:0005198;GO:0005198;GO:0005882;GO:0005882;GO:0005882;GO:…	K07604	-	NOG148784	S	keratin 13 [Source:HGNC Symbol;Acc:HGNC:6415]"	3860	P13646;A1A4E9
ENSG00000100479	178.691	243.129	114.253	0.469926	-1.0895	2.50446e-12	1.43776e-10	14	49643555	49688422	-	2955	POLE2	GO:0000082;GO:0003677;GO:0003677;GO:0003677;GO:0003887;GO:0003887;GO:0003887;GO:0003887;GO:0003887;GO:0005515;GO:0005634;GO:0005654;GO:0005654;GO:0006260;GO:0006260;GO:0006260;GO:0006260;GO:0006261;GO:0006261;GO:0006261;GO:0006270;GO:0006281;GO:0008622;GO:0008622;GO:0008622;GO:0008622;GO:0016604;GO:0016740;GO:0016779;GO:0032201;GO:0042276;GO:0043231;GO:0000082;GO:0003677;GO:0003677;GO:0003677;GO:…	K02325	EC:2.7.7.7	NOG311342	-	DNA polymerase epsilon 2, accessory subunit[Source:HGNC Symbol;Acc:HGNC:9178]	5427	P56282
ENSG00000128510	6309.71	8908.84	3710.59	0.416506	-1.26359	1.72306e-11	8.39967e-10	7	130293134	130324180	+	3958	CPA4	GO:0004180;GO:0004180;GO:0004180;GO:0004181;GO:0004181;GO:0004181;GO:0004181;GO:0005575;GO:0005576;GO:0005615;GO:0006508;GO:0006508;GO:0006508;GO:0006508;GO:0008233;GO:0008237;GO:0008270;GO:0008270;GO:0016573;GO:0016787;GO:0046872;GO:0004180;GO:0004180;GO:0004181;GO:0004181;GO:0006508;GO:0006508;GO:0008270;GO:0008270;GO:0004180;GO:0004180;GO:0004180;GO:0004181;GO:0004181;GO:0004181;GO:0004181;GO:…	K08637	EC:3.4.17.-	COG2866	E	carboxypeptidase A4 [Source:HGNCSymbol;Acc:HGNC:15740]	51200	Q9UI42;A4D1M3
ENSG00000143333	224.423	301.834	147.012	0.487062	-1.03782	2.34131e-11	1.10136e-09	1	182598623	182604389	-	2408	RGS16	GO:0003924;GO:0005096;GO:0005096;GO:0005096;GO:0005515;GO:0005516;GO:0005737;GO:0005886;GO:0007186;GO:0007186;GO:0007186;GO:0007601;GO:0008277;GO:0009968;GO:0016020;GO:0031224;GO:0031224;GO:0043547;GO:0043547;	K16449	-	NOG269229	-	regulator of G protein signaling 16 [Source:HGNCSymbol;Acc:HGNC:9997]	6004	O15492
ENSG00000279012	125.682	175.95	75.4141	0.42861	-1.22226	2.48261e-11	1.16157e-09	11	5323359	5324297	-	939	OR51B2	GO:0004930;GO:0004930;GO:0004930;GO:0004984;GO:0004984;GO:0004984;GO:0005886;GO:0005886;GO:0005886;GO:0007165;GO:0007186;GO:0007186;GO:0007186;GO:0007608;GO:0016020;GO:0016021;GO:0016021;GO:0016021;GO:0050896;GO:0050911;	K04257	-	-	-	olfactory receptor family 51 subfamily B member 2(gene/pseudogene) [Source:HGNC Symbol;Acc:HGNC:14703]	79345	Q9Y5P1;A0A126GWB2
ENSG00000065328	325.542	441.794	209.289	0.473725	-1.07788	1.12876e-10	4.66804e-09	10	13161554	13211104	+	5454	MCM10	GO:0000082;GO:0003677;GO:0003688;GO:0003690;GO:0003690;GO:0003690;GO:0003697;GO:0003697;GO:0003697;GO:0005515;GO:0005515;GO:0005634;GO:0005634;GO:0005634;GO:0005634;GO:0005654;GO:0005730;GO:0006260;GO:0006260;GO:0006260;GO:0006260;GO:0006270;GO:0006270;GO:0006270;GO:0006974;GO:0031298;GO:0042802;GO:0046872;GO:0000082;GO:0003677;GO:0003688;GO:0003690;GO:0003690;GO:0003690;GO:0003697;GO:0003697;GO:…	K10736	-	NOG255362	-	minichromosome maintenance 10 replicationinitiation factor [Source:HGNC Symbol;Acc:HGNC:18043]	55388	Q7L590
ENSG00000101412	202.01	270.27	133.75	0.494877	-1.01486	3.9313e-10	1.45051e-08	20	33675477	33686385	-	2690	E2F1	GO:0000077;GO:0000083;GO:0000122;GO:0000122;GO:0000790;GO:0000790;GO:0000981;GO:0000981;GO:0000981;GO:0000987;GO:0001227;GO:0003677;GO:0003677;GO:0003677;GO:0003700;GO:0003700;GO:0003700;GO:0003700;GO:0003700;GO:0005515;GO:0005515;GO:0005515;GO:0005634;GO:0005634;GO:0005634;GO:0005634;GO:0005654;GO:0005654;GO:0005667;GO:0005667;GO:0005667;GO:0005737;GO:0005737;GO:0005739;GO:0005813;GO:0006351;GO:…	K17454	-	NOG328718	-	E2F transcription factor 1 [Source:HGNCSymbol;Acc:HGNC:3113]	1869	Q01094;Q9BSD8
ENSG00000092470	215.739	302.7	128.779	0.425434	-1.23299	8.62251e-10	2.97391e-08	15	43826980	43868412	+	4054	WDR76	GO:0000792;GO:0003677;GO:0005515;GO:0005515;GO:0005634;GO:0005634;GO:0006974;GO:0006974;GO:0006974;GO:0019899;GO:0090734;GO:2000001;GO:0005515;GO:0006974;GO:0006974;GO:0006974;GO:0006974;	-	-	NOG298412	-	WD repeat domain 76 [Source:HGNCSymbol;Acc:HGNC:25773]	79968	Q9H967
ENSG00000154920	318.257	427.831	208.683	0.48777	-1.03573	1.80871e-09	5.72877e-08	17	50373220	50381483	+	3294	EME1	GO:0000712;GO:0000790;GO:0003677;GO:0003677;GO:0004518;GO:0004518;GO:0004518;GO:0004519;GO:0005515;GO:0005634;GO:0005634;GO:0005634;GO:0005654;GO:0005730;GO:0006281;GO:0006281;GO:0006281;GO:0006302;GO:0006310;GO:0006974;GO:0008821;GO:0016787;GO:0031297;GO:0031573;GO:0036297;GO:0046872;GO:0048476;GO:0048476;GO:0048476;GO:0072429;GO:0090305;GO:0000712;GO:0000790;GO:0000790;GO:0003677;GO:0003677;GO:…	K10882	EC:3.1.22.-	NOG85607	-	essential meiotic structure-specific endonuclease 1[Source:HGNC Symbol;Acc:HGNC:24965]	146956	Q96AY2
ENSG00000174371	291.968	393.839	190.098	0.482679	-1.05086	4.5682e-09	1.31558e-07	1	241847967	241895148	+	4137	EXO1	GO:0002376;GO:0002455;GO:0003677;GO:0003677;GO:0003677;GO:0003677;GO:0003682;GO:0003824;GO:0003824;GO:0004518;GO:0004518;GO:0004518;GO:0004519;GO:0004523;GO:0004527;GO:0004527;GO:0005515;GO:0005515;GO:0005634;GO:0005634;GO:0005634;GO:0005654;GO:0005654;GO:0005886;GO:0006260;GO:0006281;GO:0006281;GO:0006281;GO:0006281;GO:0006298;GO:0006298;GO:0006298;GO:0006298;GO:0006310;GO:0006310;GO:0006310;GO:…	K10746	EC:3.1.-.-	COG0258	L	exonuclease 1 [Source:HGNC Symbol;Acc:HGNC:3511]"	9156	Q9UQ84
ENSG00000205309	102.137	140.477	63.7982	0.454155	-1.13874	1.58284e-08	4.04446e-07	17	17303335	17347663	+	1961	NT5M	GO:0008253;GO:0008253;GO:0009264;GO:0009264;GO:0016311;GO:0000166;GO:0005739;GO:0005739;GO:0005759;GO:0006260;GO:0008252;GO:0008253;GO:0008253;GO:0008253;GO:0009117;GO:0009223;GO:0009264;GO:0009264;GO:0016311;GO:0016787;GO:0046079;GO:0046135;GO:0046872;	K01081	EC:3.1.3.5	NOG41244	S	5',3'-nucleotidase, mitochondrial [Source:HGNCSymbol;Acc:HGNC:15769]	56953	Q9NPB1
ENSG00000069482	299.065	400.859	197.271	0.49212	-1.02292	1.7721e-08	4.46916e-07	11	68683779	68691175	+	1300	GAL	GO:0004966;GO:0005179;GO:0005179;GO:0005179;GO:0005184;GO:0005184;GO:0005515;GO:0005515;GO:0005576;GO:0005576;GO:0005576;GO:0005576;GO:0005615;GO:0005615;GO:0005737;GO:0005794;GO:0006954;GO:0007186;GO:0007218;GO:0007218;GO:0007631;GO:0008285;GO:0010469;GO:0010737;GO:0019933;GO:0030073;GO:0030141;GO:0030141;GO:0031764;GO:0031765;GO:0031766;GO:0031943;GO:0032868;GO:0035902;GO:0042493;GO:0043025;GO:…	K05244	-	NOG44932	S	galanin and GMAP prepropeptide [Source:HGNCSymbol;Acc:HGNC:4114]	51083	P22466
ENSG00000148677	71.069	102.87	39.2681	0.381727	-1.38939	3.19459e-08	7.61639e-07	10	90912096	90921276	-	1979	ANKRD1	GO:0000122;GO:0001085;GO:0001650;GO:0002039;GO:0003677;GO:0003713;GO:0003714;GO:0005515;GO:0005515;GO:0005634;GO:0005634;GO:0005634;GO:0005634;GO:0005634;GO:0005654;GO:0005737;GO:0005737;GO:0005829;GO:0006357;GO:0007519;GO:0008134;GO:0010976;GO:0019216;GO:0031432;GO:0031432;GO:0031674;GO:0031674;GO:0031674;GO:0035994;GO:0042826;GO:0043065;GO:0043517;GO:0045214;GO:0050714;GO:0055008;GO:0061629;GO:…	K21433	-	COG0666	R	ankyrin repeat domain 1 [Source:HGNCSymbol;Acc:HGNC:15819]	27063	Q15327;A0A384NYH5
ENSG00000265763	100.76	136.551	64.9684	0.47578	-1.07163	1.07976e-07	2.28134e-06	10	47365496	47384293	-	3516	ZNF488	GO:0003676;GO:0003676;GO:0003677;GO:0005515;GO:0005634;GO:0007399;GO:0014003;GO:0046872;GO:0003676;GO:0003676;GO:0003677;GO:0005515;GO:0005634;GO:0007399;GO:0014003;GO:0046872;	-	-	NOG323325	-	zinc finger protein 488 [Source:HGNCSymbol;Acc:HGNC:23535]	118738	Q96MN9
ENSG00000155918	79.2152	110.971	47.459	0.427669	-1.22543	1.18969e-07	2.47763e-06	6	150018334	150025532	-	1346	RAET1L	GO:0001913;GO:0002376;GO:0005515;GO:0005576;GO:0005615;GO:0005783;GO:0005886;GO:0005886;GO:0005886;GO:0006955;GO:0009897;GO:0016020;GO:0016032;GO:0030101;GO:0031225;GO:0042267;GO:0042271;GO:0046703;GO:0001913;GO:0002376;GO:0005515;GO:0005576;GO:0005615;GO:0005783;GO:0005886;GO:0005886;GO:0005886;GO:0006955;GO:0009897;GO:0016020;GO:0016032;GO:0030101;GO:0031225;GO:0042267;GO:0042271;GO:0046703;	K07987	-	-	-	retinoic acid early transcript 1L [Source:HGNCSymbol;Acc:HGNC:16798]	154064	Q5VY80
ENSG00000159871	88.0547	120.922	55.1871	0.456384	-1.13168	1.42516e-07	2.9022e-06	19	43785874	43827206	-	5329	LYPD5	GO:0005576;GO:0005886;GO:0005886;GO:0005886;GO:0007160;GO:0016020;GO:0031225;GO:0043236;GO:0005576;GO:0005886;GO:0005886;GO:0005886;GO:0007160;GO:0016020;GO:0031225;GO:0043236;GO:0005576;GO:0005886;GO:0005886;GO:0005886;GO:0007160;GO:0016020;GO:0031225;GO:0043236;	-	-	NOG43302	S	LY6/PLAUR domain containing 5 [Source:HGNCSymbol;Acc:HGNC:26397]	284348	Q6UWN5
ENSG00000181856	52.3036	76.7034	27.9038	0.363789	-1.45883	1.71353e-07	3.37904e-06	17	7281667	7288257	+	4046	SLC2A4	GO:0005215;GO:0005215;GO:0005355;GO:0005355;GO:0005355;GO:0005355;GO:0005355;GO:0005515;GO:0005515;GO:0005737;GO:0005737;GO:0005768;GO:0005768;GO:0005771;GO:0005829;GO:0005829;GO:0005886;GO:0005886;GO:0005886;GO:0005886;GO:0005887;GO:0005887;GO:0005905;GO:0005975;GO:0008643;GO:0009897;GO:0009986;GO:0010021;GO:0012505;GO:0012505;GO:0012506;GO:0016020;GO:0016020;GO:0016020;GO:0016020;GO:0016020;GO:…	K07191	-	COG0477	G	solute carrier family 2 member 4 [Source:HGNCSymbol;Acc:HGNC:11009]	6517	P14672
ENSG00000149548	67.8862	95.4681	40.3043	0.422175	-1.24409	4.10879e-07	7.27987e-06	11	124954121	125041489	+	4823	CCDC15	GO:0005813;GO:0005813;	K16752	-	NOG130666	R	coiled-coil domain containing 15 [Source:HGNCSymbol;Acc:HGNC:25798]	80071	Q0P6D6
ENSG00000181418	82.1466	113.46	50.8336	0.448032	-1.15832	6.09752e-07	1.03315e-05	12	48995149	48999375	-	3815	DDN	GO:0000978;GO:0005515;GO:0005515;GO:0005634;GO:0005634;GO:0005634;GO:0005737;GO:0005737;GO:0005783;GO:0005789;GO:0005886;GO:0005886;GO:0016020;GO:0032591;GO:0042995;GO:0042995;GO:0043204;GO:0045944;	-	-	NOG72884	R	dendrin [Source:HGNC Symbol;Acc:HGNC:24458]"	23109	O94850
ENSG00000174469	63.0863	89.2841	36.8885	0.413159	-1.27523	8.2119e-07	1.33938e-05	7	146116002	148420998	+	16383	CNTNAP2	GO:0005515;GO:0005769;GO:0005794;GO:0007155;GO:0007420;GO:0007612;GO:0008038;GO:0008076;GO:0009986;GO:0016020;GO:0016020;GO:0016021;GO:0019226;GO:0019899;GO:0021756;GO:0021761;GO:0021794;GO:0021987;GO:0030054;GO:0030424;GO:0030424;GO:0030425;GO:0030534;GO:0030673;GO:0031175;GO:0033010;GO:0035176;GO:0042297;GO:0042995;GO:0043025;GO:0043204;GO:0044224;GO:0045163;GO:0048812;GO:0071109;GO:0071205;GO:…	K07380	-	NOG291100	-	contactin associated protein like 2 [Source:HGNCSymbol;Acc:HGNC:13830]	26047	Q9UHC6;A0A090N7T7;B2RCH4
ENSG00000225968	53.5865	77.2959	29.8772	0.38653	-1.37135	8.45926e-07	1.37076e-05	7	1688119	1747954	+	3845	ELFN1	GO:0004864;GO:0005515;GO:0005615;GO:0010923;GO:0016020;GO:0016021;GO:0030425;GO:0030425;GO:0031012;GO:0032515;GO:0042995;GO:0050808;GO:0050808;GO:0060076;GO:0060076;GO:0004864;GO:0005515;GO:0005615;GO:0010923;GO:0016020;GO:0016021;GO:0030425;GO:0031012;GO:0032515;GO:0042995;GO:0050808;GO:0060076;	K17567	-	-	-	extracellular leucine rich repeat and fibronectintype III domain containing 1 [Source:HGNCSymbol;Acc:HGNC:33154]	392617	P0C7U0
ENSG00000137674	47.9516	69.7015	26.2018	0.375914	-1.41153	1.41022e-06	2.15888e-05	11	102576832	102625332	-	2554	MMP20	GO:0004222;GO:0004222;GO:0004222;GO:0004222;GO:0004222;GO:0005515;GO:0005576;GO:0005576;GO:0005615;GO:0005615;GO:0006508;GO:0006508;GO:0006508;GO:0006508;GO:0008233;GO:0008237;GO:0008237;GO:0008237;GO:0008270;GO:0008270;GO:0008270;GO:0016787;GO:0022617;GO:0030163;GO:0030198;GO:0030574;GO:0030574;GO:0031012;GO:0031012;GO:0046872;GO:0070173;GO:0097186;GO:0097186;	K07999	EC:3.4.24.-	NOG328389	-	matrix metallopeptidase 20 [Source:HGNCSymbol;Acc:HGNC:7167]	9313	O60882
ENSG00000078401	71.1274	97.7087	44.5461	0.455907	-1.13319	2.62836e-06	3.77843e-05	6	12290361	12297194	+	2035	EDN1	GO:0000122;GO:0001501;GO:0001516;GO:0001569;GO:0001666;GO:0001666;GO:0001701;GO:0001821;GO:0003100;GO:0005102;GO:0005125;GO:0005179;GO:0005515;GO:0005576;GO:0005576;GO:0005576;GO:0005576;GO:0005615;GO:0005615;GO:0005615;GO:0005737;GO:0006885;GO:0007166;GO:0007186;GO:0007186;GO:0007193;GO:0007204;GO:0007204;GO:0007205;GO:0007267;GO:0007507;GO:0007585;GO:0007589;GO:0008217;GO:0008217;GO:0008284;GO:…	K16366	-	NOG46593	S	endothelin 1 [Source:HGNC Symbol;Acc:HGNC:3176]"	1906	P05305;Q6FH53
ENSG00000223572	63.6291	88.5434	38.7148	0.437241	-1.1935	2.63427e-06	3.78381e-05	15	43692886	43699222	+	3109	CKMT1A	GO:0000166;GO:0003824;GO:0003824;GO:0004111;GO:0004111;GO:0005524;GO:0005739;GO:0005739;GO:0005743;GO:0005743;GO:0006600;GO:0016020;GO:0016301;GO:0016301;GO:0016301;GO:0016310;GO:0016740;GO:0016772;GO:0016772;GO:0016301;GO:0016301;GO:0016310;GO:0016772;GO:0016772;GO:0000166;GO:0003824;GO:0003824;GO:0004111;GO:0004111;GO:0005524;GO:0005739;GO:0005739;GO:0005743;GO:0005743;GO:0006600;GO:0016020;GO:…	K00933	EC:2.7.3.2	COG3869	E	creatine kinase, mitochondrial 1A [Source:HGNCSymbol;Acc:HGNC:31736]	548596	P12532
ENSG00000188290	455.641	608.255	303.027	0.498191	-1.00523	1.81483e-05	0.000206707	1	998962	1000172	-	1118	HES4	GO:0003677;GO:0003677;GO:0005634;GO:0006355;GO:0006355;GO:0046983;GO:0046983;GO:0000977;GO:0000981;GO:0001756;GO:0003677;GO:0003677;GO:0003677;GO:0003714;GO:0005634;GO:0005634;GO:0006355;GO:0006355;GO:0006357;GO:0007219;GO:0007275;GO:0007399;GO:0008134;GO:0008134;GO:0030154;GO:0030154;GO:0043565;GO:0046983;GO:0046983;GO:0050767;GO:1903507;GO:1990837;GO:0003677;GO:0003677;GO:0006355;GO:0006355;GO:…	K09089	-	NOG319418	-	hes family bHLH transcription factor 4 [Source:HGNCSymbol;Acc:HGNC:24149]	57801	Q9HCC6
ENSG00000027869	58.7999	80.1818	37.418	0.466665	-1.09954	2.4107e-05	0.000264103	1	156806243	156816862	-	2512	SH2D2A	GO:0001525;GO:0005070;GO:0005515;GO:0005737;GO:0005737;GO:0005737;GO:0005829;GO:0007165;GO:0007275;GO:0009967;GO:0017124;GO:0030154;GO:0048010;GO:0001525;GO:0005070;GO:0005515;GO:0005737;GO:0005737;GO:0005737;GO:0005829;GO:0007165;GO:0007275;GO:0009967;GO:0017124;GO:0030154;GO:0048010;GO:0001525;GO:0005070;GO:0005515;GO:0005737;GO:0005737;GO:0005737;GO:0005829;GO:0007165;GO:0007275;GO:0008283;GO:…	K08273	-	NOG82159	R	SH2 domain containing 2A [Source:HGNCSymbol;Acc:HGNC:10821]	9047	Q9NP31
ENSG00000104983	67.2248	89.7611	44.6885	0.497861	-1.00618	3.05412e-05	0.000322252	19	45995461	46021318	+	2588	CCDC61	GO:0005813;GO:0005813;GO:0005813;GO:0005813;GO:0005813;GO:0005813;	K16755	-	NOG44052	S	coiled-coil domain containing 61 [Source:HGNCSymbol;Acc:HGNC:33629]	729440	Q9Y6R9
ENSG00000198400	48.0124	70.2796	25.7451	0.366324	-1.44881	3.41784e-05	0.000355896	1	156815640	156881850	+	4356	NTRK1	GO:0000139;GO:0000166;GO:0000186;GO:0001934;GO:0004672;GO:0004672;GO:0004713;GO:0004713;GO:0004713;GO:0004713;GO:0004714;GO:0004714;GO:0004714;GO:0004714;GO:0005030;GO:0005030;GO:0005030;GO:0005515;GO:0005515;GO:0005515;GO:0005524;GO:0005524;GO:0005524;GO:0005768;GO:0005769;GO:0005770;GO:0005886;GO:0005886;GO:0005887;GO:0005887;GO:0005887;GO:0005887;GO:0006468;GO:0006468;GO:0006468;GO:0007169;GO:…	K03176	EC:2.7.10.1	COG0515	T	neurotrophic receptor tyrosine kinase 1[Source:HGNC Symbol;Acc:HGNC:8031]	4914	P04629
ENSG00000205420	20.4154	34.1525	6.67841	0.195547	-2.35441	4.13517e-05	0.00041836	12	52487176	52493257	-	2926	KRT6A	GO:0001899;GO:0002009;GO:0005198;GO:0005198;GO:0005198;GO:0005200;GO:0005515;GO:0005515;GO:0005634;GO:0005829;GO:0005882;GO:0005882;GO:0005882;GO:0007010;GO:0008284;GO:0016020;GO:0030154;GO:0031424;GO:0042060;GO:0045095;GO:0045095;GO:0050830;GO:0051801;GO:0061844;GO:0070062;GO:0070268;GO:2000536;	K07605	-	NOG315845	-	keratin 6A [Source:HGNC Symbol;Acc:HGNC:6443]"	3853	P02538;A0A0S2Z428
ENSG00000196793	56.2896	76.5084	36.0709	0.471463	-1.08478	4.4518e-05	0.000444976	10	43556344	43574618	-	2509	ZNF239	GO:0000122;GO:0000978;GO:0000981;GO:0000981;GO:0001227;GO:0003676;GO:0003676;GO:0003677;GO:0003677;GO:0003723;GO:0005515;GO:0005634;GO:0005634;GO:0006357;GO:0046872;GO:0000122;GO:0000978;GO:0000981;GO:0000981;GO:0001227;GO:0003676;GO:0003676;GO:0003677;GO:0003677;GO:0003723;GO:0005515;GO:0005634;GO:0005634;GO:0006357;GO:0046872;GO:0000122;GO:0000978;GO:0000981;GO:0000981;GO:0001227;GO:0003676;GO:…	-	-	COG5048	R	zinc finger protein 239 [Source:HGNCSymbol;Acc:HGNC:13031]	8187	Q16600
ENSG00000136059	52.107	70.4806	33.7333	0.478618	-1.06305	0.000119521	0.00105135	3	37988059	38007188	+	6476	VILL	GO:0003779;GO:0003779;GO:0003779;GO:0005200;GO:0007010;GO:0007010;GO:0015629;GO:0051015;GO:0051015;GO:0051693;GO:0051015;GO:0051015;GO:0051015;GO:0051015;GO:0003779;GO:0003779;GO:0003779;GO:0005200;GO:0007010;GO:0007010;GO:0015629;GO:0051015;GO:0051015;GO:0051693;GO:0003779;GO:0003779;GO:0007010;GO:0007010;GO:0051015;GO:0051015;GO:0051015;	-	-	NOG304849	-	villin like [Source:HGNC Symbol;Acc:HGNC:30906]"	50853	O15195
ENSG00000163666	45.381	62.176	28.5861	0.45976	-1.12105	0.000130143	0.00112998	3	57197838	57227606	-	1493	HESX1	GO:0000978;GO:0000978;GO:0000981;GO:0003677;GO:0003677;GO:0003677;GO:0003677;GO:0005515;GO:0005634;GO:0006355;GO:0006355;GO:0006357;GO:0007275;GO:0007420;GO:0021983;GO:0043565;GO:0043565;GO:0000122;GO:0000978;GO:0000978;GO:0000978;GO:0000981;GO:0001227;GO:0003677;GO:0003677;GO:0003677;GO:0003677;GO:0003682;GO:0005515;GO:0005634;GO:0005634;GO:0006355;GO:0006355;GO:0006357;GO:0007275;GO:0007420;GO:…	K09354	-	NOG326168	-	HESX homeobox 1 [Source:HGNC Symbol;Acc:HGNC:4877]"	8820	Q9UBX0;A0A024R364
ENSG00000187699	51.1769	69.2102	33.1435	0.478882	-1.06226	0.000164479	0.00137542	2	189879609	190203484	+	5997	C2orf88	GO:0034237;GO:0034237;GO:0005515;GO:0005886;GO:0016020;GO:0034237;GO:0034237;GO:0034237;GO:0034237;GO:0005515;GO:0005886;GO:0016020;GO:0034237;GO:0034237;GO:0005515;GO:0005886;GO:0016020;GO:0034237;GO:0034237;GO:0005515;GO:0005886;GO:0016020;GO:0034237;GO:0034237;	-	-	NOG44219	R	chromosome 2 open reading frame 88 [Source:HGNCSymbol;Acc:HGNC:28191]	84281	Q9BSF0
ENSG00000273777	25.081	39.4636	10.6984	0.271095	-1.88313	0.000217026	0.00176246	19	44501677	44529788	-	2193	CEACAM20	GO:0002376;GO:0005886;GO:0016020;GO:0016021;GO:0016324;GO:0031528;GO:0042995;GO:0002376;GO:0005886;GO:0016020;GO:0016021;GO:0016324;GO:0031528;GO:0042995;GO:0002376;GO:0005886;GO:0016020;GO:0016021;GO:0016324;GO:0031528;GO:0042995;GO:0001819;GO:0002376;GO:0005886;GO:0009617;GO:0016020;GO:0016021;GO:0016324;GO:0016324;GO:0031528;GO:0031528;GO:0042995;GO:0002376;GO:0005886;GO:0016020;GO:0016021;GO:…	K06499	-	-	-	carcinoembryonic antigen related cell adhesionmolecule 20 [Source:HGNC Symbol;Acc:HGNC:24879]	125931	Q6UY09
ENSG00000102879	60.2231	80.608	39.8383	0.494222	-1.01677	0.000228207	0.00183702	16	30182827	30189076	+	4871	CORO1A	GO:0001845;GO:0001845;GO:0005515;GO:0030595;GO:0030595;GO:0051015;GO:0051015;GO:0001845;GO:0001845;GO:0005515;GO:0030595;GO:0030595;GO:0051015;GO:0051015;GO:0001772;GO:0001772;GO:0001845;GO:0001845;GO:0001845;GO:0001891;GO:0003723;GO:0003779;GO:0003785;GO:0005515;GO:0005515;GO:0005515;GO:0005515;GO:0005737;GO:0005769;GO:0005829;GO:0005856;GO:0005884;GO:0005886;GO:0005886;GO:0005911;GO:0005938;GO:…	K13882	-	COG2319	R	coronin 1A [Source:HGNC Symbol;Acc:HGNC:2252]"	11151	P31146;A0A024R611
ENSG00000091879	31.6846	45.1037	18.2654	0.404964	-1.30413	0.000256378	0.0020274	8	6499651	6563409	-	6775	ANGPT2	GO:0001525;GO:0001525;GO:0001525;GO:0001666;GO:0005102;GO:0005515;GO:0005576;GO:0005576;GO:0005615;GO:0005615;GO:0005615;GO:0005634;GO:0005886;GO:0007165;GO:0007275;GO:0007281;GO:0009314;GO:0009612;GO:0009749;GO:0010812;GO:0014070;GO:0014823;GO:0016525;GO:0030154;GO:0030971;GO:0030971;GO:0030971;GO:0031100;GO:0042995;GO:0043537;GO:0045766;GO:0046872;GO:0048014;GO:0048514;GO:0050900;GO:0050928;GO:…	K05466	-	NOG298026	-	angiopoietin 2 [Source:HGNC Symbol;Acc:HGNC:485]"	285	O15123
ENSG00000100053	31.7001	47.9351	15.4651	0.322625	-1.63207	0.000278162	0.00217106	22	25199858	25207359	+	855	CRYBB3	GO:0005212;GO:0005212;GO:0005212;GO:0005212;GO:0005515;GO:0007601;GO:0007601;GO:0007601;GO:0005212;GO:0005212;GO:0007601;GO:0007601;	-	-	NOG19014	-	crystallin beta B3 [Source:HGNCSymbol;Acc:HGNC:2400]	1417	P26998
ENSG00000184507	34.3461	48.1177	20.5745	0.427587	-1.22571	0.000371233	0.00279257	15	34343315	34357737	+	4196	NUTM1	GO:0005515;GO:0005634;GO:0005737;GO:0005515;GO:0005634;GO:0005737;GO:0005515;GO:0005634;GO:0005737;GO:0005515;GO:0005634;GO:0005737;	-	-	NOG39838	-	NUT midline carcinoma family member 1 [Source:HGNCSymbol;Acc:HGNC:29919]	256646	Q86Y26
ENSG00000197275	33.2654	46.3723	20.1585	0.434709	-1.20188	0.000484577	0.00349024	8	94371960	94475115	-	5319	RAD54B	GO:0000166;GO:0000724;GO:0003677;GO:0003678;GO:0003724;GO:0004386;GO:0005515;GO:0005524;GO:0005524;GO:0005524;GO:0005634;GO:0006281;GO:0006312;GO:0006974;GO:0007131;GO:0015616;GO:0016787;GO:0032508;GO:0000166;GO:0000724;GO:0003677;GO:0003678;GO:0003724;GO:0004386;GO:0005515;GO:0005524;GO:0005524;GO:0005634;GO:0006281;GO:0006312;GO:0006974;GO:0007131;GO:0015616;GO:0016787;GO:0032508;	K10877	EC:3.6.4.-	COG0553	L	RAD54 homolog B [Source:HGNCSymbol;Acc:HGNC:17228]	25788	Q9Y620
ENSG00000171388	8.54011	14.7931	2.28715	0.154609	-2.6933	0.000532782	0.00379205	X	129645259	129654956	-	3224	APLN	GO:0001525;GO:0002026;GO:0005102;GO:0005179;GO:0005179;GO:0005179;GO:0005576;GO:0005576;GO:0005615;GO:0005615;GO:0005615;GO:0006955;GO:0007165;GO:0007165;GO:0007165;GO:0007186;GO:0007275;GO:0007369;GO:0007595;GO:0007631;GO:0008284;GO:0010469;GO:0010629;GO:0031652;GO:0031704;GO:0031704;GO:0031704;GO:0031704;GO:0040037;GO:0042327;GO:0042756;GO:0042756;GO:0042803;GO:0043576;GO:0045776;GO:0045776;GO:…	K05225	-	NOG86365	-	apelin [Source:HGNC Symbol;Acc:HGNC:16665]"	8862	Q9ULZ1
ENSG00000239713	12.3271	19.9683	4.6859	0.234666	-2.09132	0.000561989	0.00397884	22	39077067	39087743	+	5375	APOBEC3G	GO:0000932;GO:0002230;GO:0002376;GO:0003723;GO:0003723;GO:0003824;GO:0003824;GO:0004126;GO:0004126;GO:0004126;GO:0005515;GO:0005515;GO:0005634;GO:0005634;GO:0005737;GO:0005737;GO:0005829;GO:0008270;GO:0008270;GO:0008270;GO:0009972;GO:0010529;GO:0016032;GO:0016553;GO:0016553;GO:0016554;GO:0016787;GO:0016787;GO:0016787;GO:0030895;GO:0042802;GO:0042803;GO:0045071;GO:0045071;GO:0045087;GO:0045087;GO:…	K18750	EC:3.5.4.-	NOG135704	O	apolipoprotein B mRNA editing enzyme catalyticsubunit 3G [Source:HGNC Symbol;Acc:HGNC:17357]	60489	Q9HC16
ENSG00000111291	27.579	39.4455	15.7126	0.398336	-1.32794	0.000565303	0.00400068	12	12940775	12952147	-	1124	GPRC5D	GO:0004930;GO:0004930;GO:0004930;GO:0005886;GO:0005886;GO:0005886;GO:0007165;GO:0007186;GO:0007186;GO:0007186;GO:0016020;GO:0016021;GO:0016021;GO:0016021;GO:0030295;GO:0032147;GO:0043235;GO:0004930;GO:0004930;GO:0004930;GO:0005886;GO:0005886;GO:0007165;GO:0007186;GO:0007186;GO:0007186;GO:0016020;GO:0016021;GO:0016021;GO:0016021;GO:0030295;GO:0032147;GO:0043235;GO:0004930;GO:0004930;GO:0007186;GO:…	K04621	-	NOG44023	R	G protein-coupled receptor class C group 5 member D[Source:HGNC Symbol;Acc:HGNC:13310]	55507	Q9NZD1
ENSG00000181143	16.9787	25.9453	8.01203	0.308805	-1.69523	0.000581218	0.00409174	19	8848844	8981342	-	43830	MUC16	GO:0002223;GO:0005515;GO:0005576;GO:0005615;GO:0005796;GO:0005886;GO:0005886;GO:0007155;GO:0016020;GO:0016021;GO:0016266;GO:0019898;GO:0031982;GO:0070062;GO:0016020;GO:0016021;	K16145	-	NOG12793	-	mucin 16, cell surface associated [Source:HGNCSymbol;Acc:HGNC:15582]	94025	Q8WXI7;B3KY81
ENSG00000188282	22.1168	32.3178	11.9158	0.368706	-1.43946	0.000751433	0.00505746	2	218034960	218090581	+	4357	RUFY4	GO:0000045;GO:0005515;GO:0005515;GO:0005515;GO:0005776;GO:0006914;GO:0016239;GO:0031410;GO:0032266;GO:0046872;GO:0071353;GO:0071353;GO:0000045;GO:0005515;GO:0005515;GO:0005515;GO:0005776;GO:0006914;GO:0016239;GO:0031410;GO:0032266;GO:0046872;GO:0071353;	-	-	NOG319304	-	RUN and FYVE domain containing 4 [Source:HGNCSymbol;Acc:HGNC:24804]	285180	Q6ZNE9
ENSG00000186847	9.6894	16.6947	2.68406	0.160772	-2.63691	0.000759732	0.00510545	17	41582279	41586895	-	2255	KRT14	GO:0005198;GO:0005198;GO:0005200;GO:0005515;GO:0005515;GO:0005515;GO:0005634;GO:0005737;GO:0005829;GO:0005882;GO:0005882;GO:0005882;GO:0005882;GO:0007568;GO:0008544;GO:0010043;GO:0010212;GO:0030855;GO:0030855;GO:0031424;GO:0031581;GO:0042633;GO:0045095;GO:0045095;GO:0045095;GO:0045110;GO:0045178;GO:0070062;GO:0070268;GO:0071944;GO:1990254;	K07604	-	NOG148784	S	keratin 14 [Source:HGNC Symbol;Acc:HGNC:6416]"	3861	P02533
ENSG00000174137	28.0252	39.7032	16.3471	0.411733	-1.28022	0.00088199	0.00579537	4	1617915	1684302	-	4239	FAM53A	GO:0005634;GO:0005634;GO:0005634;	-	-	NOG39238	-	family with sequence similarity 53 member A[Source:HGNC Symbol;Acc:HGNC:31860]	152877	Q6NSI3
ENSG00000136155	24.432	35.0679	13.7962	0.393413	-1.34588	0.000973587	0.00630231	13	77535674	77645263	+	4205	SCEL	GO:0001533;GO:0005515;GO:0005515;GO:0005737;GO:0008544;GO:0009612;GO:0009792;GO:0016020;GO:0030216;GO:0046872;GO:0048471;GO:0070062;GO:0090263;GO:0001533;GO:0005515;GO:0005515;GO:0005737;GO:0005737;GO:0008544;GO:0008544;GO:0009612;GO:0009792;GO:0009792;GO:0016020;GO:0030216;GO:0046872;GO:0048471;GO:0070062;GO:0090263;GO:0001533;GO:0005515;GO:0005515;GO:0005737;GO:0008544;GO:0009612;GO:0009792;GO:…	-	-	NOG307630	-	sciellin [Source:HGNC Symbol;Acc:HGNC:10573]"	8796	O95171
ENSG00000170523	4.99548	9.31341	0.677552	0.0727501	-3.78091	0.00102165	0.00657504	12	52314301	52321398	-	1875	KRT83	GO:0005198;GO:0005198;GO:0005515;GO:0005615;GO:0005829;GO:0005882;GO:0005882;GO:0005882;GO:0007568;GO:0008544;GO:0031424;GO:0042633;GO:0045095;GO:0045095;GO:0070268;	K07605	-	NOG149039	S	keratin 83 [Source:HGNC Symbol;Acc:HGNC:6460]"	3889	P78385
ENSG00000107485	54.6532	78.6233	30.6831	0.390255	-1.35751	0.0010513	0.00673752	10	8045378	8075198	+	3396	GATA3	GO:0000976;GO:0000976;GO:0003700;GO:0003700;GO:0005634;GO:0005634;GO:0006355;GO:0008270;GO:0008270;GO:0045582;GO:0045582;GO:0000976;GO:0000976;GO:0003700;GO:0003700;GO:0005634;GO:0005634;GO:0006355;GO:0008270;GO:0008270;GO:0045582;GO:0045582;GO:0000122;GO:0000790;GO:0000902;GO:0000976;GO:0000976;GO:0000976;GO:0000977;GO:0000978;GO:0000978;GO:0000978;GO:0000981;GO:0000981;GO:0000987;GO:0001158;GO:…	K17895	-	COG5641	K	GATA binding protein 3 [Source:HGNCSymbol;Acc:HGNC:4172]	2625	P23771
ENSG00000169252	28.242	39.6424	16.8417	0.42484	-1.23501	0.00109329	0.00696605	5	148825245	148828687	+	3443	ADRB2	GO:0001540;GO:0001993;GO:0002024;GO:0002025;GO:0002025;GO:0002028;GO:0002032;GO:0004930;GO:0004930;GO:0004930;GO:0004935;GO:0004935;GO:0004935;GO:0004941;GO:0004941;GO:0004941;GO:0004941;GO:0004941;GO:0004941;GO:0004941;GO:0005515;GO:0005515;GO:0005515;GO:0005634;GO:0005764;GO:0005768;GO:0005768;GO:0005769;GO:0005886;GO:0005886;GO:0005886;GO:0005887;GO:0005887;GO:0005887;GO:0006898;GO:0006940;GO:…	K04142	-	NOG262978	-	adrenoceptor beta 2 [Source:HGNCSymbol;Acc:HGNC:286]	154	P07550
ENSG00000144583	11.0742	17.7785	4.36978	0.245789	-2.02451	0.00137197	0.00843086	2	216257865	216372483	-	4903	MARCH4	GO:0000139;GO:0004842;GO:0005794;GO:0005795;GO:0005802;GO:0008270;GO:0008270;GO:0016020;GO:0016021;GO:0016567;GO:0016740;GO:0046872;	K10659	EC:2.3.2.27	NOG310544	-	membrane associated ring-CH-type finger 4[Source:HGNC Symbol;Acc:HGNC:29269]	57574	Q9P2E8
ENSG00000133055	12.4175	19.4955	5.33963	0.273891	-1.86833	0.0016147	0.00967713	1	203167811	203175826	-	1818	MYBPH	GO:0005515;GO:0005515;GO:0006942;GO:0007155;GO:0008307;GO:0032982;GO:0005515;	-	-	NOG150657	S	myosin binding protein H [Source:HGNCSymbol;Acc:HGNC:7552]	4608	Q13203
ENSG00000119714	39.3711	52.5522	26.1901	0.498364	-1.00473	0.00167093	0.00995941	14	91232532	91253925	-	3474	GPR68	GO:0004930;GO:0004930;GO:0004930;GO:0004930;GO:0005886;GO:0005886;GO:0005887;GO:0006954;GO:0007165;GO:0007186;GO:0007186;GO:0007186;GO:0007186;GO:0007186;GO:0016020;GO:0016021;GO:0016021;GO:0016021;GO:0004930;GO:0007186;GO:0016021;GO:0032024;GO:0035774;GO:0045656;GO:0071467;GO:2001206;GO:0004930;GO:0004930;GO:0004930;GO:0004930;GO:0005886;GO:0005886;GO:0005887;GO:0006954;GO:0007165;GO:0007186;GO:…	K08408	-	NOG149070	S	G protein-coupled receptor 68 [Source:HGNCSymbol;Acc:HGNC:4519]	8111	Q15743;A1A5B2
ENSG00000169067	18.2486	26.897	9.60014	0.356922	-1.48632	0.00184258	0.0108162	5	57480018	57482811	-	2794	ACTBL2	GO:0000166;GO:0003674;GO:0005515;GO:0005524;GO:0005615;GO:0005737;GO:0005856;GO:0008150;GO:0045202;GO:0070062;GO:0098978;	-	-	COG5277	Z	actin, beta like 2 [Source:HGNCSymbol;Acc:HGNC:17780]	345651	Q562R1
ENSG00000133083	35.7707	48.2496	23.2917	0.482733	-1.0507	0.00192623	0.0112168	13	35768652	36131306	-	14375	DCLK1	GO:0000166;GO:0004672;GO:0004672;GO:0004672;GO:0004674;GO:0005524;GO:0005524;GO:0005524;GO:0005887;GO:0006468;GO:0006468;GO:0006468;GO:0007275;GO:0007399;GO:0007399;GO:0007417;GO:0009615;GO:0016197;GO:0016301;GO:0016310;GO:0016740;GO:0030154;GO:0035556;GO:0000166;GO:0001764;GO:0004672;GO:0004672;GO:0004672;GO:0004672;GO:0004674;GO:0005524;GO:0005524;GO:0005524;GO:0005887;GO:0006468;GO:0006468;GO:…	K08805	EC:2.7.11.1	COG0515	T	doublecortin like kinase 1 [Source:HGNCSymbol;Acc:HGNC:2700]	9201	O15075
ENSG00000172061	11.7122	18.4746	4.94972	0.26792	-1.90013	0.00204825	0.0118325	3	194355247	194369743	-	5940	LRRC15	GO:0001968;GO:0005515;GO:0005518;GO:0005615;GO:0016020;GO:0016021;GO:0030335;GO:0031012;GO:0043236;GO:0046813;GO:0062023;GO:0070062;GO:1903077;GO:0001968;GO:0005515;GO:0005518;GO:0005615;GO:0016020;GO:0016021;GO:0030335;GO:0031012;GO:0043236;GO:0046813;GO:0062023;GO:0070062;GO:1903077;	-	-	COG4886	S	leucine rich repeat containing 15 [Source:HGNCSymbol;Acc:HGNC:20818]	131578	Q8TF66;B3KWI4
ENSG00000115828	3.89715	7.48283	0.311459	0.0416231	-4.58647	0.00219724	0.0125684	2	37342827	37373322	+	2676	QPCT	GO:0016603;GO:0016603;GO:0016603;GO:0016603;GO:0005576;GO:0005576;GO:0006464;GO:0008270;GO:0008270;GO:0016603;GO:0016603;GO:0016603;GO:0016603;GO:0016740;GO:0016746;GO:0017186;GO:0017186;GO:0035580;GO:0043312;GO:0046872;GO:0070062;GO:1904724;GO:1904813;GO:0016603;GO:0016603;	K00683	EC:2.3.2.5	NOG298226	-	glutaminyl-peptide cyclotransferase [Source:HGNCSymbol;Acc:HGNC:9753]	25797	Q16769
ENSG00000258366	35.6964	47.6875	23.7054	0.4971	-1.00839	0.0026021	0.0144348	20	63657810	63696253	+	6440	RTEL1	GO:0000166;GO:0000723;GO:0000723;GO:0000723;GO:0000732;GO:0000732;GO:0000781;GO:0003676;GO:0003676;GO:0003677;GO:0003677;GO:0003677;GO:0004003;GO:0004003;GO:0004003;GO:0004003;GO:0004003;GO:0004003;GO:0004386;GO:0005515;GO:0005515;GO:0005524;GO:0005524;GO:0005524;GO:0005524;GO:0005634;GO:0005634;GO:0005634;GO:0005634;GO:0005654;GO:0006139;GO:0006139;GO:0006260;GO:0006260;GO:0006281;GO:0006281;GO:…	K11136	EC:3.6.4.12	COG1199	L	regulator of telomere elongation helicase 1[Source:HGNC Symbol;Acc:HGNC:15888]	51750	Q9NZ71
ENSG00000156510	43.1177	58.3462	27.8893	0.477998	-1.06492	0.00315414	0.0169268	10	69220332	69267552	+	4223	HKDC1	GO:0000166;GO:0001678;GO:0001678;GO:0001678;GO:0004340;GO:0004396;GO:0004396;GO:0004396;GO:0005524;GO:0005524;GO:0005524;GO:0005536;GO:0005536;GO:0005739;GO:0005829;GO:0005975;GO:0005975;GO:0006096;GO:0006096;GO:0006096;GO:0006096;GO:0008865;GO:0016301;GO:0016310;GO:0016740;GO:0016773;GO:0016773;GO:0019158;GO:0019318;GO:0046835;GO:0051156;	K00844	EC:2.7.1.1	COG5026	G	hexokinase domain containing 1 [Source:HGNCSymbol;Acc:HGNC:23302]	80201	Q2TB90;B3KT70
ENSG00000204131	11.2622	17.6101	4.91424	0.279058	-1.84136	0.00316311	0.0169593	X	71910818	72161750	+	17706	NHSL2	GO:0030154;	-	-	NOG73772	-	NHS like 2 [Source:HGNC Symbol;Acc:HGNC:33737]"	340527	-
ENSG00000158578	28.8933	39.3279	18.4588	0.469355	-1.09125	0.00345873	0.0182417	X	55009055	55031064	-	2134	ALAS2	GO:0001666;GO:0003824;GO:0003824;GO:0003870;GO:0003870;GO:0003870;GO:0005515;GO:0005515;GO:0005739;GO:0005743;GO:0005759;GO:0005759;GO:0005759;GO:0005759;GO:0006778;GO:0006778;GO:0006782;GO:0006783;GO:0006783;GO:0006879;GO:0009058;GO:0009058;GO:0016594;GO:0016740;GO:0016740;GO:0016740;GO:0016746;GO:0030170;GO:0030170;GO:0030218;GO:0032364;GO:0033014;GO:0033014;GO:0042541;GO:0050662;GO:0001666;GO:…	K00643	EC:2.3.1.37	COG0156	H	5'-aminolevulinate synthase 2 [Source:HGNCSymbol;Acc:HGNC:397]	212	P22557
ENSG00000170965	28.7893	39.2365	18.342	0.467472	-1.09705	0.00349186	0.018372	X	134565838	134764322	-	1904	PLAC1	GO:0001890;GO:0001890;GO:0001890;GO:0003674;GO:0005575;GO:0005576;GO:0007275;	-	-	NOG44687	-	placenta specific 1 [Source:HGNCSymbol;Acc:HGNC:9044]	10761	Q9HBJ0
ENSG00000204291	20.8519	29.7404	11.9634	0.402261	-1.3138	0.00368278	0.0191856	9	98943179	99070792	+	6653	COL15A1	GO:0005198;GO:0005198;GO:0005581;GO:0005604;GO:0005604;GO:0007155;GO:0007155;GO:0001525;GO:0005198;GO:0005198;GO:0005201;GO:0005576;GO:0005576;GO:0005581;GO:0005582;GO:0005604;GO:0005604;GO:0005604;GO:0005615;GO:0005615;GO:0005788;GO:0007155;GO:0007155;GO:0007155;GO:0007165;GO:0007275;GO:0016021;GO:0030020;GO:0030154;GO:0030198;GO:0030574;GO:0031012;GO:0062023;GO:0070062;	K08135	-	NOG12793	-	collagen type XV alpha 1 chain [Source:HGNCSymbol;Acc:HGNC:2192]	1306	P39059;B3KTP7
ENSG00000183578	18.2474	26.1624	10.3323	0.39493	-1.34033	0.00433712	0.0220033	15	51056598	51105276	-	2371	TNFAIP8L3	GO:0005654;GO:0005737;GO:0005737;GO:0005737;GO:0005829;GO:0005829;GO:0005886;GO:0005886;GO:0006644;GO:0006869;GO:0008526;GO:0008526;GO:0015914;GO:0015914;GO:0016020;GO:0019216;GO:0019216;GO:0035091;GO:0035091;GO:0042981;GO:0042981;GO:0043552;GO:0043552;GO:0048017;GO:0048017;GO:0051897;GO:0051897;GO:0070374;GO:0070374;GO:0005654;GO:0005829;GO:0042981;GO:0042981;GO:0042981;	-	-	NOG79405	S	TNF alpha induced protein 8 like 3 [Source:HGNCSymbol;Acc:HGNC:20620]	388121	Q5GJ75
ENSG00000130487	6.06926	10.4743	1.66423	0.158887	-2.65392	0.00436451	0.022123	22	50546203	50551023	+	4821	KLHDC7B	GO:0005515;GO:0005515;	-	-	NOG284393	-	kelch domain containing 7B [Source:HGNCSymbol;Acc:HGNC:25145]	113730	Q96G42
ENSG00000140459	18.679	26.6597	10.6984	0.401296	-1.31726	0.00467798	0.0233859	15	74337759	74367646	-	3397	CYP11A1	GO:0004497;GO:0005506;GO:0005506;GO:0005515;GO:0005739;GO:0005739;GO:0005739;GO:0005743;GO:0005743;GO:0005759;GO:0006629;GO:0006694;GO:0006700;GO:0006700;GO:0006700;GO:0006700;GO:0006700;GO:0006704;GO:0008202;GO:0008203;GO:0008203;GO:0008207;GO:0008386;GO:0008386;GO:0008386;GO:0008386;GO:0008386;GO:0016020;GO:0016125;GO:0016491;GO:0016705;GO:0016705;GO:0020037;GO:0020037;GO:0020037;GO:0034650;GO:…	K00498	EC:1.14.15.6	COG2124	Q	cytochrome P450 family 11 subfamily A member 1[Source:HGNC Symbol;Acc:HGNC:2590]	1583	P05108;A0A0S2Z3R3
ENSG00000100033	10.005	15.7733	4.23669	0.268598	-1.89648	0.00495019	0.0245428	22	18912777	18936553	-	8776	PRODH	GO:0004657;GO:0004657;GO:0006560;GO:0006562;GO:0006562;GO:0016491;GO:0055114;GO:0004657;GO:0004657;GO:0006560;GO:0006562;GO:0006562;GO:0016491;GO:0055114;GO:0004657;GO:0004657;GO:0006560;GO:0006562;GO:0006562;GO:0016491;GO:0055114;GO:0004657;GO:0004657;GO:0004657;GO:0004657;GO:0004657;GO:0004657;GO:0005739;GO:0005739;GO:0005743;GO:0005759;GO:0006560;GO:0006560;GO:0006562;GO:0006562;GO:0006562;GO:…	K00318	EC:1.5.5.2	COG0506	E	proline dehydrogenase 1 [Source:HGNCSymbol;Acc:HGNC:9453]	5625	O43272
ENSG00000163347	11.8819	18.1458	5.61794	0.309599	-1.69153	0.00510703	0.0251987	3	190305707	190322446	-	3628	CLDN1	GO:0001618;GO:0005198;GO:0005198;GO:0005515;GO:0005515;GO:0005737;GO:0005886;GO:0005886;GO:0005887;GO:0005887;GO:0005923;GO:0005923;GO:0005923;GO:0005923;GO:0005923;GO:0005923;GO:0007568;GO:0008065;GO:0009636;GO:0016020;GO:0016021;GO:0016021;GO:0016021;GO:0016021;GO:0016032;GO:0016323;GO:0016324;GO:0016324;GO:0016328;GO:0016328;GO:0016338;GO:0016338;GO:0030054;GO:0030054;GO:0032496;GO:0042538;GO:…	K06087	-	NOG47316	-	claudin 1 [Source:HGNC Symbol;Acc:HGNC:2032]"	9076	O95832;A5JSJ9
ENSG00000154133	10.8854	16.6927	5.07814	0.304213	-1.71685	0.00557414	0.0270426	11	124883691	124898500	-	7033	ROBO4	GO:0001525;GO:0005515;GO:0005886;GO:0007156;GO:0007275;GO:0007411;GO:0016021;GO:0030154;GO:0030334;GO:0030424;GO:0038023;GO:0070062;GO:0070593;GO:0098632;GO:0005515;	K06784	-	NOG325715	-	roundabout guidance receptor 4 [Source:HGNCSymbol;Acc:HGNC:17985]	54538	Q8WZ75
ENSG00000039139	22.5826	31.1692	13.9961	0.449035	-1.1551	0.00561893	0.0272469	5	13690331	13944543	-	16475	DNAH5	GO:0000166;GO:0003341;GO:0003341;GO:0003774;GO:0003777;GO:0003777;GO:0003777;GO:0005524;GO:0005524;GO:0005524;GO:0005737;GO:0005856;GO:0005858;GO:0005874;GO:0005929;GO:0005930;GO:0005930;GO:0005930;GO:0005930;GO:0007018;GO:0007018;GO:0007018;GO:0007368;GO:0007368;GO:0007507;GO:0008569;GO:0021670;GO:0030286;GO:0030286;GO:0030286;GO:0030286;GO:0030317;GO:0036157;GO:0036157;GO:0036158;GO:0036158;GO:…	K10408	-	COG5245	Z	dynein axonemal heavy chain 5 [Source:HGNCSymbol;Acc:HGNC:2950]	1767	Q8TE73
ENSG00000140043	19.8503	27.9726	11.728	0.419269	-1.25405	0.00639981	0.0302681	14	73851844	73886827	+	8072	PTGR2	GO:0005737;GO:0006693;GO:0006693;GO:0006693;GO:0016491;GO:0036132;GO:0047522;GO:0047522;GO:0047522;GO:0055114;GO:0055114;GO:0055114;GO:0005737;GO:0006693;GO:0006693;GO:0006693;GO:0016491;GO:0036132;GO:0047522;GO:0047522;GO:0047522;GO:0055114;GO:0055114;GO:0055114;GO:0005737;GO:0006693;GO:0006693;GO:0006693;GO:0016491;GO:0036132;GO:0047522;GO:0047522;GO:0047522;GO:0055114;GO:0055114;GO:0055114;GO:…	K13949	EC:1.3.1.48	COG2130	R	prostaglandin reductase 2 [Source:HGNCSymbol;Acc:HGNC:20149]	145482	Q8N8N7;V9HW32
ENSG00000159674	14.1335	20.6949	7.57214	0.365894	-1.4505	0.00867088	0.0389458	4	1166932	1208962	-	5985	SPON2	GO:0002376;GO:0005515;GO:0005576;GO:0007155;GO:0007155;GO:0007411;GO:0031012;GO:0045087;GO:0046872;GO:0070062;GO:0001530;GO:0002376;GO:0002448;GO:0003823;GO:0005515;GO:0005576;GO:0005615;GO:0007155;GO:0007155;GO:0007411;GO:0008228;GO:0031012;GO:0031012;GO:0032496;GO:0032755;GO:0032760;GO:0042742;GO:0043152;GO:0045087;GO:0045087;GO:0046872;GO:0050832;GO:0051607;GO:0060907;GO:0070062;GO:0071222;GO:…	-	-	NOG279286	-	spondin 2 [Source:HGNC Symbol;Acc:HGNC:11253]"	10417	Q9BUD6
ENSG00000156920	8.64588	13.5855	3.70621	0.272805	-1.87406	0.00941844	0.0415602	X	136300963	136416888	+	10074	ADGRG4	GO:0004888;GO:0004888;GO:0004930;GO:0004930;GO:0004930;GO:0004930;GO:0004930;GO:0005887;GO:0007165;GO:0007166;GO:0007166;GO:0007186;GO:0007186;GO:0007186;GO:0007186;GO:0007189;GO:0016020;GO:0016021;GO:0016021;GO:0016021;GO:0016021;GO:0004888;GO:0004888;GO:0004930;GO:0004930;GO:0004930;GO:0004930;GO:0004930;GO:0005887;GO:0007165;GO:0007166;GO:0007166;GO:0007186;GO:0007186;GO:0007186;GO:0007186;GO:…	K08455	-	NOG12793	-	adhesion G protein-coupled receptor G4 [Source:HGNCSymbol;Acc:HGNC:18992]	139378	Q8IZF6
ENSG00000124772	11.6873	17.3929	5.9817	0.343917	-1.53987	0.0101927	0.0443487	6	36740775	36839444	-	5772	CPNE5	GO:0003674;GO:0005544;GO:0005886;GO:0030154;GO:0042995;GO:0043005;GO:0043025;GO:0043204;GO:0070062;GO:0071277;GO:1903861;GO:0003674;GO:0005544;GO:0005886;GO:0030154;GO:0042995;GO:0043204;GO:0070062;GO:0071277;GO:1903861;	-	-	NOG269302	-	copine 5 [Source:HGNC Symbol;Acc:HGNC:2318]"	57699	Q9HCH3
ENSG00000128052	16.732	23.3576	10.1063	0.432677	-1.20864	0.0118204	0.050327	4	55078259	55125595	-	6563	KDR	GO:0000166;GO:0001525;GO:0001525;GO:0001570;GO:0001934;GO:0001938;GO:0001938;GO:0002040;GO:0002042;GO:0003158;GO:0004672;GO:0004672;GO:0004713;GO:0004713;GO:0004713;GO:0004713;GO:0004714;GO:0004714;GO:0004714;GO:0004714;GO:0004714;GO:0005021;GO:0005021;GO:0005021;GO:0005021;GO:0005021;GO:0005178;GO:0005515;GO:0005515;GO:0005524;GO:0005524;GO:0005524;GO:0005576;GO:0005634;GO:0005737;GO:0005768;GO:…	K05098	EC:2.7.10.1	COG0515	T	kinase insert domain receptor [Source:HGNCSymbol;Acc:HGNC:6307]	3791	P35968;A0A024RD88
ENSG00000181585	17.4447	24.4717	10.4178	0.425706	-1.23207	0.0132557	0.0553442	3	46694528	46710886	+	2218	TMIE	GO:0016020;GO:0016021;GO:0007605;GO:0007605;GO:0016020;GO:0016021;GO:0042472;GO:0042472;GO:0007605;GO:0016020;GO:0016021;GO:0042472;	-	-	NOG41940	R	transmembrane inner ear [Source:HGNCSymbol;Acc:HGNC:30800]	259236	Q8NEW7
ENSG00000065371	2.1462	4.29239	0	0	-Inf	0.0134591	0.0560459	3	123968521	123992178	-	4518	ROPN1	GO:0001932;GO:0005515;GO:0005634;GO:0005737;GO:0005929;GO:0030317;GO:0031514;GO:0042802;GO:0042995;GO:0044782;GO:0048240;GO:0061512;GO:0001932;GO:0005515;GO:0005634;GO:0005737;GO:0005929;GO:0030317;GO:0031514;GO:0042802;GO:0042995;GO:0044782;GO:0048240;GO:0061512;GO:0001932;GO:0005515;GO:0005634;GO:0005737;GO:0005929;GO:0030317;GO:0031514;GO:0042802;GO:0042995;GO:0044782;GO:0048240;GO:0061512;GO:…	-	-	NOG38881	-	rhophilin associated tail protein 1 [Source:HGNCSymbol;Acc:HGNC:17692]	54763	Q9HAT0;A0A140VKB2
ENSG00000167183	22.5173	30.1971	14.8375	0.491355	-1.02516	0.0135022	0.0561729	17	47951967	47957883	-	1524	PRR15L	-	-	-	NOG45343	M	proline rich 15 like [Source:HGNCSymbol;Acc:HGNC:28149]	79170	Q9BU68;A0A140VJT1
ENSG00000182836	4.17473	7.33664	1.01283	0.138051	-2.85673	0.0136882	0.0567967	5	41306952	41510628	-	7733	PLCXD3	GO:0005737;GO:0006629;GO:0006629;GO:0006629;GO:0007165;GO:0008081;GO:0008081;GO:0016042;GO:0016787;GO:0005737;GO:0006629;GO:0006629;GO:0006629;GO:0007165;GO:0008081;GO:0008081;GO:0016042;GO:0016787;	-	-	NOG280185	-	phosphatidylinositol specific phospholipase C Xdomain containing 3 [Source:HGNC Symbol;Acc:HGNC:31822]	345557	Q63HM9;B3KXD1
ENSG00000120337	13.8856	19.9278	7.84346	0.393595	-1.34522	0.0137536	0.057	1	173039960	173050963	-	2008	TNFSF18	GO:0002250;GO:0002309;GO:0002309;GO:0002376;GO:0002687;GO:0005102;GO:0005125;GO:0005515;GO:0005515;GO:0005615;GO:0005886;GO:0005886;GO:0007165;GO:0007267;GO:0009986;GO:0009986;GO:0010469;GO:0016020;GO:0016021;GO:0032813;GO:0032813;GO:0033209;GO:0033209;GO:0033209;GO:0042129;GO:0042129;GO:0042531;GO:0042802;GO:0043066;GO:0045785;GO:0051092;	K05479	-	NOG39473	-	TNF superfamily member 18 [Source:HGNCSymbol;Acc:HGNC:11932]	8995	Q9UNG2;A0A0U5JXL4
ENSG00000238269	22.6765	33.6372	11.7159	0.348302	-1.52159	0.0149126	0.0606653	X	55075063	55078909	+	507	PAGE2B	-	-	-	NOG68458	S	PAGE family member 2B [Source:HGNCSymbol;Acc:HGNC:31805]	389860	Q5JRK9
ENSG00000106772	15.9477	22.3976	9.49786	0.424057	-1.23767	0.0150185	0.0610255	9	76611376	76906114	-	14683	PRUNE2	GO:0016020;GO:0016021;GO:0004309;GO:0005737;GO:0005737;GO:0005737;GO:0005737;GO:0006798;GO:0006915;GO:0006915;GO:0016462;GO:0016462;GO:0046872;GO:0005737;GO:0005737;GO:0016462;GO:0016462;	K18449	-	NOG146204	S	prune homolog 2 with BCH domain [Source:HGNCSymbol;Acc:HGNC:25209]	158471	Q8WUY3
ENSG00000152377	10.3869	15.5481	5.2257	0.336099	-1.57304	0.0164103	0.0653267	5	136975298	137598379	-	6200	SPOCK1	GO:0001558;GO:0001764;GO:0004867;GO:0004869;GO:0005509;GO:0005509;GO:0005509;GO:0005509;GO:0005515;GO:0005518;GO:0005576;GO:0005615;GO:0005615;GO:0005737;GO:0007155;GO:0007399;GO:0008191;GO:0010812;GO:0010951;GO:0010977;GO:0014069;GO:0016528;GO:0021953;GO:0022008;GO:0031594;GO:0033268;GO:0050840;GO:0005509;GO:0005509;GO:0005515;GO:0005515;	K08136	-	NOG244822	-	SPARC (osteonectin), cwcv and kazal like domainsproteoglycan 1 [Source:HGNC Symbol;Acc:HGNC:11251]	6695	Q08629
ENSG00000123297	8.97262	13.6586	4.28666	0.313843	-1.67188	0.0164492	0.0654518	12	57782589	57808071	+	3382	TSFM	GO:0003723;GO:0003746;GO:0003746;GO:0003746;GO:0003746;GO:0005515;GO:0005515;GO:0005634;GO:0005739;GO:0005739;GO:0005739;GO:0005759;GO:0006412;GO:0006414;GO:0006414;GO:0006414;GO:0006414;GO:0032784;GO:0070125;GO:0070129;GO:0003723;GO:0003746;GO:0003746;GO:0003746;GO:0003746;GO:0005515;GO:0005515;GO:0005634;GO:0005739;GO:0005739;GO:0005739;GO:0005759;GO:0006412;GO:0006414;GO:0006414;GO:0006414;GO:…	K02357	-	COG0264	J	Ts translation elongation factor, mitochondrial[Source:HGNC Symbol;Acc:HGNC:12367]	10102	P43897;E5KS95
ENSG00000214534	13.9438	20.011	7.87661	0.393614	-1.34515	0.0173652	0.0682868	11	71814045	71821548	-	3442	ZNF705E	GO:0000981;GO:0003676;GO:0003676;GO:0003677;GO:0005622;GO:0005634;GO:0005634;GO:0006355;GO:0006355;GO:0006357;GO:0046872;	K09228	-	-	-	zinc finger protein 705E [Source:HGNCSymbol;Acc:HGNC:33203]	100131539	A8MWA4
ENSG00000204052	27.8265	37.268	18.385	0.493318	-1.01941	0.018097	0.0706867	6	43506969	43510686	-	2121	LRRC73	-	-	-	NOG121874	S	leucine rich repeat containing 73 [Source:HGNCSymbol;Acc:HGNC:21375]	221424	Q5JTD7
ENSG00000105605	10.6737	15.751	5.59645	0.355307	-1.49286	0.0185563	0.0721258	19	53909335	53943941	+	2800	CACNG7	GO:0005244;GO:0005245;GO:0005245;GO:0005246;GO:0005262;GO:0005737;GO:0005769;GO:0005886;GO:0005886;GO:0005891;GO:0006811;GO:0006816;GO:0006816;GO:0006816;GO:0016020;GO:0016020;GO:0016020;GO:0016021;GO:0016021;GO:0016021;GO:0016247;GO:0019226;GO:0032281;GO:0032281;GO:0032281;GO:0034765;GO:0043005;GO:0043025;GO:0043488;GO:0044300;GO:0051968;GO:0061337;GO:0070588;GO:0098839;GO:0098943;GO:0098970;GO:…	K04872	-	NOG43394	-	calcium voltage-gated channel auxiliary subunitgamma 7 [Source:HGNC Symbol;Acc:HGNC:13626]	59284	P62955
ENSG00000134242	21.8326	29.1722	14.4929	0.496804	-1.00925	0.0186098	0.0722853	1	113813811	113871753	-	4497	PTPN22	GO:0002376;GO:0004721;GO:0004725;GO:0004725;GO:0004725;GO:0004725;GO:0004725;GO:0005515;GO:0005515;GO:0005634;GO:0005737;GO:0005737;GO:0005829;GO:0006470;GO:0006470;GO:0006470;GO:0006914;GO:0009898;GO:0010507;GO:0010628;GO:0010629;GO:0016311;GO:0016787;GO:0016791;GO:0016791;GO:0017124;GO:0019900;GO:0030217;GO:0031625;GO:0031663;GO:0032481;GO:0032496;GO:0032720;GO:0032817;GO:0034141;GO:0034145;GO:…	K18024	EC:3.1.3.48	COG5599	T	protein tyrosine phosphatase, non-receptor type 22[Source:HGNC Symbol;Acc:HGNC:9652]	26191	Q9Y2R2;B4DZW8
ENSG00000163121	8.83607	13.407	4.26517	0.318131	-1.65231	0.019793	0.0759833	2	96497646	96508109	-	2494	NEURL3	GO:0016567;GO:0016567;GO:0016740;GO:0046872;GO:0061630;GO:0061630;	K15689	EC:2.3.2.27	-	-	neuralized E3 ubiquitin protein ligase 3[Source:HGNC Symbol;Acc:HGNC:25162]	93082	Q96EH8
ENSG00000248405	19.3564	26.2455	12.4672	0.475022	-1.07393	0.020022	0.0766618	22	44702233	44862706	+	3264	PRR5-ARHGAP8	GO:0007165;GO:0007165;GO:0007165;GO:0007165;GO:0007165;GO:0007165;	K20633	-	-	-	PRR5-ARHGAP8 readthrough [Source:HGNCSymbol;Acc:HGNC:34512]	553158	B1AHC3
ENSG00000170442	20.8383	27.8043	13.8723	0.498927	-1.0031	0.0217248	0.0820119	12	52249300	52309163	+	2394	KRT86	GO:0005198;GO:0005198;GO:0005198;GO:0005882;GO:0005882;GO:0005882;GO:0005198;GO:0005198;GO:0005515;GO:0005615;GO:0005829;GO:0005882;GO:0005882;GO:0005882;GO:0031424;GO:0045095;GO:0045095;GO:0070268;GO:0005198;GO:0005198;GO:0005515;GO:0005615;GO:0005829;GO:0005882;GO:0005882;GO:0005882;GO:0031424;GO:0045095;GO:0045095;GO:0070268;	K07605	-	-	-	keratin 86 [Source:HGNC Symbol;Acc:HGNC:6463]"	3892	O43790;A8K872
ENSG00000142512	7.86303	12.0268	3.69922	0.30758	-1.70097	0.0218762	0.0823876	19	51410020	51417803	-	3668	SIGLEC10	GO:0002250;GO:0002376;GO:0005515;GO:0005576;GO:0005886;GO:0007155;GO:0016020;GO:0016021;GO:0019902;GO:0030246;GO:0042169;GO:0045087;GO:0106015;GO:0002250;GO:0002376;GO:0005515;GO:0005576;GO:0005886;GO:0007155;GO:0016020;GO:0016021;GO:0019902;GO:0030246;GO:0042169;GO:0045087;GO:0106015;GO:0002250;GO:0002376;GO:0005515;GO:0005576;GO:0005886;GO:0007155;GO:0016020;GO:0016021;GO:0019902;GO:0030246;GO:…	K06749	-	NOG113366	R	sialic acid binding Ig like lectin 10 [Source:HGNCSymbol;Acc:HGNC:15620]	89790	Q96LC7
ENSG00000004809	3.90202	6.8435	0.960528	0.140356	-2.83284	0.0229972	0.0854841	6	110424687	110476641	-	3907	SLC22A16	GO:0016020;GO:0016021;GO:0016021;GO:0016021;GO:0022857;GO:0022857;GO:0055085;GO:0055085;GO:0005275;GO:0005886;GO:0005886;GO:0005886;GO:0006811;GO:0007275;GO:0007283;GO:0007338;GO:0015101;GO:0015226;GO:0015226;GO:0015695;GO:0015695;GO:0015837;GO:0015879;GO:0015879;GO:0016020;GO:0016021;GO:0016021;GO:0016021;GO:0022857;GO:0022857;GO:0030154;GO:0030317;GO:0046717;GO:0055085;GO:0055085;GO:1902603;GO:…	K08212	-	COG0477	G	solute carrier family 22 member 16 [Source:HGNCSymbol;Acc:HGNC:20302]	85413	Q86VW1;A0A0K0K1K9
ENSG00000145626	3.79759	6.6608	0.934377	0.14028	-2.83362	0.0240826	0.0885752	5	35951010	36001028	-	8485	UGT3A1	GO:0008194;GO:0008194;GO:0015020;GO:0015020;GO:0016020;GO:0016021;GO:0016740;GO:0016757;GO:0016758;GO:0016758;GO:0043231;GO:0043541;GO:0015020;GO:0016020;GO:0016021;GO:0016740;GO:0016757;GO:0016758;GO:0016758;GO:0015020;GO:0016020;GO:0016021;GO:0016740;GO:0016757;GO:0016758;GO:0016758;GO:0008194;GO:0008194;GO:0015020;GO:0015020;GO:0016020;GO:0016021;GO:0016740;GO:0016757;GO:0016758;GO:0016758;GO:…	-	-	COG1819	CG	UDP glycosyltransferase family 3 member A1[Source:HGNC Symbol;Acc:HGNC:26625]	133688	Q6NUS8;A8K444;B7Z3N0
ENSG00000198542	28.1364	37.9354	18.3373	0.483383	-1.04876	0.02492	0.090946	13	101452593	101720856	+	6176	ITGBL1	GO:0005178;GO:0005576;GO:0005886;GO:0005925;GO:0007155;GO:0007160;GO:0007229;GO:0008305;GO:0009986;GO:0016477;GO:0033627;GO:0005178;GO:0005576;GO:0005886;GO:0005925;GO:0007155;GO:0007160;GO:0007229;GO:0007229;GO:0008305;GO:0009986;GO:0016477;GO:0033627;GO:0005178;GO:0005576;GO:0005886;GO:0005925;GO:0007155;GO:0007160;GO:0007229;GO:0008305;GO:0009986;GO:0016477;GO:0033627;	-	-	NOG305073	-	integrin subunit beta like 1 [Source:HGNCSymbol;Acc:HGNC:6164]	9358	O95965;A0A024RDW7
ENSG00000180914	38.1444	52.5787	23.7101	0.450945	-1.14898	0.0252506	0.0918645	3	8750408	8769628	-	4514	OXTR	GO:0001967;GO:0001975;GO:0001992;GO:0004930;GO:0004930;GO:0004930;GO:0004990;GO:0004990;GO:0004990;GO:0004990;GO:0004990;GO:0004990;GO:0005000;GO:0005000;GO:0005000;GO:0005886;GO:0005886;GO:0005886;GO:0005887;GO:0005887;GO:0005902;GO:0005913;GO:0006936;GO:0007165;GO:0007166;GO:0007186;GO:0007186;GO:0007186;GO:0007186;GO:0007186;GO:0007186;GO:0007204;GO:0007507;GO:0007565;GO:0007565;GO:0007565;GO:…	K04229	-	NOG299951	-	oxytocin receptor [Source:HGNCSymbol;Acc:HGNC:8529]	5021	P30559;B2R9L7
ENSG00000183638	12.3571	17.5958	7.11827	0.404543	-1.30564	0.0258095	0.0935273	8	10606349	10712187	-	8922	RP1L1	GO:0001750;GO:0005737;GO:0005856;GO:0005874;GO:0005929;GO:0005930;GO:0005930;GO:0007601;GO:0030030;GO:0032391;GO:0035082;GO:0035556;GO:0035556;GO:0042461;GO:0042461;GO:0042995;GO:0045494;GO:0045494;GO:0050896;GO:0060041;	K19538	-	-	-	RP1 like 1 [Source:HGNC Symbol;Acc:HGNC:15946]"	94137	Q8IWN7
ENSG00000143994	4.40277	7.53356	1.27199	0.168843	-2.56625	0.0262259	0.0945846	2	27123789	27130812	+	4630	ABHD1	GO:0003674;GO:0005515;GO:0008150;GO:0016020;GO:0016021;GO:0016298;GO:0016787;GO:0034338;GO:0044255;GO:0047372;GO:0051792;GO:0051793;GO:0052689;GO:0003674;GO:0005515;GO:0008150;GO:0016020;GO:0016021;GO:0016298;GO:0016787;GO:0034338;GO:0044255;GO:0047372;GO:0051792;GO:0051793;GO:0052689;GO:0003674;GO:0005515;GO:0008150;GO:0016020;GO:0016021;GO:0016298;GO:0016787;GO:0034338;GO:0044255;GO:0047372;GO:…	K13696	-	COG0429	R	abhydrolase domain containing 1 [Source:HGNCSymbol;Acc:HGNC:17553]	84696	Q96SE0;A0A140VJD1
ENSG00000231738	13.6073	21.0237	6.19089	0.294472	-1.7638	0.0263825	0.0950905	12	85014311	85036277	-	4085	TSPAN19	GO:0005887;GO:0007166;GO:0016020;GO:0016021;GO:0016021;GO:0016021;GO:0016020;GO:0016021;GO:0016020;GO:0016021;GO:0016021;GO:0016020;GO:0016021;GO:0016021;GO:0016021;	K17358	-	NOG259116	-	tetraspanin 19 [Source:HGNC Symbol;Acc:HGNC:31886]"	144448	P0C672
ENSG00000073598	7.19931	11.0608	3.33779	0.301766	-1.7285	0.028046	0.099808	17	35121615	35130732	+	1352	FNDC8	GO:0005515;GO:0005634;	-	-	NOG41193	-	fibronectin type III domain containing 8[Source:HGNC Symbol;Acc:HGNC:25286]	54752	Q8TC99
ENSG00000184698	16.7588	22.6717	10.846	0.478392	-1.06373	0.0299418	0.105239	11	5383812	5393263	+	4099	OR51M1	GO:0004930;GO:0004930;GO:0004930;GO:0004984;GO:0004984;GO:0004984;GO:0004984;GO:0005886;GO:0005886;GO:0005886;GO:0007165;GO:0007186;GO:0007186;GO:0007186;GO:0007608;GO:0016020;GO:0016021;GO:0016021;GO:0016021;GO:0050896;GO:0050911;GO:0004930;GO:0004930;GO:0004930;GO:0004984;GO:0004984;GO:0004984;GO:0004984;GO:0005886;GO:0005886;GO:0005886;GO:0007165;GO:0007186;GO:0007186;GO:0007186;GO:0007608;GO:…	K04257	-	NOG38847	-	olfactory receptor family 51 subfamily M member 1[Source:HGNC Symbol;Acc:HGNC:14847]	390059	Q9H341;B2RNI9
ENSG00000255152	18.4859	25.0868	11.885	0.473754	-1.07779	0.0314858	0.109565	6	31740020	31764851	+	4140	MSH5-SAPCD1	GO:0003677;GO:0005524;GO:0005634;GO:0006281;GO:0006298;GO:0006298;GO:0006974;GO:0030983;GO:0032301;GO:0005524;GO:0006298;GO:0030983;	-	-	-	-	MSH5-SAPCD1 readthrough (NMD candidate)[Source:HGNC Symbol;Acc:HGNC:41994]	100532732	-
ENSG00000151838	2.45504	4.57247	0.33761	0.0738354	-3.75954	0.0314938	0.109565	14	59504539	59576812	-	3220	CCDC175	-	-	-	-	-	coiled-coil domain containing 175 [Source:HGNCSymbol;Acc:HGNC:19847]	729665	P0C221
ENSG00000136286	7.41676	11.3267	3.50683	0.309608	-1.69148	0.0331489	0.114263	7	44962662	44979088	-	8717	MYO1G	GO:0000166;GO:0001891;GO:0001891;GO:0002250;GO:0002376;GO:0002456;GO:0002456;GO:0003774;GO:0003774;GO:0003779;GO:0005516;GO:0005524;GO:0005524;GO:0005524;GO:0005546;GO:0005546;GO:0005547;GO:0005547;GO:0005886;GO:0005886;GO:0005886;GO:0005902;GO:0006887;GO:0006909;GO:0008289;GO:0016020;GO:0016459;GO:0016459;GO:0016459;GO:0030027;GO:0030175;GO:0031256;GO:0031589;GO:0038096;GO:0038096;GO:0042995;GO:…	K10356	-	COG5022	Z	myosin IG [Source:HGNC Symbol;Acc:HGNC:13880]"	64005	B0I1T2
ENSG00000244482	4.62946	7.62083	1.63808	0.214948	-2.21794	0.0333891	0.11491	19	54236592	54242791	-	2718	LILRA6	GO:0002250;GO:0002376;GO:0016020;GO:0016021;GO:0002250;GO:0002376;GO:0016020;GO:0016021;	K06512	-	NOG25855	-	leukocyte immunoglobulin like receptor A6[Source:HGNC Symbol;Acc:HGNC:15495]	79168	-
ENSG00000178301	12.9348	17.8982	7.97138	0.445373	-1.16691	0.0346919	0.11854	11	77589391	77610355	+	2396	AQP11	GO:0001822;GO:0003674;GO:0005737;GO:0005737;GO:0005783;GO:0005829;GO:0005886;GO:0009986;GO:0009986;GO:0015267;GO:0015267;GO:0015267;GO:0016020;GO:0016020;GO:0016020;GO:0016021;GO:0030425;GO:0048388;GO:0051260;GO:0055085;GO:0055085;GO:0072014;	K09870	-	NOG41656	-	aquaporin 11 [Source:HGNC Symbol;Acc:HGNC:19940]"	282679	Q8NBQ7
ENSG00000214842	17.7332	23.6885	11.778	0.497205	-1.00809	0.0351604	0.119801	2	17510584	17518439	-	3724	RAD51AP2	GO:0005515;GO:0008150;GO:0032991;	-	-	NOG279882	-	RAD51 associated protein 2 [Source:HGNCSymbol;Acc:HGNC:34417]	729475	Q09MP3
ENSG00000129654	16.8486	22.5519	11.1453	0.494205	-1.01682	0.0363668	0.123022	17	76136333	76141245	-	2587	FOXJ1	GO:0000122;GO:0000122;GO:0000976;GO:0000978;GO:0000981;GO:0001228;GO:0001228;GO:0002508;GO:0002508;GO:0002635;GO:0002635;GO:0002897;GO:0002897;GO:0002924;GO:0002924;GO:0003677;GO:0003700;GO:0003700;GO:0003700;GO:0005515;GO:0005634;GO:0005634;GO:0005634;GO:0006355;GO:0006355;GO:0006959;GO:0006959;GO:0007283;GO:0007368;GO:0007389;GO:0007420;GO:0007420;GO:0007507;GO:0030030;GO:0030036;GO:0030036;GO:…	K09402	-	COG5025	K	forkhead box J1 [Source:HGNC Symbol;Acc:HGNC:3816]"	2302	Q92949;A0A024R8P1
ENSG00000158525	7.30808	10.9431	3.67307	0.335652	-1.57496	0.0396685	0.131615	7	130344816	130368730	+	2965	CPA5	GO:0004180;GO:0004180;GO:0006508;GO:0006508;GO:0004180;GO:0004180;GO:0004180;GO:0004181;GO:0004181;GO:0004181;GO:0005576;GO:0005615;GO:0006508;GO:0006508;GO:0006508;GO:0006508;GO:0008233;GO:0008237;GO:0008270;GO:0008270;GO:0016787;GO:0046872;GO:0004180;GO:0004180;GO:0004180;GO:0004181;GO:0004181;GO:0004181;GO:0005576;GO:0005615;GO:0006508;GO:0006508;GO:0006508;GO:0006508;GO:0008233;GO:0008237;GO:…	K08781	EC:3.4.17.1	COG2866	E	carboxypeptidase A5 [Source:HGNCSymbol;Acc:HGNC:15722]	93979	Q8WXQ8;A4D1M2
ENSG00000205856	1.65711	3.31421	0	0	-Inf	0.0399349	0.132323	22	32149006	32159322	-	2055	C22orf42	-	-	-	NOG292912	-	chromosome 22 open reading frame 42 [Source:HGNCSymbol;Acc:HGNC:27160]	150297	Q6IC83
ENSG00000149403	12.7633	17.5837	7.9429	0.45172	-1.1465	0.040278	0.133257	11	120511700	120988904	+	7518	GRIK4	GO:0004970;GO:0004970;GO:0005216;GO:0005216;GO:0005886;GO:0005886;GO:0005886;GO:0005887;GO:0006811;GO:0006811;GO:0006811;GO:0007215;GO:0007268;GO:0008066;GO:0015277;GO:0015277;GO:0016020;GO:0016020;GO:0016020;GO:0016020;GO:0016021;GO:0030054;GO:0032983;GO:0032983;GO:0034220;GO:0035235;GO:0035249;GO:0038023;GO:0038023;GO:0042734;GO:0042734;GO:0045202;GO:0045202;GO:0045211;GO:0045211;GO:0045211;GO:…	K05204	-	NOG316680	-	glutamate ionotropic receptor kainate type subunit4 [Source:HGNC Symbol;Acc:HGNC:4582]	2900	Q16099;B2RAP6
ENSG00000162843	12.0079	16.7313	7.2845	0.435382	-1.19965	0.040326	0.133391	1	241652278	241802133	+	4939	WDR64	GO:0005515;GO:0005515;GO:0005515;GO:0005515;	-	-	NOG325408	-	WD repeat domain 64 [Source:HGNCSymbol;Acc:HGNC:26570]	128025	-
ENSG00000149488	2.38604	4.43447	0.33761	0.0761331	-3.71533	0.040641	0.134134	20	2536607	2641784	+	5176	TMC2	GO:0003674;GO:0005216;GO:0005245;GO:0005245;GO:0005575;GO:0005886;GO:0005887;GO:0005887;GO:0006811;GO:0008381;GO:0008381;GO:0016020;GO:0016021;GO:0016021;GO:0016021;GO:0032426;GO:0050910;GO:0050910;GO:0050910;GO:0060005;GO:0060005;GO:0070588;GO:1903169;GO:0005887;GO:0016020;GO:0016021;GO:0016021;	K21988	-	NOG78939	K	transmembrane channel like 2 [Source:HGNCSymbol;Acc:HGNC:16527]	117532	Q8TDI7
ENSG00000181847	4.0404	6.78267	1.29814	0.191391	-2.38541	0.0411255	0.135419	3	114276913	114310288	+	6091	TIGIT	GO:0016020;GO:0016021;GO:0016020;GO:0016021;GO:0005102;GO:0005102;GO:0005515;GO:0005515;GO:0005886;GO:0009986;GO:0009986;GO:0009986;GO:0016020;GO:0016021;GO:0032695;GO:0032695;GO:0032733;GO:0032733;GO:0042802;GO:0042802;GO:0050868;GO:0050868;GO:0050868;GO:0005102;GO:0005102;GO:0005515;GO:0005515;GO:0005886;GO:0009986;GO:0009986;GO:0009986;GO:0016020;GO:0016021;GO:0032695;GO:0032695;GO:0032733;GO:…	K16350	-	NOG113891	S	T cell immunoreceptor with Ig and ITIM domains[Source:HGNC Symbol;Acc:HGNC:26838]	201633	Q495A1
ENSG00000111716	13.0052	17.9246	8.08579	0.451101	-1.14848	0.0434292	0.140931	12	21635342	21757857	-	2983	LDHB	GO:0003824;GO:0003824;GO:0004459;GO:0004459;GO:0004459;GO:0004459;GO:0005515;GO:0005737;GO:0005737;GO:0005737;GO:0005829;GO:0005829;GO:0005975;GO:0005975;GO:0006090;GO:0016020;GO:0016491;GO:0016491;GO:0016491;GO:0016616;GO:0016616;GO:0019752;GO:0019752;GO:0042802;GO:0045121;GO:0055114;GO:0055114;GO:0055114;GO:0070062;GO:0003824;GO:0003824;GO:0004459;GO:0004459;GO:0004459;GO:0004459;GO:0005515;GO:…	K00016	EC:1.1.1.27	COG0039	C	lactate dehydrogenase B [Source:HGNCSymbol;Acc:HGNC:6541]	3945	P07195;Q5U077
ENSG00000139055	3.92947	6.84144	1.01749	0.148725	-2.74928	0.0473319	0.150653	12	14914039	14938537	-	1877	ERP27	GO:0005515;GO:0005515;GO:0005783;GO:0005783;GO:0005788;GO:0006457;GO:0034976;	K20355	-	NOG255456	-	endoplasmic reticulum protein 27 [Source:HGNCSymbol;Acc:HGNC:26495]	121506	Q96DN0
ENSG00000227507	11.7467	16.2543	7.2392	0.445371	-1.16692	0.0474308	0.150914	6	31580525	31582522	-	1535	LTB	GO:0005102;GO:0005125;GO:0005164;GO:0005164;GO:0005515;GO:0005575;GO:0005615;GO:0005886;GO:0006955;GO:0006955;GO:0007165;GO:0007267;GO:0010467;GO:0010469;GO:0016020;GO:0016020;GO:0016020;GO:0016021;GO:0033209;GO:0043588;GO:0045084;GO:0045084;GO:0048535;GO:0005102;GO:0005125;GO:0005164;GO:0005164;GO:0005575;GO:0005615;GO:0005886;GO:0006955;GO:0006955;GO:0007165;GO:0007267;GO:0010469;GO:0016020;GO:…	K03157	-	NOG44178	-	lymphotoxin beta [Source:HGNCSymbol;Acc:HGNC:6711]	4050	Q06643;Q5STB2
ENSG00000177455	10.9691	15.3004	6.63777	0.433829	-1.2048	0.0475563	0.151203	16	28931761	28939347	+	2890	CD19	GO:0002250;GO:0002322;GO:0002376;GO:0005515;GO:0005886;GO:0005886;GO:0005887;GO:0009897;GO:0009897;GO:0016020;GO:0016021;GO:0016064;GO:0030449;GO:0032991;GO:0043552;GO:0045121;GO:0050776;GO:0050851;GO:0050853;GO:0050853;GO:0050855;GO:0050864;GO:0051281;GO:0051897;GO:0070062;GO:0001923;GO:0002250;GO:0002322;GO:0002376;GO:0005515;GO:0005886;GO:0005886;GO:0005887;GO:0005887;GO:0009897;GO:0009897;GO:…	K06465	-	NOG46561	R	CD19 molecule [Source:HGNC Symbol;Acc:HGNC:1633]"	930	P15391
ENSG00000120440	2.80256	4.95606	0.649069	0.130965	-2.93275	0.0499699	0.156989	6	167325071	167359503	+	3831	TTLL2	GO:0005524;GO:0005524;GO:0006464;GO:0006464;GO:0000166;GO:0005524;GO:0005524;GO:0005524;GO:0006464;GO:0006464;GO:0016874;GO:0000166;GO:0005524;GO:0005524;GO:0006464;GO:0016874;	K16600	EC:6.-.-.-	NOG261965	-	tubulin tyrosine ligase like 2 [Source:HGNCSymbol;Acc:HGNC:21211]	83887	Q9BWV7
