# Supplementary material for: An Integrated Network, RNA Sequencing, and Experiment Pharmacology Approach Reveals the Active Component, Potential Target, and Mechanism of Gelsemium elegans in the Treatment of Colorectal Cancer
Source: Front Oncol. 2020 Dec 23;10:616628. doi: 10.3389/fonc.2020.616628 (PMC7786369; doi:10.3389/fonc.2020.616628)
Supplement: Supplementary file 1 [file DataSheet_1.zip › supplementary material 2/docking result.xlsx]

## Sheet: Sheet1
				Compound	Target	Score
				Koumine	PDK1	-9.1004
				21-Oxogelsemine	TP53	-8.4248
				Gelsedine	PDK1	-8.0302
				Gelsevirine	PDK1	-7.4206
				Koumine	TP53	-7.3187
				Gelsenicine	TP53	-7.0256
				Gelsemine	PDK1	-6.8734
				Gelsemine	TP53	-6.5039
				Gelsemicine	TP53	-6.4413
				Gelsevirine	TP53	-5.8712
				Gelsedine	TP53	-5.7213
				21-Oxogelsemine	PDK1	-5.4126
				Gelsemicine	PDK1	-5.2412
				Gelsenicine	PDK1	-5.1109
