# Supplementary material for: An Integrated Network, RNA Sequencing, and Experiment Pharmacology Approach Reveals the Active Component, Potential Target, and Mechanism of Gelsemium elegans in the Treatment of Colorectal Cancer
Source: Front Oncol. 2020 Dec 23;10:616628. doi: 10.3389/fonc.2020.616628 (PMC7786369; doi:10.3389/fonc.2020.616628)
Supplement: Supplementary file 1 [file DataSheet_1.zip › supplementary material 2/Table 1-enrichment.Process.tsv]

#term ID	term description	observed gene count	background gene count	false discovery rate	matching proteins in your network (IDs)	matching proteins in your network (labels)
GO:0008152	metabolic process	197	9569	5.82e-15	ENSP00000001008,ENSP00000188790,ENSP00000216139,ENSP00000216338,ENSP00000219070,ENSP00000221418,ENSP00000222214,ENSP00000222567,ENSP00000223129,ENSP00000225275,ENSP00000226299,ENSP00000227322,ENSP00000229447,ENSP00000231487,ENSP00000236959,ENSP00000237014,ENSP00000238714,ENSP00000239243,ENSP00000245816,ENSP00000246166,ENSP00000251020,ENSP00000251535,ENSP00000254436,ENSP00000254719,ENSP00000256999…	ABL2,ACAD8,ACADVL,ACOX1,ACR,ACVRL1,ADAM17,AKR1C4,ALOX12,AMD1,ANP32A,ANXA1,AOC1,AR,ATIC,AVP,AZGP1,B2M,BIRC5,BRD7,C8A,CALM3,CAMK4,CAPN2,CAPN9,CD44,CDC26,CDKN2A,CERS2,CETN2,CHAT,CHST2,CITED2,CLPP,CPSF4,CREBBP,CSDE1,CSNK1G1,CTRB1,CTSE,CUL1,CUL5,CYB5B,CYP2R1,DAG1,DAPK3,DDX50,DDX58,DHRS1,DLG1,DRAP1,E2F1,ECH1,EDC3,EGF,EIF2B1,EIF4A1,ENG,EP300,ERBB2,ETS1,EXOSC9,F13A1,F2,FAP,FBXW7,FGA,FKBP4,FLI1,FNTA,FNTB,…
GO:0071704	organic substance metabolic process	190	9135	1.97e-14	ENSP00000001008,ENSP00000188790,ENSP00000216139,ENSP00000216338,ENSP00000219070,ENSP00000221418,ENSP00000222214,ENSP00000222567,ENSP00000223129,ENSP00000225275,ENSP00000226299,ENSP00000227322,ENSP00000229447,ENSP00000231487,ENSP00000236959,ENSP00000237014,ENSP00000238714,ENSP00000239243,ENSP00000245816,ENSP00000246166,ENSP00000251020,ENSP00000251535,ENSP00000254436,ENSP00000254719,ENSP00000256999…	ABL2,ACAD8,ACADVL,ACOX1,ACR,ACVRL1,ADAM17,AKR1C4,ALOX12,AMD1,ANP32A,ANXA1,AOC1,AR,ATIC,AVP,AZGP1,B2M,BIRC5,BRD7,C8A,CALM3,CAMK4,CAPN2,CAPN9,CD44,CDC26,CDKN2A,CERS2,CETN2,CHAT,CHST2,CITED2,CLPP,CPSF4,CREBBP,CSDE1,CSNK1G1,CTRB1,CTSE,CUL1,CUL5,CYP2R1,DAG1,DAPK3,DDX50,DDX58,DLG1,DRAP1,E2F1,ECH1,EDC3,EGF,EIF2B1,EIF4A1,ENG,EP300,ERBB2,ETS1,EXOSC9,F13A1,F2,FAP,FBXW7,FGA,FKBP4,FLI1,FNTA,FNTB,FOLH1,FUT8,G…
GO:0044238	primary metabolic process	179	8808	1.79e-11	ENSP00000001008,ENSP00000188790,ENSP00000216139,ENSP00000216338,ENSP00000219070,ENSP00000221418,ENSP00000222214,ENSP00000222567,ENSP00000223129,ENSP00000226299,ENSP00000227322,ENSP00000229447,ENSP00000231487,ENSP00000236959,ENSP00000237014,ENSP00000238714,ENSP00000239243,ENSP00000245816,ENSP00000246166,ENSP00000251020,ENSP00000251535,ENSP00000254436,ENSP00000254719,ENSP00000256999,ENSP00000259727…	ABL2,ACAD8,ACADVL,ACOX1,ACR,ACVRL1,ADAM17,AKR1C4,ALOX12,AMD1,ANP32A,ANXA1,AR,ATIC,AVP,AZGP1,B2M,BIRC5,BRD7,C8A,CALM3,CAMK4,CAPN2,CAPN9,CDC26,CDKN2A,CERS2,CETN2,CHAT,CHST2,CITED2,CLPP,CPSF4,CREBBP,CSDE1,CSNK1G1,CTRB1,CTSE,CUL1,CUL5,CYP2R1,DAG1,DAPK3,DDX50,DDX58,DLG1,DRAP1,E2F1,ECH1,EDC3,EGF,EIF2B1,EIF4A1,ENG,EP300,ERBB2,ETS1,EXOSC9,F13A1,F2,FAP,FBXW7,FGA,FKBP4,FLI1,FNTA,FNTB,FOLH1,FUT8,GAD1,GALM,G…
GO:0044237	cellular metabolic process	177	8797	8.14e-11	ENSP00000001008,ENSP00000188790,ENSP00000216139,ENSP00000219070,ENSP00000221418,ENSP00000222214,ENSP00000222567,ENSP00000223129,ENSP00000225275,ENSP00000227322,ENSP00000229447,ENSP00000231487,ENSP00000236959,ENSP00000237014,ENSP00000238714,ENSP00000239243,ENSP00000245816,ENSP00000246166,ENSP00000251020,ENSP00000251535,ENSP00000254436,ENSP00000254719,ENSP00000256999,ENSP00000259727,ENSP00000259803…	ABL2,ACAD8,ACADVL,ACOX1,ACR,ACVRL1,ADAM17,AKR1C4,ALOX12,AMD1,ANP32A,ANXA1,AOC1,AR,ATIC,AVP,AZGP1,B2M,BIRC5,BRD7,CALM3,CAMK4,CAPN2,CD44,CDC26,CDKN2A,CERS2,CETN2,CHAT,CHST2,CITED2,CLPP,CPSF4,CREBBP,CSDE1,CSNK1G1,CTRB1,CUL1,CUL5,CYP2R1,DAPK3,DDX50,DDX58,DLG1,DRAP1,E2F1,ECH1,EDC3,EGF,EIF2B1,EIF4A1,ENG,EP300,ERBB2,ETS1,EXOSC9,F13A1,F2,FAP,FBXW7,FGA,FKBP4,FLI1,FNTA,FNTB,FOLH1,FUT8,GAD1,GALNT1,GALNT10,G…
GO:0010033	response to organic substance	84	2815	3.31e-10	ENSP00000001008,ENSP00000216139,ENSP00000219070,ENSP00000222567,ENSP00000225275,ENSP00000227322,ENSP00000231487,ENSP00000239243,ENSP00000246166,ENSP00000247461,ENSP00000254322,ENSP00000254436,ENSP00000261523,ENSP00000263253,ENSP00000263409,ENSP00000264428,ENSP00000264870,ENSP00000268035,ENSP00000269305,ENSP00000269571,ENSP00000278282,ENSP00000278572,ENSP00000282091,ENSP00000288266,ENSP00000290295…	ABL2,ACADVL,ACR,ACTA1,ACVRL1,ADAM17,AKR1C4,ANXA1,ANXA5,AOC1,APPL1,AR,AVP,B2M,BIRC5,CANX,CAPN2,CD44,CUL1,DAG1,DAPK3,DDX58,DEFA1B,DNAJB1,E2F1,EIF2B1,ENG,EP300,ERBB2,ETS1,F13A1,FKBP4,FNTA,FNTB,FUT8,GLRB,GOT1,HDAC6,HOXB13,IGF1R,IL6ST,LIFR,MAOB,MAPK9,ME1,MMP14,MMP2,MPO,MSX2,MUC1,MYO5A,NR1D2,NR5A2,PAX6,PDE4D,PDPK1,POLR2H,PTH,PTPRN,RARB,RBP4,ROCK2,RORA,RPS3,S100A8,S100B,S100P,SATB2,SCGB1A1,SKI,SKP1,SOD2…
GO:0006807	nitrogen compound metabolic process	168	8349	9.68e-10	ENSP00000001008,ENSP00000188790,ENSP00000216139,ENSP00000216338,ENSP00000219070,ENSP00000222214,ENSP00000222567,ENSP00000223129,ENSP00000226299,ENSP00000227322,ENSP00000229447,ENSP00000231487,ENSP00000236959,ENSP00000237014,ENSP00000238714,ENSP00000239243,ENSP00000245816,ENSP00000246166,ENSP00000251020,ENSP00000254436,ENSP00000254719,ENSP00000256999,ENSP00000259727,ENSP00000259803,ENSP00000261313…	ABL2,ACAD8,ACR,ACVRL1,ADAM17,AKR1C4,AMD1,ANP32A,ANXA1,AOC1,AR,ATIC,AVP,AZGP1,B2M,BIRC5,BRD7,C8A,CALM3,CAMK4,CAPN2,CAPN9,CD44,CDC26,CDKN2A,CERS2,CETN2,CHAT,CHST2,CITED2,CLPP,CPSF4,CREBBP,CSDE1,CSNK1G1,CTRB1,CTSE,CUL1,CUL5,DAG1,DAPK3,DDX50,DDX58,DLG1,DRAP1,E2F1,EDC3,EGF,EIF2B1,EIF4A1,ENG,EP300,ERBB2,ETS1,EXOSC9,F13A1,F2,FAP,FBXW7,FGA,FKBP4,FLI1,FNTA,FNTB,FOLH1,FUT8,GAD1,GALNT1,GALNT10,GAN,GCDH,GCM1…
GO:0065008	regulation of biological quality	96	3559	9.68e-10	ENSP00000005226,ENSP00000188790,ENSP00000223129,ENSP00000229447,ENSP00000231487,ENSP00000237014,ENSP00000251535,ENSP00000254436,ENSP00000254719,ENSP00000261523,ENSP00000262367,ENSP00000263253,ENSP00000264428,ENSP00000264870,ENSP00000265062,ENSP00000269305,ENSP00000278282,ENSP00000278407,ENSP00000281708,ENSP00000282091,ENSP00000291295,ENSP00000291700,ENSP00000293217,ENSP00000295324,ENSP00000295718…	ABL2,ACADVL,ACOX1,ACVRL1,ADAM17,AKR1C4,ALOX12,ANP32A,ANXA1,ANXA5,AR,ARHGEF7,AVP,B2M,CACNB4,CALM3,CDC42EP3,CDKN2A,CHAT,CREBBP,CSNK1G1,CUL1,CYP2R1,DAG1,DAPK3,DLG1,DVL3,E2F1,ENG,EP300,ETS1,EXOSC9,F13A1,F2,FAP,FBXW7,FGA,FLI1,FLOT2,GAD1,GLRB,GOT1,GRIK1,GTF2I,HBB,HDAC6,HNRNPR,HPSE,HSD11B1,IYD,LSS,MAOB,MEX3D,MUSK,MYO5A,NPC2,NR1D2,NR5A2,PAX6,PDE4D,PDPK1,PTGS1,PTH,PTPRJ,PTPRN,RAB7A,RAC1,RBP4,RHO,RORA,RPA1…
GO:0042221	response to chemical	105	4153	1.91e-09	ENSP00000001008,ENSP00000216139,ENSP00000219070,ENSP00000222567,ENSP00000225275,ENSP00000227322,ENSP00000229447,ENSP00000231487,ENSP00000236959,ENSP00000239243,ENSP00000246166,ENSP00000247461,ENSP00000254322,ENSP00000254436,ENSP00000261523,ENSP00000262367,ENSP00000263253,ENSP00000263409,ENSP00000264428,ENSP00000264870,ENSP00000268035,ENSP00000269305,ENSP00000269571,ENSP00000278282,ENSP00000278572…	ABL2,ACADVL,ACR,ACTA1,ACVRL1,ADAM17,AKR1C4,ANXA1,ANXA5,AOC1,APPL1,AR,ATIC,AVP,AZGP1,B2M,BIRC5,CALM3,CANX,CAPN2,CD44,CITED2,CREBBP,CUL1,CYP2R1,DAB1,DAG1,DAPK3,DDX58,DEFA1B,DNAJB1,DVL3,E2F1,EIF2B1,ENG,EP300,ERBB2,ETS1,F13A1,FGA,FKBP4,FNTA,FNTB,FUT8,GAD1,GLRB,GOT1,GSTA1,HBB,HDAC6,HOXB13,IGF1R,IL6ST,IYD,LIFR,MAOB,MAPK9,ME1,MEF2A,MMP14,MMP2,MPO,MSX2,MUC1,MYO5A,MYO6,NR1D2,NR5A2,NUCB1,OCA2,PAX6,PDE4D,PD…
GO:0050896	response to stimulus	158	7824	8.17e-09	ENSP00000001008,ENSP00000216139,ENSP00000219070,ENSP00000222567,ENSP00000223129,ENSP00000225275,ENSP00000225525,ENSP00000227322,ENSP00000229447,ENSP00000231487,ENSP00000236959,ENSP00000237014,ENSP00000239243,ENSP00000246166,ENSP00000247461,ENSP00000254322,ENSP00000254436,ENSP00000254719,ENSP00000259727,ENSP00000261313,ENSP00000261523,ENSP00000262367,ENSP00000263253,ENSP00000263409,ENSP00000264428…	ABL2,ACADVL,ACR,ACTA1,ACVRL1,ADAM17,AKR1C4,ANP32A,ANXA1,ANXA5,AOC1,APPL1,AR,ARHGAP11A,ARHGAP5,ARHGEF12,ARHGEF7,ATIC,AVP,AZGP1,B2M,BIRC5,BRD7,C8A,CALM3,CAMK4,CANX,CAPN2,CD1A,CD1B,CD44,CDC42EP3,CDKN2A,CETN2,CHST2,CITED2,CREBBP,CSNK1G1,CUL1,CUL5,CYP2R1,DAB1,DAG1,DAPK3,DDX58,DEFA1B,DLG1,DNAJB1,DVL3,E2F1,EGF,EIF2B1,ENG,EP300,ERBB2,ETS1,EXOSC9,F13A1,F2,FBXW7,FGA,FKBP4,FNTA,FNTB,FUT8,GAD1,GLRB,GMPR,GOT1…
GO:0009987	cellular process	237	14652	1.13e-08	ENSP00000001008,ENSP00000005226,ENSP00000188790,ENSP00000216139,ENSP00000216338,ENSP00000219070,ENSP00000221418,ENSP00000222214,ENSP00000222567,ENSP00000223129,ENSP00000225275,ENSP00000225525,ENSP00000227322,ENSP00000229447,ENSP00000231487,ENSP00000236959,ENSP00000237014,ENSP00000238714,ENSP00000239243,ENSP00000245816,ENSP00000246166,ENSP00000247461,ENSP00000248633,ENSP00000251020,ENSP00000251535…	ABL2,ACAD8,ACADVL,ACOX1,ACR,ACTA1,ACVRL1,ADAM17,AKR1C4,ALOX12,AMD1,ANP32A,ANXA1,ANXA5,AOC1,APPL1,AR,ARHGAP11A,ARHGAP5,ARHGEF12,ARHGEF7,ATIC,AVP,AZGP1,B2M,BIRC5,BRD7,C8A,CACNB4,CALM3,CAMK4,CANX,CAPN2,CD44,CDC26,CDC42EP3,CDKN2A,CERS2,CETN2,CETN3,CHAT,CHST2,CITED2,CLPP,CPSF4,CREBBP,CSDE1,CSNK1G1,CTRB1,CUL1,CUL5,CYP2R1,DAB1,DAG1,DAPK3,DDX50,DDX58,DEFA1B,DLG1,DNAJB1,DRAP1,DVL3,E2F1,ECH1,EDC3,EGF,EIF2B…
GO:0070887	cellular response to chemical stimulus	76	2672	3.20e-08	ENSP00000001008,ENSP00000219070,ENSP00000222567,ENSP00000225275,ENSP00000227322,ENSP00000229447,ENSP00000231487,ENSP00000239243,ENSP00000247461,ENSP00000254436,ENSP00000261523,ENSP00000262367,ENSP00000263253,ENSP00000263409,ENSP00000264870,ENSP00000268035,ENSP00000269305,ENSP00000269571,ENSP00000278572,ENSP00000282091,ENSP00000288266,ENSP00000291700,ENSP00000295006,ENSP00000295718,ENSP00000301633…	ABL2,ACADVL,ACTA1,ACVRL1,ADAM17,AKR1C4,ANXA1,AOC1,APPL1,AR,B2M,BIRC5,CANX,CAPN2,CD44,CITED2,CREBBP,CUL1,DAG1,DAPK3,DDX58,DEFA1B,E2F1,ENG,EP300,ERBB2,ETS1,F13A1,FKBP4,FNTA,FUT8,GOT1,GSTA1,HBB,HDAC6,IGF1R,IL6ST,IYD,LIFR,MAPK9,MEF2A,MMP2,MPO,MSX2,MUC1,MYO5A,NR1D2,NR5A2,PAX6,PDE4D,PDPK1,POLR2H,PTGS1,PTH,PTPRN,RAC1,RARB,ROCK2,RORA,RPS3,S100A8,S100B,SATB2,SKI,SKP1,SOD2,STK16,SYNCRIP,TP53,TPR,TRIM21,TWI…
GO:0048583	regulation of response to stimulus	96	3882	7.09e-08	ENSP00000001008,ENSP00000188790,ENSP00000219070,ENSP00000223129,ENSP00000225525,ENSP00000237014,ENSP00000239243,ENSP00000251020,ENSP00000251535,ENSP00000254322,ENSP00000254719,ENSP00000261523,ENSP00000262367,ENSP00000263253,ENSP00000263409,ENSP00000265062,ENSP00000265171,ENSP00000268035,ENSP00000269305,ENSP00000269571,ENSP00000271688,ENSP00000278282,ENSP00000278407,ENSP00000278572,ENSP00000281708…	ACVRL1,ADAM17,ALOX12,ANXA1,AR,ARHGAP11A,ARHGAP5,ARHGEF12,ARHGEF7,AVP,B2M,BIRC5,BRD7,C8A,CALM3,CD1A,CD1B,CD44,CDKN2A,CERS2,CITED2,CREBBP,DAB1,DAG1,DAPK3,DDX58,DLG1,DNAJB1,DVL3,E2F1,EGF,EIF2B1,ENG,EP300,ERBB2,ETS1,F2,FAP,FBXW7,FGA,FKBP4,FNTA,FUT8,GOT1,GSX2,GTF2I,HDAC6,HPSE,IGF1R,IL6ST,KLK7,LIFR,MAPK9,MEF2A,MMP14,MMP2,MSX2,MUC1,MYO5A,NR1D2,PDE4D,PDPK1,PIP4K2C,PLA2G2A,PTH,PTPRJ,RAB7A,RAC1,RGS18,RGS6,…
GO:1901564	organonitrogen compound metabolic process	118	5281	8.03e-08	ENSP00000001008,ENSP00000188790,ENSP00000216139,ENSP00000216338,ENSP00000219070,ENSP00000222214,ENSP00000226299,ENSP00000229447,ENSP00000231487,ENSP00000236959,ENSP00000237014,ENSP00000245816,ENSP00000246166,ENSP00000251020,ENSP00000254436,ENSP00000256999,ENSP00000259727,ENSP00000261313,ENSP00000261523,ENSP00000262367,ENSP00000263253,ENSP00000264668,ENSP00000264870,ENSP00000264932,ENSP00000265062…	ABL2,ACAD8,ACR,ACVRL1,ADAM17,AMD1,ANXA1,AOC1,AR,ATIC,AVP,B2M,BIRC5,C8A,CALM3,CAMK4,CAPN2,CAPN9,CD44,CDC26,CDKN2A,CERS2,CHAT,CHST2,CLPP,CREBBP,CSNK1G1,CTRB1,CTSE,CUL1,CUL5,DAG1,DAPK3,DDX58,DLG1,EGF,EIF2B1,EIF4A1,ENG,EP300,ERBB2,F13A1,F2,FAP,FBXW7,FGA,FKBP4,FNTA,FNTB,FOLH1,FUT8,GAD1,GALNT1,GALNT10,GAN,GCDH,GMPR,GOT1,GPT2,GSTA1,GZMH,HDAC6,HPSE,IGF1R,IYD,KLK7,LAP3,MAN2B1,MAOB,MAPK9,ME1,MEF2A,MMAB,MMP…
GO:0065007	biological regulation	203	11740	2.04e-07	ENSP00000001008,ENSP00000005226,ENSP00000188790,ENSP00000216139,ENSP00000219070,ENSP00000222567,ENSP00000223129,ENSP00000225275,ENSP00000225525,ENSP00000227322,ENSP00000229447,ENSP00000231487,ENSP00000237014,ENSP00000239243,ENSP00000246166,ENSP00000247461,ENSP00000251020,ENSP00000251535,ENSP00000254322,ENSP00000254436,ENSP00000254719,ENSP00000259803,ENSP00000261313,ENSP00000261523,ENSP00000262367…	ABL2,ACAD8,ACADVL,ACOX1,ACR,ACTA1,ACVRL1,ADAM17,AKR1C4,ALOX12,ANP32A,ANXA1,ANXA5,APPL1,AR,ARHGAP11A,ARHGAP5,ARHGEF12,ARHGEF7,AVP,AZGP1,B2M,BIRC5,BRD7,C8A,CACNB4,CALM3,CAMK4,CANX,CAPN2,CD1A,CD1B,CD44,CDC26,CDC42EP3,CDKN2A,CERS2,CETN2,CHAT,CITED2,CPSF4,CREBBP,CSDE1,CSNK1G1,CUL1,CUL5,CYP2R1,DAB1,DAG1,DAPK3,DDX58,DEFA1B,DLG1,DNAJB1,DRAP1,DVL3,E2F1,EDC3,EGF,EIF2B1,EIF4A1,ENG,EP300,ERBB2,ETS1,EXOSC9,F1…
GO:0009719	response to endogenous stimulus	48	1353	2.24e-07	ENSP00000001008,ENSP00000216139,ENSP00000219070,ENSP00000227322,ENSP00000239243,ENSP00000261523,ENSP00000268035,ENSP00000269305,ENSP00000269571,ENSP00000278282,ENSP00000282091,ENSP00000288266,ENSP00000290295,ENSP00000291700,ENSP00000295006,ENSP00000295718,ENSP00000303423,ENSP00000308208,ENSP00000310006,ENSP00000317985,ENSP00000332296,ENSP00000344220,ENSP00000345502,ENSP00000345571,ENSP00000353910…	ACR,ACTA1,ACVRL1,AKR1C4,ANXA1,AOC1,APPL1,AR,AVP,CAPN2,CD44,DAG1,DEFA1B,E2F1,EIF2B1,ENG,ERBB2,ETS1,FKBP4,FNTA,FUT8,GOT1,HOXB13,IGF1R,MAOB,ME1,MMP14,MMP2,MSX2,MYO5A,NR1D2,NR5A2,PDE4D,PDPK1,POLR2H,PTH,PTPRN,RARB,ROCK2,RORA,S100B,SCGB1A1,SKI,STK16,TP53,TPR,YAP1,ZPR1
GO:0042127	regulation of cell population proliferation	53	1594	2.24e-07	ENSP00000188790,ENSP00000219070,ENSP00000223129,ENSP00000225525,ENSP00000239243,ENSP00000246166,ENSP00000263409,ENSP00000265171,ENSP00000268035,ENSP00000269305,ENSP00000269571,ENSP00000271638,ENSP00000271688,ENSP00000278282,ENSP00000278572,ENSP00000281708,ENSP00000282091,ENSP00000291700,ENSP00000292401,ENSP00000295718,ENSP00000301012,ENSP00000301633,ENSP00000308541,ENSP00000309968,ENSP00000326804…	ABL2,ACVRL1,ADAM17,ANXA1,AR,AVP,AZGP1,BIRC5,BRD7,CDKN2A,CERS2,CUL1,CUL5,DLG1,E2F1,EGF,ENG,ERBB2,ETS1,F2,FAP,FBXW7,FNTB,HPSE,IGF1R,IL6ST,LIFR,MMP2,MSX2,MVD,NR5A2,PAX6,PDPK1,PRC1,PTH,PTPRJ,PTPRN,RARB,RBP4,RPA3,RPS3,S100A11,S100A6,S100B,SCGB1A1,SKI,SOD2,TAX1BP3,TP53,TP73,XRCC6,YAP1,ZBTB16
GO:0048518	positive regulation of biological process	119	5459	2.39e-07	ENSP00000188790,ENSP00000219070,ENSP00000222567,ENSP00000223129,ENSP00000227322,ENSP00000239243,ENSP00000246166,ENSP00000251020,ENSP00000254436,ENSP00000254719,ENSP00000259803,ENSP00000261523,ENSP00000262367,ENSP00000263253,ENSP00000263409,ENSP00000265062,ENSP00000265171,ENSP00000268035,ENSP00000269305,ENSP00000269571,ENSP00000276201,ENSP00000278407,ENSP00000278572,ENSP00000281708,ENSP00000282091…	ABL2,ACTA1,ACVRL1,ADAM17,ANXA1,AR,ARHGEF12,ARHGEF7,AVP,B2M,BIRC5,BRD7,C8A,CALM3,CAMK4,CD44,CDC42EP3,CDKN2A,CITED2,CREBBP,DAB1,DAG1,DAPK3,DDX58,DLG1,DVL3,E2F1,EGF,EIF2B1,ENG,EP300,ERBB2,ETS1,EXOSC9,F2,FAP,FBXW7,FGA,FLI1,FLOT2,FNTA,FNTB,GCM1,GOT1,GSX2,HBB,HDAC6,HNRNPLL,HNRNPR,HOXB1,HPSE,IGF1R,IL6ST,KLK7,LIFR,MAOB,MAPK9,MEF2A,MEX3D,MMP14,MMP2,MSX2,MUC1,MUSK,MVD,MYO6,NR1D2,NR5A2,OAZ1,PAX6,PDE4D,PDLIM…
GO:0071310	cellular response to organic substance	64	2219	6.13e-07	ENSP00000001008,ENSP00000219070,ENSP00000222567,ENSP00000227322,ENSP00000231487,ENSP00000239243,ENSP00000247461,ENSP00000254436,ENSP00000261523,ENSP00000263253,ENSP00000263409,ENSP00000264870,ENSP00000268035,ENSP00000269305,ENSP00000269571,ENSP00000278572,ENSP00000282091,ENSP00000288266,ENSP00000295006,ENSP00000295718,ENSP00000301633,ENSP00000303423,ENSP00000309968,ENSP00000310006,ENSP00000317985…	ABL2,ACADVL,ACTA1,ACVRL1,ADAM17,AKR1C4,ANXA1,AOC1,APPL1,AR,B2M,BIRC5,CANX,CAPN2,CD44,CUL1,DAG1,DAPK3,DDX58,DEFA1B,E2F1,ENG,EP300,ERBB2,F13A1,FKBP4,FNTA,FUT8,GOT1,HDAC6,IGF1R,IL6ST,LIFR,MAPK9,MMP2,MSX2,MUC1,MYO5A,NR1D2,NR5A2,PAX6,PDE4D,PDPK1,POLR2H,PTH,PTPRN,RARB,ROCK2,RORA,RPS3,SATB2,SKI,SKP1,SOD2,STK16,SYNCRIP,TP53,TPR,TRIM21,TWISTNB,VAV1,WAS,YAP1,ZPR1
GO:0048522	positive regulation of cellular process	109	4898	6.38e-07	ENSP00000188790,ENSP00000219070,ENSP00000223129,ENSP00000227322,ENSP00000239243,ENSP00000246166,ENSP00000251020,ENSP00000254436,ENSP00000254719,ENSP00000259803,ENSP00000261523,ENSP00000262367,ENSP00000263253,ENSP00000263409,ENSP00000265062,ENSP00000265171,ENSP00000268035,ENSP00000269305,ENSP00000269571,ENSP00000276201,ENSP00000278572,ENSP00000281708,ENSP00000282091,ENSP00000282356,ENSP00000283195…	ABL2,ACVRL1,ADAM17,ANXA1,AR,ARHGEF12,ARHGEF7,AVP,B2M,BIRC5,BRD7,CALM3,CAMK4,CD44,CDC42EP3,CDKN2A,CITED2,CREBBP,DAB1,DAG1,DAPK3,DDX58,DLG1,DVL3,E2F1,EGF,ENG,EP300,ERBB2,ETS1,EXOSC9,F2,FAP,FBXW7,FGA,FLI1,FLOT2,FNTA,FNTB,GCM1,GOT1,GSX2,HBB,HDAC6,HNRNPLL,HNRNPR,HOXB1,HPSE,IGF1R,IL6ST,LIFR,MAOB,MAPK9,MEF2A,MEX3D,MMP14,MMP2,MSX2,MUC1,MUSK,MVD,MYO6,NR1D2,NR5A2,PAX6,PDLIM1,PDPK1,PIP4K2C,PLA2G2A,PRC1,PTH,…
GO:0009893	positive regulation of metabolic process	82	3280	1.15e-06	ENSP00000222567,ENSP00000227322,ENSP00000246166,ENSP00000251020,ENSP00000254436,ENSP00000259803,ENSP00000261523,ENSP00000262367,ENSP00000263253,ENSP00000265062,ENSP00000265171,ENSP00000269305,ENSP00000269571,ENSP00000276201,ENSP00000278572,ENSP00000281708,ENSP00000282091,ENSP00000282356,ENSP00000291295,ENSP00000295718,ENSP00000303423,ENSP00000306361,ENSP00000308208,ENSP00000308541,ENSP00000309968…	ABL2,ACTA1,ACVRL1,ADAM17,ANXA1,AR,AVP,BRD7,CALM3,CAMK4,CD44,CDKN2A,CITED2,CREBBP,DAB1,DAG1,DDX58,DLG1,DVL3,E2F1,EGF,ENG,EP300,ERBB2,ETS1,EXOSC9,F2,FBXW7,FGA,FLI1,FNTA,FNTB,GCM1,HBB,HDAC6,HNRNPLL,HNRNPR,HOXB1,IL6ST,MAOB,MAPK9,MEF2A,MEX3D,MMP14,MUC1,MUSK,MYO6,NR1D2,NR5A2,OAZ1,PAX6,PDLIM1,PDPK1,PIP4K2C,PLA2G2A,POLR2H,PTH,PTPRN,RAB7A,RAC1,RARB,ROCK2,RORA,RPS3,RUVBL1,S100A8,SALL1,SATB2,SKI,SNF8,SNX9,S…
GO:0043170	macromolecule metabolic process	145	7453	1.65e-06	ENSP00000001008,ENSP00000188790,ENSP00000216139,ENSP00000216338,ENSP00000219070,ENSP00000222567,ENSP00000223129,ENSP00000226299,ENSP00000227322,ENSP00000231487,ENSP00000237014,ENSP00000238714,ENSP00000239243,ENSP00000245816,ENSP00000246166,ENSP00000251020,ENSP00000254436,ENSP00000254719,ENSP00000256999,ENSP00000259803,ENSP00000261313,ENSP00000261523,ENSP00000262367,ENSP00000263253,ENSP00000264668…	ABL2,ACAD8,ACR,ACVRL1,ADAM17,ANP32A,ANXA1,AR,AVP,AZGP1,B2M,BIRC5,BRD7,C8A,CALM3,CAMK4,CAPN2,CAPN9,CD44,CDC26,CDKN2A,CETN2,CHST2,CITED2,CLPP,CPSF4,CREBBP,CSDE1,CSNK1G1,CTRB1,CTSE,CUL1,CUL5,DAG1,DAPK3,DDX50,DDX58,DLG1,DRAP1,E2F1,EDC3,EGF,EIF2B1,EIF4A1,ENG,EP300,ERBB2,ETS1,EXOSC9,F13A1,F2,FAP,FBXW7,FGA,FKBP4,FLI1,FNTA,FNTB,FOLH1,FUT8,GAD1,GALNT1,GALNT10,GAN,GCM1,GSX2,GTF2I,GZMH,HDAC6,HNRNPLL,HNRNPR,…
GO:0051128	regulation of cellular component organization	64	2306	2.19e-06	ENSP00000001008,ENSP00000005226,ENSP00000188790,ENSP00000223129,ENSP00000239243,ENSP00000254322,ENSP00000254719,ENSP00000259803,ENSP00000263253,ENSP00000265062,ENSP00000265171,ENSP00000268035,ENSP00000269305,ENSP00000269571,ENSP00000271688,ENSP00000278572,ENSP00000281537,ENSP00000281708,ENSP00000283195,ENSP00000291700,ENSP00000295006,ENSP00000295324,ENSP00000301633,ENSP00000305777,ENSP00000306361…	ABL2,ACVRL1,ADAM17,ANXA1,AR,AVP,B2M,BIRC5,BRD7,CAPN2,CD44,CDC26,CDC42EP3,CDKN2A,CERS2,CSNK1G1,DAB1,DAG1,DAPK3,DLG1,DNAJB1,DVL3,E2F1,EGF,EP300,ERBB2,ETS1,EXOSC9,F2,FAP,FBXW7,FGA,FKBP4,GCM1,HDAC6,IGF1R,MAPK9,MKI67,MMP14,MSX2,MUC1,MUSK,PIP4K2C,PTPRJ,RAB5C,RAB7A,RAC1,RANBP2,ROCK2,RPA1,RPA3,RPS3,S100A8,S100B,SEC24B,SKI,SNX9,SYT17,TJP1,TP53,TP73,TPR,USH1C,WAS
GO:0051716	cellular response to stimulus	126	6212	3.94e-06	ENSP00000001008,ENSP00000219070,ENSP00000222567,ENSP00000223129,ENSP00000225275,ENSP00000225525,ENSP00000227322,ENSP00000229447,ENSP00000231487,ENSP00000239243,ENSP00000247461,ENSP00000254322,ENSP00000254436,ENSP00000254719,ENSP00000261313,ENSP00000261523,ENSP00000262367,ENSP00000263253,ENSP00000263409,ENSP00000264428,ENSP00000264870,ENSP00000265171,ENSP00000268035,ENSP00000269305,ENSP00000269571…	ABL2,ACADVL,ACTA1,ACVRL1,ADAM17,AKR1C4,ANP32A,ANXA1,ANXA5,AOC1,APPL1,AR,ARHGAP11A,ARHGAP5,ARHGEF12,ARHGEF7,AVP,B2M,BIRC5,BRD7,CALM3,CAMK4,CANX,CAPN2,CD44,CDC42EP3,CDKN2A,CETN2,CITED2,CREBBP,CSNK1G1,CUL1,CUL5,DAB1,DAG1,DAPK3,DDX58,DEFA1B,DNAJB1,DVL3,E2F1,EGF,EIF2B1,ENG,EP300,ERBB2,ETS1,F13A1,F2,FBXW7,FGA,FKBP4,FNTA,FUT8,GLRB,GOT1,GRIK1,GSTA1,GTF2I,HBB,HDAC6,IGF1R,IL6ST,IQUB,IYD,KCNIP3,LIFR,MAPK9,M…
GO:0006950	response to stress	80	3267	4.08e-06	ENSP00000219070,ENSP00000223129,ENSP00000225275,ENSP00000231487,ENSP00000239243,ENSP00000246166,ENSP00000254322,ENSP00000254436,ENSP00000254719,ENSP00000259727,ENSP00000261523,ENSP00000262367,ENSP00000263253,ENSP00000264870,ENSP00000269305,ENSP00000269571,ENSP00000278282,ENSP00000278407,ENSP00000278572,ENSP00000281708,ENSP00000282356,ENSP00000290295,ENSP00000291700,ENSP00000295006,ENSP00000295718…	ABL2,ACADVL,ACVRL1,ADAM17,ANXA1,ANXA5,AOC1,AVP,B2M,C8A,CAMK4,CAPN2,CD44,CDKN2A,CETN2,CHST2,CITED2,CREBBP,CUL1,CUL5,DAG1,DAPK3,DDX58,DEFA1B,DNAJB1,E2F1,EIF2B1,ENG,EP300,ERBB2,ETS1,F13A1,F2,FBXW7,FGA,FNTB,GMPR,GOT1,HBB,HDAC6,HOXB13,HPSE,MAPK9,MMP14,MMP2,MORF4L1,MPO,MSX2,MUC1,MYO6,NCF2,PAX6,PDLIM1,PDPK1,PLA2G2A,POLR2H,PTGS1,PTPRN,RAC1,RORA,RPA1,RPA3,RPS3,RUVBL1,S100A8,S100B,SCGB1A1,SERPING1,SKP1,SOD…
GO:0009058	biosynthetic process	103	4714	5.16e-06	ENSP00000222214,ENSP00000222567,ENSP00000223129,ENSP00000225275,ENSP00000227322,ENSP00000236959,ENSP00000239243,ENSP00000251020,ENSP00000251535,ENSP00000254719,ENSP00000256999,ENSP00000259727,ENSP00000259803,ENSP00000261523,ENSP00000262367,ENSP00000263253,ENSP00000263370,ENSP00000264668,ENSP00000269195,ENSP00000269305,ENSP00000269571,ENSP00000271688,ENSP00000278572,ENSP00000281182,ENSP00000282091…	ACAD8,AKR1C4,ALOX12,AMD1,ANP32A,AR,ATIC,BIRC5,BRD7,CDKN2A,CERS2,CHAT,CHST2,CITED2,CPSF4,CREBBP,CYP2R1,DAPK3,DLG1,DRAP1,E2F1,EIF2B1,EIF4A1,EP300,ERBB2,ETS1,FLI1,FOLH1,FUT8,GAD1,GALNT1,GALNT10,GCDH,GCM1,GMPR,GOT1,GPT2,GSTA1,GSX2,GTF2I,HDAC6,HOXB1,HOXB13,HSD11B1,ITPKC,KCNIP3,LSS,MAOB,ME1,MEF2A,MMAB,MORF4L1,MPO,MSX2,MTRR,MUC1,MVD,MYO5A,NAGK,NMRK1,NR1D2,NR5A2,OAZ1,OCA2,PAX6,PDE4D,PDPK1,PIP4K2C,PLA2G2A…
GO:0010605	negative regulation of macromolecule metabolic process	67	2558	7.03e-06	ENSP00000239243,ENSP00000251020,ENSP00000254322,ENSP00000254436,ENSP00000261313,ENSP00000262367,ENSP00000263253,ENSP00000268035,ENSP00000269305,ENSP00000271638,ENSP00000276201,ENSP00000278282,ENSP00000278407,ENSP00000278572,ENSP00000281708,ENSP00000282091,ENSP00000290295,ENSP00000291295,ENSP00000295225,ENSP00000301633,ENSP00000306361,ENSP00000307850,ENSP00000308541,ENSP00000310006,ENSP00000311677…	ACVRL1,AR,AVP,BIRC5,BRD7,CALM3,CD44,CDKN2A,CITED2,CREBBP,CSDE1,DAG1,DAPK3,DLG1,DNAJB1,DRAP1,E2F1,EDC3,ENG,EP300,EXOSC9,F2,FBXW7,FGA,FLOT2,HDAC6,HNRNPR,HOXB13,IGF1R,KCNIP3,MEF2A,MEX3D,MORF4L1,MSX2,MUC1,NR1D2,PAX6,PDE4D,PDPK1,PEBP1,PPP1R8,PTH,PTPRJ,RARB,ROCK2,RPS3,RPSA,RUNX1T1,S100A11,SALL1,SATB2,SCGB1A1,SERPINA6,SERPING1,SIN3B,SKI,SYNCRIP,TP53,TP73,TPR,TRIM21,UPF3B,USP19,XRCC6,YAP1,ZBTB16,ZNF692
GO:0010604	positive regulation of macromolecule metabolic process	76	3081	7.16e-06	ENSP00000222567,ENSP00000227322,ENSP00000246166,ENSP00000251020,ENSP00000259803,ENSP00000261523,ENSP00000262367,ENSP00000263253,ENSP00000265062,ENSP00000265171,ENSP00000269305,ENSP00000269571,ENSP00000276201,ENSP00000278572,ENSP00000281708,ENSP00000282091,ENSP00000282356,ENSP00000291295,ENSP00000295718,ENSP00000303423,ENSP00000306361,ENSP00000308208,ENSP00000308541,ENSP00000309968,ENSP00000310006…	ACTA1,ACVRL1,ADAM17,AR,AVP,BRD7,CALM3,CAMK4,CD44,CDKN2A,CITED2,CREBBP,DAB1,DAG1,DDX58,DLG1,DVL3,E2F1,EGF,ENG,EP300,ERBB2,ETS1,EXOSC9,F2,FBXW7,FGA,FLI1,FNTA,FNTB,GCM1,HDAC6,HNRNPLL,HNRNPR,HOXB1,IL6ST,MAPK9,MEF2A,MEX3D,MMP14,MUC1,MUSK,MYO6,NR1D2,NR5A2,OAZ1,PAX6,PDLIM1,PDPK1,PLA2G2A,POLR2H,PTH,PTPRN,RAB7A,RAC1,RARB,ROCK2,RORA,RPS3,RUVBL1,S100A8,SALL1,SATB2,SKI,SNF8,SNX9,STK16,SYNCRIP,TP53,TP73,TWIST…
GO:0008285	negative regulation of cell population proliferation	29	669	7.56e-06	ENSP00000188790,ENSP00000225525,ENSP00000239243,ENSP00000246166,ENSP00000269305,ENSP00000269571,ENSP00000271638,ENSP00000271688,ENSP00000278282,ENSP00000281708,ENSP00000292401,ENSP00000326804,ENSP00000332296,ENSP00000338157,ENSP00000345571,ENSP00000345731,ENSP00000360522,ENSP00000362299,ENSP00000363822,ENSP00000367545,ENSP00000367797,ENSP00000373574,ENSP00000376436,ENSP00000376808,ENSP00000378181…	ACVRL1,AR,AZGP1,BRD7,CDKN2A,CERS2,CUL1,CUL5,DLG1,E2F1,ENG,ERBB2,ETS1,FAP,FBXW7,FNTB,MSX2,PAX6,PTPRJ,RARB,RBP4,S100A11,SCGB1A1,SKI,SOD2,TAX1BP3,TP53,TP73,ZBTB16
GO:0048519	negative regulation of biological process	106	4953	7.56e-06	ENSP00000001008,ENSP00000188790,ENSP00000225275,ENSP00000225525,ENSP00000227322,ENSP00000231487,ENSP00000239243,ENSP00000246166,ENSP00000251020,ENSP00000251535,ENSP00000254322,ENSP00000254436,ENSP00000261313,ENSP00000261523,ENSP00000262367,ENSP00000263253,ENSP00000265062,ENSP00000265171,ENSP00000268035,ENSP00000269305,ENSP00000269571,ENSP00000271638,ENSP00000271688,ENSP00000276201,ENSP00000278282…	ACADVL,ACVRL1,ADAM17,ALOX12,ANXA1,ANXA5,AR,ARHGEF7,AVP,AZGP1,B2M,BIRC5,BRD7,CALM3,CD44,CDKN2A,CERS2,CITED2,CREBBP,CSDE1,CUL1,CUL5,DAB1,DAG1,DAPK3,DDX58,DLG1,DNAJB1,DRAP1,DVL3,E2F1,EDC3,EGF,ENG,EP300,ERBB2,ETS1,EXOSC9,F2,FAP,FBXW7,FGA,FKBP4,FLOT2,FNTB,GOT1,GTF2I,HDAC6,HNRNPR,HOXB13,IGF1R,IL6ST,KCNIP3,MAOB,MEF2A,MEX3D,MMP14,MORF4L1,MPO,MSX2,MUC1,NR1D2,OAZ1,PAX6,PDE4D,PDPK1,PEBP1,PPP1R8,PTH,PTPRJ,RA…
GO:0019222	regulation of metabolic process	129	6516	7.89e-06	ENSP00000188790,ENSP00000222567,ENSP00000227322,ENSP00000239243,ENSP00000246166,ENSP00000251020,ENSP00000254322,ENSP00000254436,ENSP00000259803,ENSP00000261313,ENSP00000261523,ENSP00000262367,ENSP00000263253,ENSP00000265062,ENSP00000265171,ENSP00000268035,ENSP00000269305,ENSP00000269571,ENSP00000271638,ENSP00000276201,ENSP00000278282,ENSP00000278407,ENSP00000278572,ENSP00000281182,ENSP00000281708…	ABL2,ACAD8,ACADVL,ACOX1,ACTA1,ACVRL1,ADAM17,ANP32A,ANXA1,AR,AVP,BIRC5,BRD7,C8A,CALM3,CAMK4,CD44,CDKN2A,CITED2,CPSF4,CREBBP,CSDE1,DAB1,DAG1,DAPK3,DDX58,DLG1,DNAJB1,DRAP1,DVL3,E2F1,EDC3,EGF,EIF4A1,ENG,EP300,ERBB2,ETS1,EXOSC9,F2,FAP,FBXW7,FGA,FLI1,FLOT2,FNTA,FNTB,FUT8,GCM1,GOT1,GSX2,GTF2I,HBB,HDAC6,HNRNPLL,HNRNPR,HOXB1,HOXB13,IGF1R,IL6ST,KCNIP3,LSS,MAOB,MAPK9,ME1,MEF2A,MEX3D,MMP14,MORF4L1,MSX2,MUC1,…
GO:0050789	regulation of biological process	190	11116	7.89e-06	ENSP00000001008,ENSP00000005226,ENSP00000188790,ENSP00000219070,ENSP00000222567,ENSP00000223129,ENSP00000225275,ENSP00000225525,ENSP00000227322,ENSP00000231487,ENSP00000237014,ENSP00000239243,ENSP00000246166,ENSP00000247461,ENSP00000251020,ENSP00000251535,ENSP00000254322,ENSP00000254436,ENSP00000254719,ENSP00000259803,ENSP00000261313,ENSP00000261523,ENSP00000262367,ENSP00000263253,ENSP00000263409…	ABL2,ACAD8,ACADVL,ACOX1,ACTA1,ACVRL1,ADAM17,ALOX12,ANP32A,ANXA1,ANXA5,APPL1,AR,ARHGAP11A,ARHGAP5,ARHGEF12,ARHGEF7,AVP,AZGP1,B2M,BIRC5,BRD7,C8A,CACNB4,CALM3,CAMK4,CANX,CAPN2,CD1A,CD1B,CD44,CDC26,CDC42EP3,CDKN2A,CERS2,CETN2,CITED2,CPSF4,CREBBP,CSDE1,CSNK1G1,CUL1,CUL5,DAB1,DAG1,DAPK3,DDX58,DEFA1B,DLG1,DNAJB1,DRAP1,DVL3,E2F1,EDC3,EGF,EIF2B1,EIF4A1,ENG,EP300,ERBB2,ETS1,EXOSC9,F13A1,F2,FAP,FBXW7,FGA,FK…
GO:0051172	negative regulation of nitrogen compound metabolic process	62	2307	8.82e-06	ENSP00000239243,ENSP00000251020,ENSP00000254322,ENSP00000254436,ENSP00000261313,ENSP00000262367,ENSP00000263253,ENSP00000268035,ENSP00000269305,ENSP00000271638,ENSP00000278282,ENSP00000278407,ENSP00000278572,ENSP00000281708,ENSP00000282091,ENSP00000290295,ENSP00000291295,ENSP00000295225,ENSP00000301633,ENSP00000306361,ENSP00000307850,ENSP00000308541,ENSP00000310006,ENSP00000311677,ENSP00000317985…	ACVRL1,AR,AVP,BIRC5,BRD7,CALM3,CD44,CDKN2A,CITED2,CREBBP,DAG1,DAPK3,DLG1,DNAJB1,DRAP1,E2F1,ENG,EP300,F2,FBXW7,FGA,FLOT2,HDAC6,HNRNPR,HOXB13,IGF1R,KCNIP3,MEF2A,MEX3D,MORF4L1,MSX2,MUC1,NR1D2,PAX6,PDE4D,PDPK1,PEBP1,PPP1R8,PTH,PTPRJ,RARB,ROCK2,RPS3,RUNX1T1,S100A11,SALL1,SATB2,SCGB1A1,SERPINA6,SERPING1,SIN3B,SKI,SYNCRIP,TP53,TP73,TPR,TRIM21,USP19,XRCC6,YAP1,ZBTB16,ZNF692
GO:1901576	organic substance biosynthetic process	101	4656	8.82e-06	ENSP00000222214,ENSP00000222567,ENSP00000223129,ENSP00000227322,ENSP00000236959,ENSP00000239243,ENSP00000251020,ENSP00000251535,ENSP00000254719,ENSP00000256999,ENSP00000259727,ENSP00000259803,ENSP00000261523,ENSP00000262367,ENSP00000263253,ENSP00000263370,ENSP00000264668,ENSP00000269195,ENSP00000269305,ENSP00000269571,ENSP00000271688,ENSP00000278572,ENSP00000281182,ENSP00000282091,ENSP00000290295…	ACAD8,AKR1C4,ALOX12,AMD1,ANP32A,AR,ATIC,BIRC5,BRD7,CDKN2A,CERS2,CHAT,CHST2,CITED2,CPSF4,CREBBP,CYP2R1,DAPK3,DLG1,DRAP1,E2F1,EIF2B1,EIF4A1,EP300,ERBB2,ETS1,FLI1,FOLH1,FUT8,GAD1,GALNT1,GALNT10,GCDH,GCM1,GMPR,GOT1,GPT2,GSTA1,GSX2,GTF2I,HDAC6,HOXB1,HOXB13,HSD11B1,ITPKC,KCNIP3,LSS,ME1,MEF2A,MMAB,MORF4L1,MSX2,MTRR,MUC1,MVD,MYO5A,NAGK,NMRK1,NR1D2,NR5A2,OAZ1,OCA2,PAX6,PDE4D,PDPK1,PIP4K2C,PLA2G2A,POLR2H,P…
GO:0051173	positive regulation of nitrogen compound metabolic process	73	2946	9.91e-06	ENSP00000227322,ENSP00000251020,ENSP00000259803,ENSP00000261523,ENSP00000262367,ENSP00000263253,ENSP00000265062,ENSP00000265171,ENSP00000269305,ENSP00000269571,ENSP00000276201,ENSP00000278572,ENSP00000281708,ENSP00000282091,ENSP00000282356,ENSP00000291295,ENSP00000295718,ENSP00000303423,ENSP00000306361,ENSP00000308208,ENSP00000308541,ENSP00000309968,ENSP00000310006,ENSP00000316054,ENSP00000317985…	ACVRL1,ADAM17,AR,AVP,BRD7,CALM3,CAMK4,CD44,CDKN2A,CITED2,CREBBP,DAB1,DAG1,DDX58,DLG1,DVL3,E2F1,EGF,ENG,EP300,ERBB2,ETS1,EXOSC9,F2,FBXW7,FGA,FLI1,FNTA,GCM1,HBB,HDAC6,HNRNPLL,HNRNPR,HOXB1,IL6ST,MAOB,MAPK9,MEF2A,MEX3D,MMP14,MUC1,MUSK,MYO6,NR1D2,NR5A2,OAZ1,PAX6,PDLIM1,PDPK1,PLA2G2A,PTH,PTPRN,RAB7A,RAC1,RARB,ROCK2,RORA,RPS3,RUVBL1,S100A8,SALL1,SATB2,SKI,SNF8,SNX9,STK16,TP53,TP73,UPF3B,XRCC6,YAP1,ZBTB1…
GO:0042060	wound healing	23	461	1.56e-05	ENSP00000239243,ENSP00000246166,ENSP00000264870,ENSP00000269571,ENSP00000278407,ENSP00000296511,ENSP00000306361,ENSP00000308541,ENSP00000309968,ENSP00000333994,ENSP00000344220,ENSP00000348461,ENSP00000357722,ENSP00000362299,ENSP00000365891,ENSP00000366109,ENSP00000373574,ENSP00000376436,ENSP00000384262,ENSP00000398632,ENSP00000442600,ENSP00000472929,ENSP00000478927	ACVRL1,ADAM17,ANXA1,ANXA5,CD44,DAG1,ENG,ERBB2,ETS1,F13A1,F2,FGA,FNTB,HBB,HPSE,MSX2,PDPK1,RAC1,S100A8,SERPING1,VAV1,WAS,YAP1
GO:2000113	negative regulation of cellular macromolecule biosynthetic process	43	1348	1.60e-05	ENSP00000239243,ENSP00000251020,ENSP00000254322,ENSP00000262367,ENSP00000263253,ENSP00000269305,ENSP00000271638,ENSP00000278282,ENSP00000278572,ENSP00000281708,ENSP00000282091,ENSP00000290295,ENSP00000295225,ENSP00000301633,ENSP00000307850,ENSP00000310006,ENSP00000331310,ENSP00000332296,ENSP00000334061,ENSP00000338157,ENSP00000345571,ENSP00000345731,ENSP00000346389,ENSP00000352257,ENSP00000356448…	ACVRL1,AR,BIRC5,BRD7,CDKN2A,CITED2,CREBBP,DAPK3,DLG1,DNAJB1,DRAP1,E2F1,ENG,EP300,FBXW7,HDAC6,HNRNPR,HOXB13,KCNIP3,MEF2A,MEX3D,MORF4L1,MSX2,MUC1,NR1D2,PAX6,PTH,RARB,RPS3,RUNX1T1,S100A11,SALL1,SATB2,SCGB1A1,SIN3B,SKI,SYNCRIP,TP53,TP73,TPR,XRCC6,ZBTB16,ZNF692
GO:0009890	negative regulation of biosynthetic process	46	1501	1.64e-05	ENSP00000239243,ENSP00000251020,ENSP00000254322,ENSP00000262367,ENSP00000263253,ENSP00000269305,ENSP00000271638,ENSP00000278282,ENSP00000278572,ENSP00000281708,ENSP00000282091,ENSP00000290295,ENSP00000295225,ENSP00000301633,ENSP00000307850,ENSP00000310006,ENSP00000331310,ENSP00000332296,ENSP00000334061,ENSP00000338157,ENSP00000345571,ENSP00000345731,ENSP00000346389,ENSP00000352257,ENSP00000356448…	ACADVL,ACVRL1,AR,BIRC5,BRD7,CDKN2A,CITED2,CREBBP,DAPK3,DLG1,DNAJB1,DRAP1,E2F1,ENG,EP300,FBXW7,GOT1,HDAC6,HNRNPR,HOXB13,KCNIP3,MEF2A,MEX3D,MORF4L1,MSX2,MUC1,NR1D2,PAX6,PTH,RARB,RPS3,RUNX1T1,S100A11,SALL1,SATB2,SCGB1A1,SIN3B,SKI,SYNCRIP,TP53,TP73,TPR,XRCC6,YAP1,ZBTB16,ZNF692
GO:0007166	cell surface receptor signaling pathway	59	2198	1.70e-05	ENSP00000219070,ENSP00000225525,ENSP00000231487,ENSP00000239243,ENSP00000247461,ENSP00000254436,ENSP00000261523,ENSP00000262367,ENSP00000263253,ENSP00000263409,ENSP00000264428,ENSP00000264870,ENSP00000265171,ENSP00000268035,ENSP00000269305,ENSP00000269571,ENSP00000288266,ENSP00000291295,ENSP00000295718,ENSP00000301633,ENSP00000303423,ENSP00000305777,ENSP00000308541,ENSP00000309968,ENSP00000315112…	ABL2,ACVRL1,ADAM17,ANXA1,APPL1,ARHGEF7,B2M,BIRC5,BRD7,CALM3,CANX,CD44,CITED2,CREBBP,CSNK1G1,CUL1,CUL5,DVL3,EGF,EIF2B1,ENG,EP300,ERBB2,F13A1,F2,FNTA,FUT8,GLRB,GOT1,GRIK1,IGF1R,IL6ST,IQUB,LIFR,MAPK9,MMP2,MSX2,MUC1,MUSK,NCF2,PAX6,PDE4D,PDPK1,POLR2H,PTPRJ,PTPRN,RAC1,REPS2,RNF31,ROCK2,RORA,SKI,SKP1,SOD2,TAX1BP3,TP53,TRIM21,VAV1,WAS
GO:0009892	negative regulation of metabolic process	69	2762	1.70e-05	ENSP00000239243,ENSP00000251020,ENSP00000254322,ENSP00000254436,ENSP00000261313,ENSP00000262367,ENSP00000263253,ENSP00000268035,ENSP00000269305,ENSP00000271638,ENSP00000276201,ENSP00000278282,ENSP00000278407,ENSP00000278572,ENSP00000281708,ENSP00000282091,ENSP00000290295,ENSP00000291295,ENSP00000295225,ENSP00000301633,ENSP00000306361,ENSP00000307850,ENSP00000308541,ENSP00000310006,ENSP00000311677…	ACADVL,ACVRL1,AR,AVP,BIRC5,BRD7,CALM3,CD44,CDKN2A,CITED2,CREBBP,CSDE1,DAG1,DAPK3,DLG1,DNAJB1,DRAP1,E2F1,EDC3,ENG,EP300,EXOSC9,F2,FBXW7,FGA,FLOT2,GOT1,HDAC6,HNRNPR,HOXB13,IGF1R,KCNIP3,MEF2A,MEX3D,MORF4L1,MSX2,MUC1,NR1D2,PAX6,PDE4D,PDPK1,PEBP1,PPP1R8,PTH,PTPRJ,RARB,ROCK2,RPS3,RPSA,RUNX1T1,S100A11,SALL1,SATB2,SCGB1A1,SERPINA6,SERPING1,SIN3B,SKI,SYNCRIP,TP53,TP73,TPR,TRIM21,UPF3B,USP19,XRCC6,YAP1,ZBT…
GO:0030155	regulation of cell adhesion	27	623	1.70e-05	ENSP00000251535,ENSP00000269571,ENSP00000278282,ENSP00000278572,ENSP00000306361,ENSP00000308208,ENSP00000317985,ENSP00000338157,ENSP00000344220,ENSP00000345731,ENSP00000348461,ENSP00000360280,ENSP00000362299,ENSP00000366109,ENSP00000370698,ENSP00000373574,ENSP00000376436,ENSP00000378368,ENSP00000398632,ENSP00000400010,ENSP00000418915,ENSP00000427562,ENSP00000442600,ENSP00000442973,ENSP00000444198…	ABL2,ACVRL1,ALOX12,ANXA1,CD44,CDKN2A,CITED2,DAB1,DAG1,DAPK3,DLG1,ENG,ERBB2,ETS1,FGA,FLOT2,IL6ST,MMP14,MUC1,PDPK1,PTPRJ,RAC1,ROCK2,RPS3,SCGB1A1,VAV1,ZBTB16
GO:0009611	response to wounding	25	547	1.82e-05	ENSP00000239243,ENSP00000246166,ENSP00000264870,ENSP00000269571,ENSP00000278407,ENSP00000290295,ENSP00000296511,ENSP00000306361,ENSP00000308541,ENSP00000309968,ENSP00000333994,ENSP00000344220,ENSP00000348461,ENSP00000357722,ENSP00000362299,ENSP00000365891,ENSP00000366109,ENSP00000373574,ENSP00000376436,ENSP00000384262,ENSP00000398632,ENSP00000404100,ENSP00000442600,ENSP00000472929,ENSP00000478927	ACVRL1,ADAM17,ANXA1,ANXA5,CD44,DAG1,ENG,ERBB2,ETS1,F13A1,F2,FGA,FNTB,HBB,HOXB13,HPSE,MSX2,PAX6,PDPK1,RAC1,S100A8,SERPING1,VAV1,WAS,YAP1
GO:0010628	positive regulation of gene expression	52	1826	1.82e-05	ENSP00000222567,ENSP00000227322,ENSP00000251020,ENSP00000259803,ENSP00000261523,ENSP00000262367,ENSP00000263253,ENSP00000265171,ENSP00000269305,ENSP00000269571,ENSP00000276201,ENSP00000278572,ENSP00000282091,ENSP00000282356,ENSP00000295718,ENSP00000308208,ENSP00000310006,ENSP00000316054,ENSP00000317985,ENSP00000332296,ENSP00000338157,ENSP00000345571,ENSP00000346389,ENSP00000352257,ENSP00000355140…	ACTA1,ACVRL1,AR,AVP,BRD7,CAMK4,CDKN2A,CITED2,CREBBP,DDX58,DVL3,E2F1,EGF,ENG,EP300,ERBB2,ETS1,EXOSC9,FLI1,GCM1,HNRNPLL,HOXB1,MAPK9,MEF2A,MMP14,MUC1,MUSK,MYO6,NR1D2,NR5A2,PAX6,POLR2H,PTH,PTPRN,RARB,ROCK2,RORA,RPS3,SALL1,SATB2,SKI,SNF8,STK16,SYNCRIP,TP53,TP73,TWISTNB,UPF3B,XRCC6,YAP1,ZBTB16,ZPR1
GO:0044249	cellular biosynthetic process	98	4567	2.08e-05	ENSP00000222214,ENSP00000222567,ENSP00000223129,ENSP00000227322,ENSP00000236959,ENSP00000239243,ENSP00000251020,ENSP00000251535,ENSP00000254719,ENSP00000256999,ENSP00000259727,ENSP00000259803,ENSP00000261523,ENSP00000262367,ENSP00000263253,ENSP00000264668,ENSP00000269195,ENSP00000269305,ENSP00000269571,ENSP00000271688,ENSP00000278572,ENSP00000281182,ENSP00000282091,ENSP00000290295,ENSP00000292476…	ACAD8,AKR1C4,ALOX12,AMD1,ANP32A,AR,ATIC,BIRC5,BRD7,CDKN2A,CERS2,CHAT,CHST2,CITED2,CPSF4,CREBBP,CYP2R1,DAPK3,DLG1,DRAP1,E2F1,EIF2B1,EIF4A1,EP300,ERBB2,ETS1,FLI1,FOLH1,FUT8,GAD1,GALNT1,GALNT10,GCDH,GCM1,GMPR,GOT1,GPT2,GSTA1,GSX2,GTF2I,HDAC6,HOXB1,HOXB13,KCNIP3,MAOB,ME1,MEF2A,MMAB,MORF4L1,MSX2,MTRR,MUC1,MVD,MYO5A,NAGK,NMRK1,NR1D2,NR5A2,OAZ1,OCA2,PAX6,PDE4D,PDPK1,PIP4K2C,PLA2G2A,POLR2H,PPP1R8,PRPS1,P…
GO:0048584	positive regulation of response to stimulus	56	2054	2.13e-05	ENSP00000219070,ENSP00000239243,ENSP00000251020,ENSP00000262367,ENSP00000263253,ENSP00000265171,ENSP00000269305,ENSP00000269571,ENSP00000278407,ENSP00000278572,ENSP00000281708,ENSP00000282091,ENSP00000291295,ENSP00000291700,ENSP00000306361,ENSP00000308541,ENSP00000309968,ENSP00000315112,ENSP00000316054,ENSP00000317985,ENSP00000318297,ENSP00000319118,ENSP00000334061,ENSP00000344220,ENSP00000345502…	ACVRL1,ADAM17,ANXA1,AR,B2M,C8A,CALM3,CD44,CDKN2A,CITED2,CREBBP,DAPK3,DDX58,DVL3,E2F1,EGF,EIF2B1,ENG,EP300,ERBB2,ETS1,F2,FBXW7,FGA,GOT1,GSX2,HDAC6,HPSE,IL6ST,KLK7,MAPK9,MMP2,MSX2,MUC1,PDE4D,PDPK1,PLA2G2A,PTH,PTPRJ,RAC1,RNF31,ROCK2,RPS3,RUVBL1,S100A8,S100B,SALL1,SERPING1,SH3BGRL,SKI,TP53,TP73,VAV1,WAS,XRCC6,YAP1
GO:0010558	negative regulation of macromolecule biosynthetic process	44	1425	2.17e-05	ENSP00000239243,ENSP00000251020,ENSP00000254322,ENSP00000262367,ENSP00000263253,ENSP00000269305,ENSP00000271638,ENSP00000278282,ENSP00000278572,ENSP00000281708,ENSP00000282091,ENSP00000290295,ENSP00000295225,ENSP00000301633,ENSP00000307850,ENSP00000310006,ENSP00000331310,ENSP00000332296,ENSP00000334061,ENSP00000338157,ENSP00000345571,ENSP00000345731,ENSP00000346389,ENSP00000352257,ENSP00000356448…	ACVRL1,AR,BIRC5,BRD7,CDKN2A,CITED2,CREBBP,DAPK3,DLG1,DNAJB1,DRAP1,E2F1,ENG,EP300,FBXW7,HDAC6,HNRNPR,HOXB13,KCNIP3,MEF2A,MEX3D,MORF4L1,MSX2,MUC1,NR1D2,PAX6,PTH,RARB,RPS3,RUNX1T1,S100A11,SALL1,SATB2,SCGB1A1,SIN3B,SKI,SYNCRIP,TP53,TP73,TPR,XRCC6,YAP1,ZBTB16,ZNF692
GO:0009725	response to hormone	32	854	2.22e-05	ENSP00000001008,ENSP00000216139,ENSP00000239243,ENSP00000261523,ENSP00000268035,ENSP00000278282,ENSP00000282091,ENSP00000288266,ENSP00000290295,ENSP00000291700,ENSP00000295718,ENSP00000308208,ENSP00000310006,ENSP00000317985,ENSP00000332296,ENSP00000344220,ENSP00000355645,ENSP00000356331,ENSP00000358719,ENSP00000359539,ENSP00000362299,ENSP00000363822,ENSP00000366109,ENSP00000367309,ENSP00000369647…	ACR,ACTA1,AKR1C4,ANXA1,APPL1,AR,AVP,DAG1,DEFA1B,EIF2B1,ENG,ETS1,FKBP4,GOT1,HOXB13,IGF1R,MAOB,ME1,MMP14,MSX2,MYO5A,NR1D2,NR5A2,PDPK1,PTH,PTPRN,RARB,ROCK2,RORA,S100B,SCGB1A1,YAP1
GO:0031327	negative regulation of cellular biosynthetic process	45	1479	2.22e-05	ENSP00000239243,ENSP00000251020,ENSP00000254322,ENSP00000262367,ENSP00000263253,ENSP00000269305,ENSP00000271638,ENSP00000278282,ENSP00000278572,ENSP00000281708,ENSP00000282091,ENSP00000290295,ENSP00000295225,ENSP00000301633,ENSP00000307850,ENSP00000310006,ENSP00000331310,ENSP00000332296,ENSP00000334061,ENSP00000338157,ENSP00000345571,ENSP00000345731,ENSP00000346389,ENSP00000352257,ENSP00000356448…	ACADVL,ACVRL1,AR,BIRC5,BRD7,CDKN2A,CITED2,CREBBP,DAPK3,DLG1,DNAJB1,DRAP1,E2F1,ENG,EP300,FBXW7,HDAC6,HNRNPR,HOXB13,KCNIP3,MEF2A,MEX3D,MORF4L1,MSX2,MUC1,NR1D2,PAX6,PTH,RARB,RPS3,RUNX1T1,S100A11,SALL1,SATB2,SCGB1A1,SIN3B,SKI,SYNCRIP,TP53,TP73,TPR,XRCC6,YAP1,ZBTB16,ZNF692
GO:0048523	negative regulation of cellular process	96	4454	2.22e-05	ENSP00000001008,ENSP00000188790,ENSP00000225275,ENSP00000225525,ENSP00000227322,ENSP00000231487,ENSP00000239243,ENSP00000246166,ENSP00000251020,ENSP00000251535,ENSP00000254322,ENSP00000254436,ENSP00000261313,ENSP00000261523,ENSP00000262367,ENSP00000263253,ENSP00000265062,ENSP00000265171,ENSP00000268035,ENSP00000269305,ENSP00000269571,ENSP00000271638,ENSP00000271688,ENSP00000278282,ENSP00000278407…	ACADVL,ACVRL1,ADAM17,ALOX12,ANXA1,ANXA5,AR,ARHGEF7,AVP,AZGP1,B2M,BIRC5,BRD7,CALM3,CD44,CDKN2A,CERS2,CITED2,CREBBP,CUL1,CUL5,DAB1,DAG1,DAPK3,DLG1,DNAJB1,DRAP1,DVL3,E2F1,EGF,ENG,EP300,ERBB2,ETS1,F2,FAP,FBXW7,FGA,FKBP4,FNTB,HDAC6,HNRNPR,HOXB13,IGF1R,IL6ST,KCNIP3,MAOB,MEF2A,MEX3D,MMP14,MORF4L1,MPO,MSX2,MUC1,NR1D2,PAX6,PDE4D,PDPK1,PEBP1,PPP1R8,PTH,PTPRJ,RAB7A,RAC1,RARB,RBP4,RGS18,RGS6,ROCK2,RORA,RPS3,…
GO:0044260	cellular macromolecule metabolic process	125	6413	2.62e-05	ENSP00000001008,ENSP00000188790,ENSP00000216139,ENSP00000219070,ENSP00000222567,ENSP00000223129,ENSP00000227322,ENSP00000231487,ENSP00000237014,ENSP00000239243,ENSP00000245816,ENSP00000246166,ENSP00000251020,ENSP00000254436,ENSP00000254719,ENSP00000256999,ENSP00000259803,ENSP00000261313,ENSP00000261523,ENSP00000262367,ENSP00000263253,ENSP00000264668,ENSP00000264870,ENSP00000265062,ENSP00000265171…	ABL2,ACAD8,ACR,ACVRL1,ADAM17,ANP32A,ANXA1,AR,AVP,B2M,BIRC5,BRD7,CALM3,CAMK4,CAPN2,CDC26,CDKN2A,CETN2,CITED2,CLPP,CPSF4,CREBBP,CSDE1,CSNK1G1,CUL1,CUL5,DAPK3,DDX58,DLG1,DRAP1,E2F1,EDC3,EGF,EIF2B1,EIF4A1,ENG,EP300,ERBB2,ETS1,EXOSC9,F13A1,F2,FAP,FBXW7,FGA,FKBP4,FLI1,FNTA,FNTB,FOLH1,FUT8,GAD1,GALNT1,GALNT10,GAN,GCM1,GSX2,GTF2I,HDAC6,HOXB1,HOXB13,HPSE,IGF1R,IL6ST,KCNIP3,MAN2B1,MAPK9,MEF2A,MMP2,MORF4L1,…
GO:0002682	regulation of immune system process	43	1391	2.66e-05	ENSP00000219070,ENSP00000261523,ENSP00000262367,ENSP00000263253,ENSP00000269571,ENSP00000278282,ENSP00000278407,ENSP00000278572,ENSP00000281708,ENSP00000282356,ENSP00000289429,ENSP00000291295,ENSP00000306361,ENSP00000308208,ENSP00000308541,ENSP00000309968,ENSP00000315112,ENSP00000338157,ENSP00000344220,ENSP00000345502,ENSP00000345731,ENSP00000348461,ENSP00000352257,ENSP00000354458,ENSP00000357150…	ADAM17,ANXA1,B2M,C8A,CALM3,CAMK4,CD1A,CD1B,CDKN2A,CREBBP,DDX58,DLG1,EIF2B1,EP300,ERBB2,ETS1,F2,FBXW7,FGA,FLOT2,IL6ST,KLK7,MAPK9,MMP14,MMP2,MUC1,PDE4D,PDPK1,PTPRJ,RAC1,RBP4,RNF31,RORA,RPS3,S100A8,SCGB1A1,SERPING1,TP73,VAV1,WAS,XRCC6,YAP1,ZBTB16
GO:1901362	organic cyclic compound biosynthetic process	76	3230	2.66e-05	ENSP00000222214,ENSP00000222567,ENSP00000223129,ENSP00000236959,ENSP00000239243,ENSP00000251020,ENSP00000254719,ENSP00000259727,ENSP00000259803,ENSP00000261523,ENSP00000262367,ENSP00000263253,ENSP00000269305,ENSP00000269571,ENSP00000278572,ENSP00000281182,ENSP00000290295,ENSP00000292476,ENSP00000295225,ENSP00000295718,ENSP00000301012,ENSP00000301633,ENSP00000307850,ENSP00000310006,ENSP00000311677…	ACAD8,AKR1C4,AMD1,ANP32A,AR,ATIC,BIRC5,BRD7,CDKN2A,CITED2,CPSF4,CREBBP,CYP2R1,DAPK3,DLG1,DRAP1,E2F1,EP300,ERBB2,ETS1,FLI1,GCDH,GCM1,GMPR,GSX2,GTF2I,HDAC6,HOXB1,HOXB13,HSD11B1,KCNIP3,LSS,ME1,MEF2A,MMAB,MORF4L1,MSX2,MVD,MYO5A,NAGK,NMRK1,NR1D2,NR5A2,OCA2,PAX6,PDE4D,PDPK1,POLR2H,PPP1R8,PRPS1,PTPRN,RARB,RORA,RPA1,RPA3,RPS3,RUNX1T1,RUVBL1,SALL1,SATB2,SIN3B,SKI,SNF8,STARD3,STK16,TAF13,TCEA3,TP53,TP73,TP…
GO:0010035	response to inorganic substance	23	491	2.89e-05	ENSP00000225275,ENSP00000236959,ENSP00000246166,ENSP00000278282,ENSP00000278572,ENSP00000282091,ENSP00000291295,ENSP00000306361,ENSP00000333994,ENSP00000334061,ENSP00000334592,ENSP00000346389,ENSP00000352358,ENSP00000355645,ENSP00000357722,ENSP00000359539,ENSP00000366109,ENSP00000367309,ENSP00000376436,ENSP00000394560,ENSP00000411613,ENSP00000446252,ENSP00000452780	ACTA1,ANXA1,AOC1,ATIC,B2M,CALM3,CYP2R1,ETS1,FGA,FNTB,GOT1,HBB,HDAC6,MAOB,MAPK9,MEF2A,MPO,PTH,RPS3,S100A8,SCGB1A1,SOD2,TRPV6
GO:0031325	positive regulation of cellular metabolic process	73	3060	2.89e-05	ENSP00000227322,ENSP00000251020,ENSP00000254436,ENSP00000259803,ENSP00000261523,ENSP00000262367,ENSP00000263253,ENSP00000265171,ENSP00000269305,ENSP00000269571,ENSP00000276201,ENSP00000278572,ENSP00000281708,ENSP00000282091,ENSP00000282356,ENSP00000291295,ENSP00000295718,ENSP00000303423,ENSP00000306361,ENSP00000308208,ENSP00000308541,ENSP00000309968,ENSP00000310006,ENSP00000316054,ENSP00000317985…	ACVRL1,ADAM17,ANXA1,AR,AVP,BRD7,CALM3,CAMK4,CD44,CDKN2A,CITED2,CREBBP,DAB1,DAG1,DDX58,DLG1,DVL3,E2F1,EGF,ENG,EP300,ERBB2,ETS1,EXOSC9,F2,FBXW7,FGA,FLI1,FNTA,GCM1,HBB,HDAC6,HNRNPLL,HNRNPR,HOXB1,IL6ST,MAOB,MAPK9,MEF2A,MEX3D,MMP14,MUC1,MUSK,MYO6,NR1D2,NR5A2,PAX6,PDLIM1,PDPK1,PIP4K2C,PLA2G2A,PTH,PTPRN,RAC1,RARB,ROCK2,RORA,RPS3,RUVBL1,S100A8,SALL1,SATB2,SKI,SNX9,STK16,TP53,TP73,TRIM21,UPF3B,XRCC6,YAP1,…
GO:0033993	response to lipid	31	825	2.89e-05	ENSP00000001008,ENSP00000216139,ENSP00000225275,ENSP00000239243,ENSP00000261523,ENSP00000278282,ENSP00000282091,ENSP00000290295,ENSP00000291700,ENSP00000309968,ENSP00000310006,ENSP00000317985,ENSP00000332296,ENSP00000345502,ENSP00000345571,ENSP00000355645,ENSP00000356331,ENSP00000357722,ENSP00000359539,ENSP00000360522,ENSP00000362299,ENSP00000363822,ENSP00000366109,ENSP00000367309,ENSP00000369647…	ABL2,ACR,ACTA1,ADAM17,ANXA1,AR,AVP,B2M,DAG1,DEFA1B,E2F1,ENG,ETS1,FKBP4,GOT1,HOXB13,MAOB,MPO,MSX2,NR1D2,NR5A2,PDE4D,PTH,RARB,RBP4,ROCK2,RORA,S100A8,S100B,SCGB1A1,YAP1
GO:0080134	regulation of response to stress	41	1299	2.89e-05	ENSP00000001008,ENSP00000188790,ENSP00000219070,ENSP00000223129,ENSP00000251535,ENSP00000254322,ENSP00000254719,ENSP00000261523,ENSP00000262367,ENSP00000263253,ENSP00000268035,ENSP00000271688,ENSP00000278282,ENSP00000278407,ENSP00000278572,ENSP00000281708,ENSP00000306361,ENSP00000308541,ENSP00000310006,ENSP00000316054,ENSP00000334061,ENSP00000344220,ENSP00000345731,ENSP00000352257,ENSP00000353910…	ALOX12,ANXA1,C8A,CD44,CDKN2A,CERS2,CREBBP,DDX58,DLG1,DNAJB1,DVL3,EP300,ETS1,F2,FAP,FBXW7,FGA,FKBP4,FUT8,HDAC6,HPSE,IGF1R,IL6ST,KLK7,MMP2,MUC1,NR1D2,PDPK1,PLA2G2A,RORA,RPA1,RPA3,RPS3,S100A8,SCGB1A1,SERPING1,SOD2,TP73,USP19,VAV1,XRCC6
GO:0010629	negative regulation of gene expression	48	1670	3.49e-05	ENSP00000239243,ENSP00000251020,ENSP00000254322,ENSP00000262367,ENSP00000263253,ENSP00000269305,ENSP00000276201,ENSP00000278282,ENSP00000278407,ENSP00000278572,ENSP00000282091,ENSP00000290295,ENSP00000295225,ENSP00000301633,ENSP00000307850,ENSP00000310006,ENSP00000320503,ENSP00000331310,ENSP00000332296,ENSP00000334061,ENSP00000338157,ENSP00000345571,ENSP00000345731,ENSP00000346067,ENSP00000346389…	ACVRL1,AR,BIRC5,BRD7,CDKN2A,CITED2,CREBBP,CSDE1,DAPK3,DLG1,DNAJB1,DRAP1,E2F1,EDC3,ENG,EP300,EXOSC9,FLOT2,HDAC6,HNRNPR,HOXB13,KCNIP3,MEF2A,MEX3D,MORF4L1,MSX2,MUC1,NR1D2,PAX6,PTH,RARB,RPS3,RPSA,RUNX1T1,SALL1,SATB2,SCGB1A1,SERPING1,SIN3B,SKI,SYNCRIP,TP53,TP73,TPR,UPF3B,XRCC6,ZBTB16,ZNF692
GO:0019538	protein metabolic process	91	4194	3.52e-05	ENSP00000001008,ENSP00000188790,ENSP00000216139,ENSP00000216338,ENSP00000219070,ENSP00000226299,ENSP00000231487,ENSP00000237014,ENSP00000245816,ENSP00000246166,ENSP00000251020,ENSP00000254436,ENSP00000256999,ENSP00000261313,ENSP00000262367,ENSP00000263253,ENSP00000264870,ENSP00000265062,ENSP00000265171,ENSP00000268035,ENSP00000269195,ENSP00000269305,ENSP00000269571,ENSP00000271971,ENSP00000278407…	ABL2,ACR,ACVRL1,ADAM17,ANXA1,AR,AVP,B2M,BIRC5,C8A,CALM3,CAMK4,CAPN2,CAPN9,CDC26,CDKN2A,CLPP,CREBBP,CSNK1G1,CTRB1,CTSE,CUL1,CUL5,DAG1,DAPK3,DDX58,DLG1,EGF,EIF2B1,EIF4A1,ENG,EP300,ERBB2,F13A1,F2,FAP,FBXW7,FGA,FKBP4,FNTA,FNTB,FOLH1,FUT8,GAD1,GALNT1,GALNT10,GAN,GZMH,HDAC6,HPSE,IGF1R,KLK7,LAP3,MAN2B1,MAPK9,MEF2A,MMP14,MMP2,MORF4L1,MUC1,MUSK,MVD,NGLY1,NUCB1,PADI1,PAX6,PDPK1,PEBP1,PTPRJ,RAB7A,RAC1,RANBP…
GO:0050793	regulation of developmental process	61	2416	5.43e-05	ENSP00000001008,ENSP00000227322,ENSP00000239243,ENSP00000259803,ENSP00000261523,ENSP00000262367,ENSP00000263253,ENSP00000265171,ENSP00000269571,ENSP00000271688,ENSP00000281708,ENSP00000282091,ENSP00000282356,ENSP00000291700,ENSP00000295324,ENSP00000305777,ENSP00000306361,ENSP00000308208,ENSP00000308541,ENSP00000310006,ENSP00000316054,ENSP00000317985,ENSP00000319118,ENSP00000332296,ENSP00000334061…	ABL2,ACVRL1,ANXA1,AR,B2M,CAMK4,CD44,CDC42EP3,CDKN2A,CERS2,CITED2,CREBBP,CSNK1G1,DAB1,DAG1,DAPK3,DLG1,DVL3,E2F1,EGF,ENG,EP300,ERBB2,ETS1,F2,FBXW7,FGA,FKBP4,FLOT2,GCM1,GSX2,GTF2I,HDAC6,HPSE,IL6ST,MAPK9,MEF2A,MMP14,MSX2,MUSK,NR1D2,PAX6,PDPK1,PLA2G2A,PTH,RAC1,RARB,RBP4,ROCK2,RORA,RUNX1T1,S100B,SEC24B,SKI,SOD2,SYT17,TP73,USP19,YAP1,ZBTB16,ZPR1
GO:1901360	organic cyclic compound metabolic process	102	4963	6.09e-05	ENSP00000222214,ENSP00000222567,ENSP00000223129,ENSP00000227322,ENSP00000229447,ENSP00000236959,ENSP00000238714,ENSP00000239243,ENSP00000251020,ENSP00000251535,ENSP00000254719,ENSP00000256999,ENSP00000259727,ENSP00000259803,ENSP00000261523,ENSP00000262367,ENSP00000263253,ENSP00000264668,ENSP00000264932,ENSP00000269305,ENSP00000269571,ENSP00000276201,ENSP00000278572,ENSP00000281182,ENSP00000282091…	ACAD8,AKR1C4,ALOX12,AMD1,ANP32A,AR,ATIC,AZGP1,BIRC5,BRD7,CDKN2A,CETN2,CITED2,CPSF4,CREBBP,CSDE1,CTRB1,CYP2R1,DAPK3,DDX50,DLG1,DRAP1,E2F1,EDC3,EIF4A1,EP300,ERBB2,ETS1,EXOSC9,FLI1,FOLH1,FUT8,GCDH,GCM1,GMPR,GSX2,GTF2I,HDAC6,HNRNPLL,HNRNPR,HOXB1,HOXB13,HSD11B1,IYD,KCNIP3,LSS,MAOB,ME1,MEF2A,MMAB,MORF4L1,MSX2,MTRR,MVD,MYO5A,NAGK,NHP2L1,NMRK1,NPC2,NR1D2,NR5A2,OCA2,PAPOLG,PAX6,PDE4D,PDPK1,POLR2H,PPP1R8,P…
GO:0051179	localization	106	5233	6.27e-05	ENSP00000001008,ENSP00000005226,ENSP00000188790,ENSP00000221418,ENSP00000225275,ENSP00000231487,ENSP00000237014,ENSP00000239243,ENSP00000247461,ENSP00000248633,ENSP00000254719,ENSP00000259254,ENSP00000264428,ENSP00000264870,ENSP00000265062,ENSP00000265171,ENSP00000269305,ENSP00000271638,ENSP00000276201,ENSP00000278407,ENSP00000278572,ENSP00000282091,ENSP00000283195,ENSP00000291295,ENSP00000292401…	ACOX1,ACVRL1,ADAM17,AKR1C4,ANP32A,ANXA1,ANXA5,AOC1,AVP,AZGP1,B2M,BIRC5,CACNB4,CALM3,CANX,CD44,CETN2,CHAT,CPSF4,CSNK1G1,CUL5,DAB1,DAG1,DEFA1B,DLG1,E2F1,ECH1,EGF,ENG,ETS1,F13A1,F2,FAP,FGA,FKBP4,FLOT2,FNTA,FUT8,GLRB,GRIK1,GYPC,HBB,HDAC6,HPSE,KCNIP3,MAN2B1,MAPK9,MEF2A,MEX3D,MMP14,MPO,MSX2,MUSK,MYO5A,MYO6,NCF2,NPC2,OCA2,PAX6,PDE4D,PDPK1,PEX1,PLA2G2A,PNLIP,PTH,PTPRJ,PTPRN,RAB5C,RAB7A,RAC1,RANBP2,RBP4,R…
GO:0051239	regulation of multicellular organismal process	67	2788	7.06e-05	ENSP00000001008,ENSP00000188790,ENSP00000227322,ENSP00000239243,ENSP00000251535,ENSP00000254436,ENSP00000259803,ENSP00000261523,ENSP00000262367,ENSP00000263253,ENSP00000265171,ENSP00000269571,ENSP00000271688,ENSP00000278282,ENSP00000278407,ENSP00000278572,ENSP00000281708,ENSP00000282091,ENSP00000282356,ENSP00000291295,ENSP00000291700,ENSP00000296511,ENSP00000306361,ENSP00000308208,ENSP00000308541…	ABL2,ACVRL1,ADAM17,ALOX12,ANXA1,ANXA5,AR,AVP,B2M,CALM3,CAMK4,CDKN2A,CERS2,CITED2,CREBBP,DAB1,DAG1,DAPK3,DDX58,DLG1,DVL3,EGF,ENG,EP300,ERBB2,ETS1,F2,FAP,FBXW7,FGA,FKBP4,GCM1,GSX2,GTF2I,HDAC6,HPSE,IL6ST,MEF2A,MMP14,MSX2,MUSK,NR1D2,PAX6,PDE4D,PDPK1,PTH,RAC1,RARB,RBP4,ROCK2,RORA,RPS3,S100B,SCGB1A1,SEC24B,SERPING1,SKI,SOD2,SYT17,TNNC2,TP73,TRIM21,USP19,XRCC6,YAP1,ZBTB16,ZPR1
GO:0010468	regulation of gene expression	95	4533	7.64e-05	ENSP00000222567,ENSP00000227322,ENSP00000239243,ENSP00000251020,ENSP00000254322,ENSP00000254436,ENSP00000259803,ENSP00000261523,ENSP00000262367,ENSP00000263253,ENSP00000265171,ENSP00000269305,ENSP00000269571,ENSP00000276201,ENSP00000278282,ENSP00000278407,ENSP00000278572,ENSP00000281182,ENSP00000281708,ENSP00000282091,ENSP00000282356,ENSP00000290295,ENSP00000292476,ENSP00000293831,ENSP00000295225…	ACAD8,ACTA1,ACVRL1,ANP32A,AR,AVP,BIRC5,BRD7,C8A,CAMK4,CDKN2A,CITED2,CPSF4,CREBBP,CSDE1,DAPK3,DDX58,DLG1,DNAJB1,DRAP1,DVL3,E2F1,EDC3,EGF,EIF4A1,ENG,EP300,ERBB2,ETS1,EXOSC9,F2,FBXW7,FLI1,FLOT2,FUT8,GCM1,GSX2,GTF2I,HDAC6,HNRNPLL,HNRNPR,HOXB1,HOXB13,KCNIP3,MAPK9,MEF2A,MEX3D,MMP14,MORF4L1,MSX2,MUC1,MUSK,MYO6,NR1D2,NR5A2,PAX6,PDLIM1,PDPK1,POLR2H,PPP1R8,PTH,PTPRN,RARB,RNF31,ROCK2,RORA,RPS3,RPSA,RUNX1T1,…
GO:0044281	small molecule metabolic process	49	1779	7.73e-05	ENSP00000221418,ENSP00000222214,ENSP00000225275,ENSP00000229447,ENSP00000236959,ENSP00000237014,ENSP00000251535,ENSP00000256999,ENSP00000259727,ENSP00000261523,ENSP00000263370,ENSP00000264668,ENSP00000264932,ENSP00000272252,ENSP00000281182,ENSP00000282091,ENSP00000291295,ENSP00000293217,ENSP00000301012,ENSP00000307911,ENSP00000334592,ENSP00000335620,ENSP00000337446,ENSP00000345282,ENSP00000345502…	ACAD8,ACADVL,ACOX1,AKR1C4,ALOX12,AMD1,ATIC,CALM3,CD44,CHST2,CTRB1,CYP2R1,DLG1,ECH1,FOLH1,FUT8,GAD1,GALM,GCDH,GMPR,GOT1,GPT2,GSTA1,ITPKC,IYD,LSS,MAN2B1,ME1,MMAB,MPO,MTRR,MVD,MYO5A,NAGK,NMRK1,NPC2,NR5A2,PDE4D,PRPS1,PTGS1,PTH,RBP4,RORA,SDHA,STARD3,SUOX,TPK1,TTR,UAP1
GO:0007167	enzyme linked receptor protein signaling pathway	27	698	8.50e-05	ENSP00000219070,ENSP00000239243,ENSP00000263409,ENSP00000265171,ENSP00000268035,ENSP00000269571,ENSP00000288266,ENSP00000303423,ENSP00000309968,ENSP00000317985,ENSP00000344220,ENSP00000348461,ENSP00000349824,ENSP00000353910,ENSP00000356505,ENSP00000362299,ENSP00000363571,ENSP00000364893,ENSP00000367797,ENSP00000370698,ENSP00000373574,ENSP00000376808,ENSP00000400010,ENSP00000415536,ENSP00000427562…	ABL2,ACVRL1,ADAM17,APPL1,ARHGEF7,CITED2,CUL5,EGF,ENG,ERBB2,FNTA,FUT8,IGF1R,IL6ST,LIFR,MMP2,MSX2,MUSK,NCF2,PDPK1,POLR2H,PTPRJ,RAC1,REPS2,ROCK2,SKI,VAV1
GO:0031324	negative regulation of cellular metabolic process	61	2463	9.14e-05	ENSP00000239243,ENSP00000251020,ENSP00000254322,ENSP00000254436,ENSP00000261313,ENSP00000262367,ENSP00000263253,ENSP00000268035,ENSP00000269305,ENSP00000271638,ENSP00000278282,ENSP00000278407,ENSP00000278572,ENSP00000281708,ENSP00000282091,ENSP00000290295,ENSP00000291295,ENSP00000295225,ENSP00000301633,ENSP00000307850,ENSP00000308541,ENSP00000310006,ENSP00000311677,ENSP00000317985,ENSP00000331310…	ACADVL,ACVRL1,AR,AVP,BIRC5,BRD7,CALM3,CD44,CDKN2A,CITED2,CREBBP,DAG1,DAPK3,DLG1,DNAJB1,DRAP1,E2F1,ENG,EP300,F2,FBXW7,HDAC6,HNRNPR,HOXB13,IGF1R,KCNIP3,MEF2A,MEX3D,MORF4L1,MSX2,MUC1,NR1D2,PAX6,PDE4D,PDPK1,PEBP1,PPP1R8,PTH,PTPRJ,RARB,ROCK2,RPS3,RUNX1T1,S100A11,SALL1,SATB2,SCGB1A1,SERPINA6,SERPING1,SIN3B,SKI,SYNCRIP,TP53,TP73,TPR,TRIM21,USP19,XRCC6,YAP1,ZBTB16,ZNF692
GO:0044267	cellular protein metabolic process	80	3603	9.14e-05	ENSP00000001008,ENSP00000188790,ENSP00000216139,ENSP00000219070,ENSP00000231487,ENSP00000237014,ENSP00000245816,ENSP00000246166,ENSP00000251020,ENSP00000254436,ENSP00000256999,ENSP00000261313,ENSP00000262367,ENSP00000263253,ENSP00000264870,ENSP00000265062,ENSP00000265171,ENSP00000268035,ENSP00000269195,ENSP00000269305,ENSP00000269571,ENSP00000278572,ENSP00000280700,ENSP00000281708,ENSP00000282356…	ABL2,ACR,ACVRL1,ADAM17,ANXA1,AR,AVP,B2M,BIRC5,CALM3,CAMK4,CAPN2,CDC26,CDKN2A,CLPP,CREBBP,CSNK1G1,CUL1,CUL5,DAPK3,DDX58,DLG1,EGF,EIF2B1,EIF4A1,ENG,EP300,ERBB2,F13A1,F2,FAP,FBXW7,FGA,FKBP4,FNTA,FNTB,FOLH1,FUT8,GAD1,GALNT1,GALNT10,GAN,HDAC6,IGF1R,MAN2B1,MAPK9,MEF2A,MMP2,MORF4L1,MUC1,MUSK,MVD,NGLY1,NUCB1,PADI1,PAX6,PDPK1,PEBP1,PTPRJ,RAB7A,RAC1,RANBP2,RHO,RNF31,ROCK2,RPS3,RPSA,RUVBL1,S100A8,SALL1,SIN3…
GO:0045787	positive regulation of cell cycle	19	376	9.14e-05	ENSP00000188790,ENSP00000239243,ENSP00000246166,ENSP00000254436,ENSP00000263253,ENSP00000265171,ENSP00000269305,ENSP00000283195,ENSP00000301633,ENSP00000309968,ENSP00000317985,ENSP00000345571,ENSP00000356448,ENSP00000366109,ENSP00000367545,ENSP00000401197,ENSP00000418915,ENSP00000444198,ENSP00000484824	ADAM17,ANXA1,BIRC5,CDKN2A,CITED2,E2F1,EGF,EP300,FAP,FNTB,MSX2,MUC1,RANBP2,ROCK2,TP53,TP73,TPR,TRIM21,USP19
GO:0002376	immune system process	59	2370	0.00011	ENSP00000225275,ENSP00000237014,ENSP00000247461,ENSP00000254436,ENSP00000259254,ENSP00000261523,ENSP00000262367,ENSP00000263253,ENSP00000265062,ENSP00000268035,ENSP00000271638,ENSP00000278407,ENSP00000282356,ENSP00000289429,ENSP00000291700,ENSP00000296370,ENSP00000306361,ENSP00000306881,ENSP00000308541,ENSP00000309968,ENSP00000315112,ENSP00000333994,ENSP00000338157,ENSP00000344220,ENSP00000345502…	ABL2,ADAM17,ANXA1,AOC1,ARHGEF7,B2M,C8A,CAMK4,CANX,CD1A,CD1B,CD44,CITED2,CREBBP,CTSE,DAPK3,DDX58,DEFA1B,DLG1,EIF2B1,EP300,ETS1,EXOSC9,F2,FGA,FLI1,GYPC,HBB,HPSE,IGF1R,MAN2B1,MPO,MS4A1,MUC1,NCF2,NPC2,PDE4D,PDPK1,PLA2G2A,PTPRJ,RAB5C,RAB7A,RAC1,RNF31,RORA,S100A11,S100A8,S100B,S100P,SEC23A,SEC24B,SERPING1,SYNCRIP,TRIM21,TTR,VAV1,WAS,XRCC6,ZBTB16
GO:0009056	catabolic process	50	1859	0.00011	ENSP00000188790,ENSP00000216139,ENSP00000219070,ENSP00000221418,ENSP00000222214,ENSP00000225275,ENSP00000227322,ENSP00000231487,ENSP00000245816,ENSP00000264668,ENSP00000265062,ENSP00000269305,ENSP00000272252,ENSP00000276201,ENSP00000278572,ENSP00000280700,ENSP00000281182,ENSP00000281708,ENSP00000283195,ENSP00000293217,ENSP00000295006,ENSP00000308208,ENSP00000311677,ENSP00000320503,ENSP00000326804…	ACAD8,ACADVL,ACOX1,ACR,CAPN2,CD44,CDC26,CDKN2A,CLPP,CSDE1,CTSE,CUL1,CUL5,ECH1,EDC3,EXOSC9,FAP,FBXW7,FUT8,GAD1,GALM,GCDH,GOT1,GPT2,HBB,HDAC6,HPSE,MAN2B1,MAOB,MMP14,MMP2,MPO,MTRR,NAGK,NGLY1,PDE4D,PLA2G2A,PNLIP,PPP1R8,RAB7A,RANBP2,RPS3,RPSA,S100A8,SKP1,SNF8,TP53,UPF3B,USP19,ZPR1
GO:0023052	signaling	103	5108	0.00011	ENSP00000001008,ENSP00000219070,ENSP00000225525,ENSP00000227322,ENSP00000231487,ENSP00000239243,ENSP00000247461,ENSP00000254436,ENSP00000261313,ENSP00000261523,ENSP00000262367,ENSP00000263253,ENSP00000263409,ENSP00000264428,ENSP00000264870,ENSP00000265171,ENSP00000268035,ENSP00000269305,ENSP00000269571,ENSP00000271638,ENSP00000278282,ENSP00000281537,ENSP00000282091,ENSP00000282356,ENSP00000288266…	ABL2,ACADVL,ACVRL1,ADAM17,ANP32A,ANXA1,ANXA5,APPL1,AR,ARHGAP11A,ARHGAP5,ARHGEF12,ARHGEF7,AVP,B2M,BIRC5,BRD7,CACNB4,CALM3,CAMK4,CANX,CD44,CDC42EP3,CDKN2A,CHAT,CITED2,CREBBP,CSNK1G1,CUL1,CUL5,DAB1,DAPK3,DDX58,DEFA1B,DLG1,DVL3,E2F1,EGF,EIF2B1,ENG,EP300,ERBB2,F13A1,F2,FGA,FKBP4,FNTA,FUT8,GAD1,GLRB,GOT1,GRIK1,GTF2I,IGF1R,IL6ST,IQUB,KCNIP3,LIFR,MAPK9,MEF2A,MMP2,MSX2,MUC1,MUSK,MYO5A,MYO6,NCF2,NR1D2,NR5A…
GO:0080090	regulation of primary metabolic process	116	5982	0.00011	ENSP00000227322,ENSP00000239243,ENSP00000251020,ENSP00000254322,ENSP00000254436,ENSP00000259803,ENSP00000261313,ENSP00000261523,ENSP00000262367,ENSP00000263253,ENSP00000265062,ENSP00000265171,ENSP00000268035,ENSP00000269305,ENSP00000269571,ENSP00000271638,ENSP00000276201,ENSP00000278282,ENSP00000278407,ENSP00000278572,ENSP00000281182,ENSP00000281708,ENSP00000282091,ENSP00000282356,ENSP00000290295…	ACAD8,ACADVL,ACOX1,ACVRL1,ADAM17,ANP32A,ANXA1,AR,AVP,BIRC5,BRD7,C8A,CALM3,CAMK4,CD44,CDKN2A,CITED2,CPSF4,CREBBP,CSDE1,DAB1,DAG1,DAPK3,DDX58,DLG1,DNAJB1,DRAP1,DVL3,E2F1,EGF,ENG,EP300,ERBB2,ETS1,EXOSC9,F2,FBXW7,FGA,FLI1,FLOT2,FNTA,GCM1,GSX2,GTF2I,HDAC6,HNRNPLL,HNRNPR,HOXB1,HOXB13,IGF1R,IL6ST,KCNIP3,LSS,MAOB,MAPK9,ME1,MEF2A,MEX3D,MMP14,MORF4L1,MSX2,MUC1,MUSK,MVD,MYO6,NPC2,NR1D2,NR5A2,OAZ1,PAX6,PDE4D…
GO:0009966	regulation of signal transduction	70	3033	0.00013	ENSP00000225525,ENSP00000237014,ENSP00000239243,ENSP00000251020,ENSP00000261523,ENSP00000262367,ENSP00000263253,ENSP00000263409,ENSP00000265062,ENSP00000265171,ENSP00000268035,ENSP00000269305,ENSP00000269571,ENSP00000278572,ENSP00000281708,ENSP00000282091,ENSP00000291295,ENSP00000291700,ENSP00000296271,ENSP00000301633,ENSP00000303423,ENSP00000306361,ENSP00000308208,ENSP00000308541,ENSP00000309968…	ACVRL1,ADAM17,AR,ARHGAP11A,ARHGAP5,ARHGEF12,ARHGEF7,AVP,BIRC5,BRD7,CALM3,CD44,CDKN2A,CITED2,CREBBP,DAB1,DAG1,DAPK3,DLG1,DVL3,E2F1,EGF,ENG,EP300,ERBB2,F2,FBXW7,FGA,FNTA,GOT1,GSX2,HDAC6,HPSE,IGF1R,IL6ST,LIFR,MAPK9,MMP14,MSX2,MUC1,MYO5A,PDE4D,PDPK1,PIP4K2C,PLA2G2A,PTH,PTPRJ,RAB7A,RAC1,RGS18,RGS6,RHO,RNF31,ROCK2,RORA,RPS3,RUVBL1,S100A8,S100B,SALL1,SH3BGRL,SKI,SOD2,TAF13,TAX1BP3,TP53,TP73,TTR,VAV1,YAP1
GO:0007165	signal transduction	97	4738	0.00014	ENSP00000001008,ENSP00000219070,ENSP00000225525,ENSP00000227322,ENSP00000231487,ENSP00000239243,ENSP00000247461,ENSP00000254436,ENSP00000261313,ENSP00000261523,ENSP00000262367,ENSP00000263253,ENSP00000263409,ENSP00000264428,ENSP00000264870,ENSP00000265171,ENSP00000268035,ENSP00000269305,ENSP00000269571,ENSP00000271638,ENSP00000278282,ENSP00000281537,ENSP00000282091,ENSP00000282356,ENSP00000288266…	ABL2,ACADVL,ACVRL1,ADAM17,ANP32A,ANXA1,ANXA5,APPL1,AR,ARHGAP11A,ARHGAP5,ARHGEF12,ARHGEF7,AVP,B2M,BIRC5,BRD7,CALM3,CAMK4,CANX,CD44,CDC42EP3,CDKN2A,CITED2,CREBBP,CSNK1G1,CUL1,CUL5,DAB1,DAPK3,DDX58,DEFA1B,DVL3,E2F1,EGF,EIF2B1,ENG,EP300,ERBB2,F13A1,F2,FGA,FKBP4,FNTA,FUT8,GLRB,GOT1,GRIK1,GTF2I,IGF1R,IL6ST,IQUB,KCNIP3,LIFR,MAPK9,MEF2A,MMP2,MSX2,MUC1,MUSK,MYO6,NCF2,NR1D2,NR5A2,PAX6,PDE4D,PDPK1,PEBP1,POL…
GO:0009628	response to abiotic stimulus	34	1052	0.00014	ENSP00000219070,ENSP00000225275,ENSP00000259727,ENSP00000261523,ENSP00000262367,ENSP00000263253,ENSP00000269305,ENSP00000281708,ENSP00000291700,ENSP00000295006,ENSP00000296271,ENSP00000308208,ENSP00000309968,ENSP00000334592,ENSP00000344220,ENSP00000345571,ENSP00000348461,ENSP00000352257,ENSP00000355645,ENSP00000356448,ENSP00000359539,ENSP00000360305,ENSP00000362299,ENSP00000366109,ENSP00000367545…	ACADVL,ACTA1,ACVRL1,ADAM17,ANXA1,AVP,CAPN2,CITED2,CREBBP,CYP2R1,DAG1,E2F1,EIF2B1,ENG,EP300,ETS1,FBXW7,GMPR,GOT1,MAPK9,MMP14,MMP2,MPO,PDLIM1,PDPK1,RAC1,RHO,RORA,S100B,TP53,TP73,TPR,XRCC6,YAP1
GO:0032501	multicellular organismal process	123	6507	0.00014	ENSP00000001008,ENSP00000005226,ENSP00000188790,ENSP00000216139,ENSP00000219070,ENSP00000225275,ENSP00000227322,ENSP00000236959,ENSP00000239243,ENSP00000251020,ENSP00000251535,ENSP00000254322,ENSP00000259803,ENSP00000261523,ENSP00000262367,ENSP00000263253,ENSP00000264428,ENSP00000264870,ENSP00000264932,ENSP00000265062,ENSP00000265171,ENSP00000268035,ENSP00000269305,ENSP00000269571,ENSP00000271688…	ABL2,ACADVL,ACOX1,ACR,ACTA1,ACVRL1,ADAM17,ALOX12,ANXA1,ANXA5,AR,ARHGAP5,ARHGEF7,ATIC,AVP,AZGP1,B2M,BIRC5,CALM3,CAMK4,CAPN2,CAPN9,CD44,CERS2,CETN2,CHST2,CITED2,CREBBP,CSDE1,CTRB1,CUL1,DAB1,DAG1,DAPK3,DLG1,DNAJB1,DVL3,E2F1,EGF,EIF2B1,ENG,EP300,ERBB2,ETS1,F13A1,F2,FAP,FBXW7,FGA,FKBP4,FLI1,FUT8,GCM1,GLRB,GRIK1,GSX2,HBB,HDAC6,HOXB1,HOXB13,HPSE,HSD11B1,IGF1R,IL6ST,MAPK9,MEF2A,MMP14,MMP2,MPO,MSX2,MUSK,M…
GO:0007154	cell communication	104	5219	0.00015	ENSP00000001008,ENSP00000219070,ENSP00000225525,ENSP00000227322,ENSP00000231487,ENSP00000239243,ENSP00000247461,ENSP00000254436,ENSP00000261313,ENSP00000261523,ENSP00000262367,ENSP00000263253,ENSP00000263409,ENSP00000264428,ENSP00000264870,ENSP00000265171,ENSP00000268035,ENSP00000269305,ENSP00000269571,ENSP00000271638,ENSP00000278282,ENSP00000281537,ENSP00000282091,ENSP00000282356,ENSP00000288266…	ABL2,ACADVL,ACVRL1,ADAM17,ANP32A,ANXA1,ANXA5,AOC1,APPL1,AR,ARHGAP11A,ARHGAP5,ARHGEF12,ARHGEF7,AVP,B2M,BIRC5,BRD7,CACNB4,CALM3,CAMK4,CANX,CD44,CDC42EP3,CDKN2A,CHAT,CITED2,CREBBP,CSNK1G1,CUL1,CUL5,DAB1,DAPK3,DDX58,DEFA1B,DLG1,DVL3,E2F1,EGF,EIF2B1,ENG,EP300,ERBB2,F13A1,F2,FGA,FKBP4,FNTA,FUT8,GAD1,GLRB,GOT1,GRIK1,GTF2I,IGF1R,IL6ST,IQUB,KCNIP3,LIFR,MAPK9,MEF2A,MMP2,MSX2,MUC1,MUSK,MYO5A,MYO6,NCF2,NR1D2…
GO:0010564	regulation of cell cycle process	26	684	0.00015	ENSP00000188790,ENSP00000231487,ENSP00000239243,ENSP00000263253,ENSP00000265171,ENSP00000269305,ENSP00000281708,ENSP00000283195,ENSP00000291295,ENSP00000301633,ENSP00000309968,ENSP00000317985,ENSP00000326804,ENSP00000345571,ENSP00000356448,ENSP00000357643,ENSP00000359300,ENSP00000363322,ENSP00000366109,ENSP00000367545,ENSP00000377793,ENSP00000378181,ENSP00000401197,ENSP00000418915,ENSP00000442973…	ADAM17,ANXA1,BIRC5,BRD7,CALM3,CDC26,CDKN2A,CETN2,CUL1,DAPK3,E2F1,EGF,EP300,FAP,FBXW7,MKI67,MSX2,MUC1,PRC1,RANBP2,ROCK2,SKP1,TP53,TP73,TPR,USP19
GO:0071495	cellular response to endogenous stimulus	35	1106	0.00015	ENSP00000001008,ENSP00000219070,ENSP00000227322,ENSP00000239243,ENSP00000261523,ENSP00000268035,ENSP00000269305,ENSP00000269571,ENSP00000282091,ENSP00000288266,ENSP00000295006,ENSP00000303423,ENSP00000310006,ENSP00000317985,ENSP00000332296,ENSP00000344220,ENSP00000345502,ENSP00000345571,ENSP00000353910,ENSP00000355645,ENSP00000356331,ENSP00000359539,ENSP00000362299,ENSP00000363822,ENSP00000366109…	ACTA1,ACVRL1,AKR1C4,ANXA1,AOC1,APPL1,AR,CAPN2,CD44,DEFA1B,E2F1,ENG,ERBB2,FKBP4,FNTA,FUT8,GOT1,IGF1R,MMP2,MSX2,MYO5A,NR1D2,NR5A2,PDE4D,PDPK1,POLR2H,PTH,RARB,ROCK2,RORA,SKI,STK16,TP53,YAP1,ZPR1
GO:0050794	regulation of cellular process	176	10484	0.00018	ENSP00000001008,ENSP00000005226,ENSP00000188790,ENSP00000219070,ENSP00000223129,ENSP00000225275,ENSP00000225525,ENSP00000227322,ENSP00000231487,ENSP00000237014,ENSP00000239243,ENSP00000246166,ENSP00000247461,ENSP00000251020,ENSP00000251535,ENSP00000254322,ENSP00000254436,ENSP00000254719,ENSP00000259803,ENSP00000261313,ENSP00000261523,ENSP00000262367,ENSP00000263253,ENSP00000263409,ENSP00000264428…	ABL2,ACAD8,ACADVL,ACVRL1,ADAM17,ALOX12,ANP32A,ANXA1,ANXA5,APPL1,AR,ARHGAP11A,ARHGAP5,ARHGEF12,ARHGEF7,AVP,AZGP1,B2M,BIRC5,BRD7,CALM3,CAMK4,CANX,CAPN2,CD44,CDC26,CDC42EP3,CDKN2A,CERS2,CETN2,CITED2,CPSF4,CREBBP,CSDE1,CSNK1G1,CUL1,CUL5,DAB1,DAG1,DAPK3,DDX58,DEFA1B,DLG1,DNAJB1,DRAP1,DVL3,E2F1,EGF,EIF2B1,ENG,EP300,ERBB2,ETS1,EXOSC9,F13A1,F2,FAP,FBXW7,FGA,FKBP4,FLI1,FLOT2,FNTA,FNTB,FUT8,GCM1,GLRB,GOT1,…
GO:0044403	symbiont process	25	650	0.00019	ENSP00000262367,ENSP00000263253,ENSP00000265062,ENSP00000269305,ENSP00000281708,ENSP00000283195,ENSP00000291295,ENSP00000292476,ENSP00000293831,ENSP00000308541,ENSP00000317985,ENSP00000326804,ENSP00000345731,ENSP00000346067,ENSP00000348461,ENSP00000352257,ENSP00000356448,ENSP00000358635,ENSP00000367545,ENSP00000369213,ENSP00000370698,ENSP00000372136,ENSP00000376808,ENSP00000442600,ENSP00000452780	B2M,CALM3,CPSF4,CREBBP,CUL1,CUL5,DAG1,DDX58,DEFA1B,DLG1,EIF4A1,EP300,F2,FBXW7,IL6ST,RAB7A,RAC1,RANBP2,ROCK2,RPSA,SYNCRIP,TP53,TP73,TPR,XRCC6
GO:0045934	negative regulation of nucleobase-containing compound metabolic process	41	1424	0.00019	ENSP00000239243,ENSP00000251020,ENSP00000254322,ENSP00000262367,ENSP00000263253,ENSP00000269305,ENSP00000271638,ENSP00000278282,ENSP00000278572,ENSP00000281708,ENSP00000282091,ENSP00000290295,ENSP00000295225,ENSP00000301633,ENSP00000307850,ENSP00000310006,ENSP00000331310,ENSP00000332296,ENSP00000334061,ENSP00000338157,ENSP00000345571,ENSP00000345731,ENSP00000346389,ENSP00000352257,ENSP00000356448…	ACVRL1,AR,BIRC5,BRD7,CDKN2A,CITED2,CREBBP,DLG1,DNAJB1,DRAP1,E2F1,ENG,EP300,FBXW7,HDAC6,HOXB13,KCNIP3,MEF2A,MORF4L1,MSX2,MUC1,NR1D2,PAX6,PTH,RARB,RPS3,RUNX1T1,S100A11,SALL1,SATB2,SCGB1A1,SIN3B,SKI,SYNCRIP,TP53,TP73,TPR,XRCC6,YAP1,ZBTB16,ZNF692
GO:0050790	regulation of catalytic activity	56	2249	0.00019	ENSP00000216139,ENSP00000225525,ENSP00000254322,ENSP00000261313,ENSP00000264668,ENSP00000265171,ENSP00000268035,ENSP00000269305,ENSP00000269571,ENSP00000278282,ENSP00000278407,ENSP00000278572,ENSP00000281708,ENSP00000282091,ENSP00000283195,ENSP00000291295,ENSP00000295324,ENSP00000296511,ENSP00000301633,ENSP00000303423,ENSP00000308541,ENSP00000309968,ENSP00000311677,ENSP00000316054,ENSP00000317985…	ABL2,ACR,ADAM17,ANXA1,ANXA5,AR,ARHGAP11A,ARHGAP5,ARHGEF12,ARHGEF7,AVP,BIRC5,CALM3,CD44,CDC42EP3,CDKN2A,DAB1,DAG1,DLG1,DNAJB1,DVL3,EGF,ENG,ERBB2,F2,FBXW7,FNTA,HDAC6,HNRNPR,IGF1R,MTRR,NCF2,OAZ1,PDPK1,PEBP1,PNLIP,PPP1R8,PTH,PTPRJ,RANBP2,RGS18,RGS6,ROCK2,RPS3,S100A8,SCGB1A1,SERPINA6,SERPING1,SKI,SNX9,TAX1BP3,TP53,TP73,VAV1,WAS,XRCC6
GO:0060255	regulation of macromolecule metabolic process	116	6072	0.00019	ENSP00000222567,ENSP00000227322,ENSP00000239243,ENSP00000246166,ENSP00000251020,ENSP00000254322,ENSP00000254436,ENSP00000259803,ENSP00000261313,ENSP00000261523,ENSP00000262367,ENSP00000263253,ENSP00000265062,ENSP00000265171,ENSP00000268035,ENSP00000269305,ENSP00000269571,ENSP00000271638,ENSP00000276201,ENSP00000278282,ENSP00000278407,ENSP00000278572,ENSP00000281182,ENSP00000281708,ENSP00000282091…	ACAD8,ACTA1,ACVRL1,ADAM17,ANP32A,AR,AVP,BIRC5,BRD7,C8A,CALM3,CAMK4,CD44,CDKN2A,CITED2,CPSF4,CREBBP,CSDE1,DAB1,DAG1,DAPK3,DDX58,DLG1,DNAJB1,DRAP1,DVL3,E2F1,EDC3,EGF,EIF4A1,ENG,EP300,ERBB2,ETS1,EXOSC9,F2,FBXW7,FGA,FLI1,FLOT2,FNTA,FNTB,FUT8,GCM1,GSX2,GTF2I,HDAC6,HNRNPLL,HNRNPR,HOXB1,HOXB13,IGF1R,IL6ST,KCNIP3,MAPK9,MEF2A,MEX3D,MMP14,MORF4L1,MSX2,MUC1,MUSK,MYO6,NR1D2,NR5A2,OAZ1,PAX6,PDE4D,PDLIM1,PDPK1…
GO:0045595	regulation of cell differentiation	46	1695	0.00020	ENSP00000001008,ENSP00000239243,ENSP00000259803,ENSP00000261523,ENSP00000262367,ENSP00000263253,ENSP00000269571,ENSP00000271688,ENSP00000281708,ENSP00000282091,ENSP00000282356,ENSP00000291700,ENSP00000306361,ENSP00000308208,ENSP00000308541,ENSP00000310006,ENSP00000316054,ENSP00000317985,ENSP00000319118,ENSP00000332296,ENSP00000334061,ENSP00000338157,ENSP00000345571,ENSP00000346389,ENSP00000347538…	ABL2,ACVRL1,ANXA1,AR,B2M,CAMK4,CDKN2A,CERS2,CREBBP,DAB1,DAG1,DVL3,E2F1,ENG,EP300,ERBB2,ETS1,F2,FBXW7,FGA,FKBP4,FLOT2,GCM1,GSX2,HDAC6,IL6ST,MAPK9,MEF2A,MMP14,MSX2,NR1D2,PAX6,PLA2G2A,PTH,RAC1,RARB,ROCK2,RORA,RUNX1T1,S100B,SKI,SOD2,SYT17,TP73,YAP1,ZBTB16
GO:0051254	positive regulation of RNA metabolic process	44	1596	0.00022	ENSP00000227322,ENSP00000251020,ENSP00000259803,ENSP00000261523,ENSP00000262367,ENSP00000263253,ENSP00000265171,ENSP00000269305,ENSP00000269571,ENSP00000282091,ENSP00000282356,ENSP00000295718,ENSP00000310006,ENSP00000316054,ENSP00000318297,ENSP00000332296,ENSP00000338157,ENSP00000345571,ENSP00000346389,ENSP00000352257,ENSP00000355140,ENSP00000356331,ENSP00000358994,ENSP00000360305,ENSP00000362299…	ACVRL1,AR,BRD7,CAMK4,CDKN2A,CITED2,CREBBP,DDX58,DVL3,E2F1,EGF,ENG,EP300,ERBB2,ETS1,EXOSC9,FLI1,GCM1,HNRNPLL,HNRNPR,HOXB1,MEF2A,MEX3D,MUC1,MYO6,NR1D2,NR5A2,PAX6,PDLIM1,PTH,PTPRN,RARB,RORA,RUVBL1,SALL1,SATB2,SKI,STK16,TP53,TP73,XRCC6,YAP1,ZBTB16,ZPR1
GO:0009967	positive regulation of signal transduction	42	1493	0.00023	ENSP00000239243,ENSP00000251020,ENSP00000262367,ENSP00000263253,ENSP00000265171,ENSP00000269305,ENSP00000269571,ENSP00000278572,ENSP00000281708,ENSP00000282091,ENSP00000291295,ENSP00000291700,ENSP00000306361,ENSP00000308541,ENSP00000309968,ENSP00000315112,ENSP00000316054,ENSP00000317985,ENSP00000318297,ENSP00000319118,ENSP00000334061,ENSP00000345571,ENSP00000348461,ENSP00000357722,ENSP00000359539…	ACVRL1,ADAM17,AR,CALM3,CD44,CDKN2A,CITED2,CREBBP,DAPK3,DVL3,E2F1,EGF,ENG,EP300,ERBB2,F2,FBXW7,FGA,GOT1,GSX2,HDAC6,HPSE,IL6ST,MAPK9,MSX2,PLA2G2A,PTH,PTPRJ,RAC1,RNF31,ROCK2,RPS3,RUVBL1,S100A8,S100B,SALL1,SH3BGRL,SKI,TP53,TP73,VAV1,YAP1
GO:0009891	positive regulation of biosynthetic process	49	1876	0.00024	ENSP00000227322,ENSP00000246166,ENSP00000251020,ENSP00000259803,ENSP00000261523,ENSP00000262367,ENSP00000263253,ENSP00000265171,ENSP00000269305,ENSP00000269571,ENSP00000276201,ENSP00000282091,ENSP00000282356,ENSP00000295718,ENSP00000308541,ENSP00000310006,ENSP00000316054,ENSP00000318297,ENSP00000332296,ENSP00000333994,ENSP00000334061,ENSP00000338157,ENSP00000345571,ENSP00000346389,ENSP00000348461…	ACVRL1,ANXA1,AR,AVP,BRD7,CAMK4,CDKN2A,CITED2,CREBBP,DDX58,DVL3,E2F1,EGF,ENG,EP300,ERBB2,ETS1,EXOSC9,F2,FLI1,FNTB,GCM1,HBB,HDAC6,HOXB1,MEF2A,MUC1,MYO6,NR1D2,NR5A2,PAX6,PDLIM1,PTH,PTPRN,RAC1,RARB,RORA,RUVBL1,SALL1,SATB2,SKI,STK16,TP53,TP73,UPF3B,XRCC6,YAP1,ZBTB16,ZPR1
GO:0019438	aromatic compound biosynthetic process	70	3100	0.00024	ENSP00000222214,ENSP00000222567,ENSP00000223129,ENSP00000236959,ENSP00000239243,ENSP00000251020,ENSP00000254719,ENSP00000259727,ENSP00000259803,ENSP00000261523,ENSP00000262367,ENSP00000263253,ENSP00000269305,ENSP00000269571,ENSP00000278572,ENSP00000281182,ENSP00000290295,ENSP00000292476,ENSP00000295225,ENSP00000295718,ENSP00000301633,ENSP00000307850,ENSP00000310006,ENSP00000311677,ENSP00000318297…	ACAD8,AMD1,ANP32A,AR,ATIC,BIRC5,BRD7,CDKN2A,CITED2,CPSF4,CREBBP,DAPK3,DLG1,DRAP1,E2F1,EP300,ERBB2,ETS1,FLI1,GCDH,GCM1,GMPR,GSX2,GTF2I,HDAC6,HOXB1,HOXB13,KCNIP3,ME1,MEF2A,MMAB,MORF4L1,MSX2,MYO5A,NAGK,NMRK1,NR1D2,NR5A2,OCA2,PAX6,PDE4D,PDPK1,POLR2H,PPP1R8,PRPS1,PTPRN,RARB,RORA,RPA1,RPA3,RPS3,RUNX1T1,RUVBL1,SALL1,SATB2,SIN3B,SKI,SNF8,STK16,TAF13,TCEA3,TP53,TP73,TPK1,TWISTNB,UAP1,XRCC6,YAP1,ZBTB16,ZNF…
GO:0006955	immune response	43	1560	0.00028	ENSP00000225275,ENSP00000237014,ENSP00000254436,ENSP00000261523,ENSP00000265062,ENSP00000268035,ENSP00000271638,ENSP00000278407,ENSP00000282356,ENSP00000289429,ENSP00000291700,ENSP00000296370,ENSP00000306361,ENSP00000308541,ENSP00000309968,ENSP00000333994,ENSP00000345731,ENSP00000348461,ENSP00000352257,ENSP00000354458,ENSP00000356505,ENSP00000357150,ENSP00000357722,ENSP00000358635,ENSP00000365891…	ABL2,ADAM17,ANXA1,AOC1,B2M,C8A,CAMK4,CD1A,CD1B,CD44,DAPK3,DDX58,DEFA1B,DLG1,ETS1,EXOSC9,F2,FGA,HBB,HPSE,IGF1R,MAN2B1,MPO,MS4A1,NCF2,NPC2,PLA2G2A,PTPRJ,RAB5C,RAB7A,RAC1,RORA,S100A11,S100A8,S100B,S100P,SERPING1,SYNCRIP,TRIM21,TTR,VAV1,WAS,XRCC6
GO:0032879	regulation of localization	60	2524	0.00030	ENSP00000225525,ENSP00000227322,ENSP00000265062,ENSP00000265171,ENSP00000268035,ENSP00000269305,ENSP00000269571,ENSP00000271688,ENSP00000281708,ENSP00000282091,ENSP00000288266,ENSP00000291295,ENSP00000295225,ENSP00000306361,ENSP00000308208,ENSP00000308541,ENSP00000309968,ENSP00000316054,ENSP00000317985,ENSP00000319118,ENSP00000334061,ENSP00000344220,ENSP00000345502,ENSP00000345571,ENSP00000345731…	ABL2,ACVRL1,ADAM17,ANXA1,APPL1,AR,ARHGEF7,AVP,B2M,CACNB4,CALM3,CDKN2A,CERS2,CITED2,DAG1,DAPK3,DDX58,DLG1,DVL3,E2F1,EGF,ENG,ERBB2,ETS1,F2,FBXW7,FGA,GSX2,HDAC6,IGF1R,KCNIP3,MAOB,MEF2A,MMP14,MYO5A,MYO6,NUCB1,OAZ1,PAX6,PDE4D,PDPK1,PTH,PTPRJ,RAB5C,RAB7A,RAC1,RBP4,ROCK2,S100A8,SEC24B,SNF8,SOD2,SYT17,TAX1BP3,TP53,TP73,TPR,TRPV6,WAS,ZPR1
GO:0050778	positive regulation of immune response	23	589	0.00033	ENSP00000219070,ENSP00000262367,ENSP00000263253,ENSP00000278407,ENSP00000278572,ENSP00000306361,ENSP00000315112,ENSP00000344220,ENSP00000345502,ENSP00000348461,ENSP00000352257,ENSP00000354458,ENSP00000357722,ENSP00000365891,ENSP00000366109,ENSP00000369213,ENSP00000370698,ENSP00000375683,ENSP00000400010,ENSP00000416250,ENSP00000452780,ENSP00000472929,ENSP00000484824	ANXA1,B2M,C8A,CREBBP,DDX58,EIF2B1,EP300,FGA,IL6ST,KLK7,MMP2,MUC1,PDE4D,PDPK1,PTPRJ,RAC1,RNF31,RPS3,S100A8,SERPING1,VAV1,WAS,XRCC6
GO:0009889	regulation of biosynthetic process	89	4337	0.00034	ENSP00000227322,ENSP00000239243,ENSP00000246166,ENSP00000251020,ENSP00000254322,ENSP00000254436,ENSP00000259803,ENSP00000261523,ENSP00000262367,ENSP00000263253,ENSP00000265171,ENSP00000269305,ENSP00000269571,ENSP00000271638,ENSP00000276201,ENSP00000278282,ENSP00000278572,ENSP00000281182,ENSP00000281708,ENSP00000282091,ENSP00000282356,ENSP00000290295,ENSP00000295225,ENSP00000295718,ENSP00000301012…	ACAD8,ACADVL,ACVRL1,ANP32A,ANXA1,AR,AVP,BIRC5,BRD7,CAMK4,CDKN2A,CITED2,CREBBP,CSDE1,DAPK3,DDX58,DLG1,DNAJB1,DRAP1,DVL3,E2F1,EGF,ENG,EP300,ERBB2,ETS1,EXOSC9,F2,FBXW7,FLI1,FNTB,GCM1,GOT1,GSX2,GTF2I,HBB,HDAC6,HNRNPR,HOXB1,HOXB13,KCNIP3,LSS,MEF2A,MEX3D,MORF4L1,MSX2,MUC1,MUSK,MVD,MYO6,NR1D2,NR5A2,PAX6,PDLIM1,PDPK1,PPP1R8,PTH,PTPRN,RAC1,RARB,RNF31,RORA,RPS3,RUNX1T1,RUVBL1,S100A11,S100A8,SALL1,SATB2,SCG…
GO:0010647	positive regulation of cell communication	44	1631	0.00034	ENSP00000239243,ENSP00000251020,ENSP00000262367,ENSP00000263253,ENSP00000265171,ENSP00000269305,ENSP00000269571,ENSP00000278572,ENSP00000281708,ENSP00000282091,ENSP00000291295,ENSP00000291700,ENSP00000306361,ENSP00000308541,ENSP00000309968,ENSP00000315112,ENSP00000316054,ENSP00000317985,ENSP00000318297,ENSP00000319118,ENSP00000334061,ENSP00000345571,ENSP00000348461,ENSP00000357722,ENSP00000359539…	ACVRL1,ADAM17,AR,ARHGEF7,CALM3,CD44,CDKN2A,CITED2,CREBBP,DAPK3,DVL3,E2F1,EGF,ENG,EP300,ERBB2,F2,FBXW7,FGA,GOT1,GSX2,HDAC6,HPSE,IL6ST,MAPK9,MSX2,PLA2G2A,PTH,PTPRJ,RAC1,RBP4,RNF31,ROCK2,RPS3,RUVBL1,S100A8,S100B,SALL1,SH3BGRL,SKI,TP53,TP73,VAV1,YAP1
GO:0032940	secretion by cell	31	959	0.00034	ENSP00000225275,ENSP00000237014,ENSP00000247461,ENSP00000264870,ENSP00000265062,ENSP00000265171,ENSP00000271638,ENSP00000278407,ENSP00000291295,ENSP00000295718,ENSP00000296370,ENSP00000296511,ENSP00000306361,ENSP00000333994,ENSP00000337103,ENSP00000347538,ENSP00000348461,ENSP00000352257,ENSP00000357722,ENSP00000362299,ENSP00000366109,ENSP00000372136,ENSP00000382177,ENSP00000384262,ENSP00000395473…	ANXA1,ANXA5,AOC1,B2M,CALM3,CANX,CD44,CHAT,DEFA1B,EGF,ENG,F13A1,FGA,HBB,HPSE,MAN2B1,MPO,MYO5A,NPC2,PTPRJ,PTPRN,RAB5C,RAB7A,RAC1,S100A11,S100A8,S100P,SERPING1,SYT17,TTR,XRCC6
GO:0090068	positive regulation of cell cycle process	15	273	0.00034	ENSP00000188790,ENSP00000239243,ENSP00000263253,ENSP00000265171,ENSP00000269305,ENSP00000283195,ENSP00000301633,ENSP00000317985,ENSP00000345571,ENSP00000356448,ENSP00000366109,ENSP00000367545,ENSP00000401197,ENSP00000418915,ENSP00000484824	ANXA1,BIRC5,CDKN2A,E2F1,EGF,EP300,FAP,MSX2,MUC1,RANBP2,ROCK2,TP53,TP73,TPR,USP19
GO:0010646	regulation of cell communication	73	3327	0.00035	ENSP00000225525,ENSP00000237014,ENSP00000239243,ENSP00000251020,ENSP00000261523,ENSP00000262367,ENSP00000263253,ENSP00000263409,ENSP00000265062,ENSP00000265171,ENSP00000268035,ENSP00000269305,ENSP00000269571,ENSP00000278572,ENSP00000281708,ENSP00000282091,ENSP00000291295,ENSP00000291700,ENSP00000296271,ENSP00000301633,ENSP00000303423,ENSP00000306361,ENSP00000308208,ENSP00000308541,ENSP00000309968…	ACVRL1,ADAM17,ANXA1,AR,ARHGAP11A,ARHGAP5,ARHGEF12,ARHGEF7,AVP,BIRC5,BRD7,CALM3,CD44,CDKN2A,CITED2,CREBBP,DAB1,DAG1,DAPK3,DLG1,DVL3,E2F1,EGF,ENG,EP300,ERBB2,F2,FBXW7,FGA,FNTA,GOT1,GRIK1,GSX2,HDAC6,HPSE,IGF1R,IL6ST,LIFR,MAPK9,MMP14,MSX2,MUC1,MYO5A,PDE4D,PDPK1,PIP4K2C,PLA2G2A,PTH,PTPRJ,RAB7A,RAC1,RBP4,RGS18,RGS6,RHO,RNF31,ROCK2,RORA,RPS3,RUVBL1,S100A8,S100B,SALL1,SH3BGRL,SKI,SOD2,TAF13,TAX1BP3,TP53,…
GO:0023056	positive regulation of signaling	44	1638	0.00037	ENSP00000239243,ENSP00000251020,ENSP00000262367,ENSP00000263253,ENSP00000265171,ENSP00000269305,ENSP00000269571,ENSP00000278572,ENSP00000281708,ENSP00000282091,ENSP00000291295,ENSP00000291700,ENSP00000306361,ENSP00000308541,ENSP00000309968,ENSP00000315112,ENSP00000316054,ENSP00000317985,ENSP00000318297,ENSP00000319118,ENSP00000334061,ENSP00000345571,ENSP00000348461,ENSP00000357722,ENSP00000359539…	ACVRL1,ADAM17,AR,ARHGEF7,CALM3,CD44,CDKN2A,CITED2,CREBBP,DAPK3,DVL3,E2F1,EGF,ENG,EP300,ERBB2,F2,FBXW7,FGA,GOT1,GSX2,HDAC6,HPSE,IL6ST,MAPK9,MSX2,PLA2G2A,PTH,PTPRJ,RAC1,RBP4,RNF31,ROCK2,RPS3,RUVBL1,S100A8,S100B,SALL1,SH3BGRL,SKI,TP53,TP73,VAV1,YAP1
GO:0051171	regulation of nitrogen compound metabolic process	111	5827	0.00038	ENSP00000227322,ENSP00000239243,ENSP00000251020,ENSP00000254322,ENSP00000254436,ENSP00000259803,ENSP00000261313,ENSP00000261523,ENSP00000262367,ENSP00000263253,ENSP00000265062,ENSP00000265171,ENSP00000268035,ENSP00000269305,ENSP00000269571,ENSP00000271638,ENSP00000276201,ENSP00000278282,ENSP00000278407,ENSP00000278572,ENSP00000281182,ENSP00000281708,ENSP00000282091,ENSP00000282356,ENSP00000290295…	ACAD8,ACVRL1,ADAM17,ANP32A,AR,AVP,BIRC5,BRD7,C8A,CALM3,CAMK4,CD44,CDKN2A,CITED2,CPSF4,CREBBP,CSDE1,DAB1,DAG1,DAPK3,DDX58,DLG1,DNAJB1,DRAP1,DVL3,E2F1,EGF,ENG,EP300,ERBB2,ETS1,EXOSC9,F2,FBXW7,FGA,FLI1,FLOT2,FNTA,GCM1,GSX2,GTF2I,HBB,HDAC6,HNRNPLL,HNRNPR,HOXB1,HOXB13,IGF1R,IL6ST,KCNIP3,MAOB,MAPK9,ME1,MEF2A,MEX3D,MMP14,MORF4L1,MSX2,MUC1,MUSK,MYO6,NR1D2,NR5A2,OAZ1,PAX6,PDE4D,PDLIM1,PDPK1,PEBP1,PLA2G2A,…
GO:1901700	response to oxygen-containing compound	40	1427	0.00038	ENSP00000219070,ENSP00000225275,ENSP00000239243,ENSP00000261523,ENSP00000264428,ENSP00000268035,ENSP00000269305,ENSP00000278282,ENSP00000278572,ENSP00000282091,ENSP00000288266,ENSP00000290295,ENSP00000295006,ENSP00000295718,ENSP00000309968,ENSP00000317985,ENSP00000333994,ENSP00000334061,ENSP00000344220,ENSP00000345502,ENSP00000345571,ENSP00000357722,ENSP00000358719,ENSP00000359539,ENSP00000360522…	ABL2,ADAM17,AKR1C4,ANXA1,AOC1,APPL1,AR,AVP,B2M,CAPN2,DAG1,E2F1,EIF2B1,ETS1,GLRB,GOT1,HBB,HDAC6,HOXB13,IGF1R,MAOB,MAPK9,ME1,MMP2,MPO,MSX2,MYO5A,PDE4D,PDPK1,PTH,PTPRN,RBP4,ROCK2,RORA,RPS3,S100A8,SCGB1A1,SOD2,TP53,YAP1
GO:0006725	cellular aromatic compound metabolic process	95	4754	0.00039	ENSP00000222214,ENSP00000222567,ENSP00000223129,ENSP00000227322,ENSP00000229447,ENSP00000236959,ENSP00000238714,ENSP00000239243,ENSP00000251020,ENSP00000254719,ENSP00000256999,ENSP00000259727,ENSP00000259803,ENSP00000261523,ENSP00000262367,ENSP00000263253,ENSP00000264668,ENSP00000264932,ENSP00000269305,ENSP00000269571,ENSP00000276201,ENSP00000278572,ENSP00000281182,ENSP00000282091,ENSP00000290295…	ACAD8,AKR1C4,AMD1,ANP32A,AR,ATIC,AZGP1,BIRC5,BRD7,CDKN2A,CETN2,CITED2,CPSF4,CREBBP,CSDE1,CTRB1,DAPK3,DDX50,DLG1,DRAP1,E2F1,EDC3,EIF4A1,EP300,ERBB2,ETS1,EXOSC9,FLI1,FOLH1,FUT8,GCDH,GCM1,GMPR,GSX2,GTF2I,HDAC6,HNRNPLL,HNRNPR,HOXB1,HOXB13,IYD,KCNIP3,MAOB,ME1,MEF2A,MMAB,MORF4L1,MSX2,MTRR,MVD,MYO5A,NAGK,NHP2L1,NMRK1,NR1D2,NR5A2,OCA2,PAPOLG,PAX6,PDE4D,PDPK1,POLR2H,PPP1R8,PRPS1,PTH,PTPRN,RARB,RORA,RPA1,R…
GO:0014070	response to organic cyclic compound	29	873	0.00039	ENSP00000001008,ENSP00000216139,ENSP00000239243,ENSP00000246166,ENSP00000261523,ENSP00000278282,ENSP00000282091,ENSP00000290295,ENSP00000291700,ENSP00000295718,ENSP00000308208,ENSP00000310006,ENSP00000317985,ENSP00000332296,ENSP00000345502,ENSP00000355645,ENSP00000356331,ENSP00000359539,ENSP00000362299,ENSP00000363822,ENSP00000366109,ENSP00000367309,ENSP00000369213,ENSP00000369647,ENSP00000372136…	ACR,ACTA1,ANXA1,AOC1,AR,AVP,DAG1,DDX58,DEFA1B,ENG,ETS1,FKBP4,FNTB,GOT1,HOXB13,MAOB,MMP14,MSX2,NR1D2,NR5A2,PDE4D,PTH,PTPRN,RARB,ROCK2,RORA,S100B,SCGB1A1,YAP1
GO:0045892	negative regulation of transcription, DNA-templated	35	1169	0.00039	ENSP00000239243,ENSP00000251020,ENSP00000254322,ENSP00000262367,ENSP00000263253,ENSP00000269305,ENSP00000278282,ENSP00000282091,ENSP00000290295,ENSP00000295225,ENSP00000301633,ENSP00000307850,ENSP00000310006,ENSP00000331310,ENSP00000332296,ENSP00000334061,ENSP00000338157,ENSP00000345571,ENSP00000345731,ENSP00000346389,ENSP00000352257,ENSP00000356448,ENSP00000362299,ENSP00000363822,ENSP00000367545…	AR,BIRC5,BRD7,CDKN2A,CITED2,CREBBP,DLG1,DNAJB1,DRAP1,E2F1,ENG,EP300,HDAC6,HOXB13,KCNIP3,MEF2A,MORF4L1,MSX2,MUC1,NR1D2,PAX6,PTH,RARB,RUNX1T1,SALL1,SATB2,SCGB1A1,SIN3B,SKI,TP53,TP73,TPR,XRCC6,ZBTB16,ZNF692
GO:1903507	negative regulation of nucleic acid-templated transcription	36	1220	0.00039	ENSP00000239243,ENSP00000251020,ENSP00000254322,ENSP00000262367,ENSP00000263253,ENSP00000269305,ENSP00000278282,ENSP00000282091,ENSP00000290295,ENSP00000295225,ENSP00000301633,ENSP00000307850,ENSP00000310006,ENSP00000331310,ENSP00000332296,ENSP00000334061,ENSP00000338157,ENSP00000345571,ENSP00000345731,ENSP00000346389,ENSP00000352257,ENSP00000356448,ENSP00000362299,ENSP00000363822,ENSP00000367545…	AR,BIRC5,BRD7,CDKN2A,CITED2,CREBBP,DLG1,DNAJB1,DRAP1,E2F1,ENG,EP300,HDAC6,HOXB13,KCNIP3,MEF2A,MORF4L1,MSX2,MUC1,NR1D2,PAX6,PTH,RARB,RUNX1T1,SALL1,SATB2,SCGB1A1,SIN3B,SKI,TP53,TP73,TPR,XRCC6,YAP1,ZBTB16,ZNF692
GO:0008284	positive regulation of cell population proliferation	29	878	0.00040	ENSP00000219070,ENSP00000246166,ENSP00000263409,ENSP00000265171,ENSP00000268035,ENSP00000269571,ENSP00000278572,ENSP00000282091,ENSP00000291700,ENSP00000295718,ENSP00000301012,ENSP00000301633,ENSP00000308541,ENSP00000309968,ENSP00000332296,ENSP00000344220,ENSP00000345571,ENSP00000345731,ENSP00000357709,ENSP00000363822,ENSP00000366109,ENSP00000369647,ENSP00000370698,ENSP00000373574,ENSP00000376436…	ACVRL1,ADAM17,ANXA1,AR,AVP,BIRC5,DLG1,E2F1,EGF,ERBB2,ETS1,F2,FNTB,HPSE,IGF1R,IL6ST,LIFR,MMP2,MVD,PAX6,PDPK1,PRC1,PTH,PTPRN,RARB,RPS3,S100A6,S100B,YAP1
GO:0016043	cellular component organization	101	5163	0.00040	ENSP00000001008,ENSP00000005226,ENSP00000219070,ENSP00000221418,ENSP00000223129,ENSP00000225275,ENSP00000227322,ENSP00000231487,ENSP00000237014,ENSP00000245816,ENSP00000248633,ENSP00000251020,ENSP00000254436,ENSP00000254719,ENSP00000256103,ENSP00000262367,ENSP00000263253,ENSP00000264428,ENSP00000265062,ENSP00000265171,ENSP00000268035,ENSP00000269305,ENSP00000269571,ENSP00000278572,ENSP00000281537…	ACOX1,ACTA1,ANXA1,AR,ARHGEF7,AVP,BIRC5,CACNB4,CD44,CDC42EP3,CDKN2A,CETN2,CETN3,CLPP,CREBBP,CTRB1,CUL1,DAB1,DAG1,DAPK3,DLG1,DVL3,E2F1,ECH1,EDC3,EGF,ENG,EP300,ERBB2,ETS1,FBXW7,FGA,FKBP4,FLOT2,FNTA,GAN,GLRB,HBB,HDAC6,IGF1R,IQUB,KLK7,ME1,MEF2A,MMP14,MMP2,MORF4L1,MPO,MUSK,MYO5A,NHP2L1,PADI1,PAX6,PDPK1,PEX1,PLA2G2A,PLS3,PMP2,PRC1,PTPRN,RAB7A,RAC1,RANBP2,REPS1,REPS2,ROCK2,RPA1,RPA3,RPS3,RPSA,RUVBL1,S100…
GO:0045055	regulated exocytosis	25	691	0.00040	ENSP00000225275,ENSP00000237014,ENSP00000264870,ENSP00000265062,ENSP00000265171,ENSP00000271638,ENSP00000278407,ENSP00000291295,ENSP00000296370,ENSP00000296511,ENSP00000306361,ENSP00000333994,ENSP00000347538,ENSP00000348461,ENSP00000352257,ENSP00000357722,ENSP00000372136,ENSP00000384262,ENSP00000395473,ENSP00000398632,ENSP00000400010,ENSP00000411613,ENSP00000447053,ENSP00000451112,ENSP00000452780	ANXA5,AOC1,B2M,CALM3,CD44,DEFA1B,EGF,F13A1,FGA,HBB,HPSE,MAN2B1,MPO,NPC2,PTPRJ,RAB5C,RAB7A,RAC1,S100A11,S100A8,S100P,SERPING1,SYT17,TTR,XRCC6
GO:0002684	positive regulation of immune system process	29	882	0.00043	ENSP00000219070,ENSP00000262367,ENSP00000263253,ENSP00000278407,ENSP00000278572,ENSP00000306361,ENSP00000308208,ENSP00000309968,ENSP00000315112,ENSP00000338157,ENSP00000344220,ENSP00000345502,ENSP00000348461,ENSP00000352257,ENSP00000354458,ENSP00000357722,ENSP00000360522,ENSP00000365891,ENSP00000366109,ENSP00000369213,ENSP00000370698,ENSP00000375683,ENSP00000376436,ENSP00000378368,ENSP00000400010…	ADAM17,ANXA1,B2M,C8A,CREBBP,DDX58,EIF2B1,EP300,ETS1,FGA,FLOT2,IL6ST,KLK7,MMP14,MMP2,MUC1,PDE4D,PDPK1,PTPRJ,RAC1,RBP4,RNF31,RPS3,S100A8,SERPING1,VAV1,WAS,XRCC6,ZBTB16
GO:0023051	regulation of signaling	73	3360	0.00043	ENSP00000225525,ENSP00000237014,ENSP00000239243,ENSP00000251020,ENSP00000261523,ENSP00000262367,ENSP00000263253,ENSP00000263409,ENSP00000265062,ENSP00000265171,ENSP00000268035,ENSP00000269305,ENSP00000269571,ENSP00000278572,ENSP00000281708,ENSP00000282091,ENSP00000291295,ENSP00000291700,ENSP00000296271,ENSP00000301633,ENSP00000303423,ENSP00000306361,ENSP00000308208,ENSP00000308541,ENSP00000309968…	ACVRL1,ADAM17,ANXA1,AR,ARHGAP11A,ARHGAP5,ARHGEF12,ARHGEF7,AVP,BIRC5,BRD7,CALM3,CD44,CDKN2A,CITED2,CREBBP,DAB1,DAG1,DAPK3,DLG1,DVL3,E2F1,EGF,ENG,EP300,ERBB2,F2,FBXW7,FGA,FNTA,GOT1,GRIK1,GSX2,HDAC6,HPSE,IGF1R,IL6ST,LIFR,MAPK9,MMP14,MSX2,MUC1,MYO5A,PDE4D,PDPK1,PIP4K2C,PLA2G2A,PTH,PTPRJ,RAB7A,RAC1,RBP4,RGS18,RGS6,RHO,RNF31,ROCK2,RORA,RPS3,RUVBL1,S100A8,S100B,SALL1,SH3BGRL,SKI,SOD2,TAF13,TAX1BP3,TP53,…
GO:0051130	positive regulation of cellular component organization	34	1128	0.00043	ENSP00000223129,ENSP00000239243,ENSP00000254719,ENSP00000259803,ENSP00000265171,ENSP00000268035,ENSP00000269305,ENSP00000278572,ENSP00000281708,ENSP00000283195,ENSP00000295324,ENSP00000301633,ENSP00000306361,ENSP00000316054,ENSP00000317985,ENSP00000334061,ENSP00000345571,ENSP00000345731,ENSP00000347032,ENSP00000347538,ENSP00000348461,ENSP00000356448,ENSP00000363822,ENSP00000365891,ENSP00000366109…	ABL2,ANXA1,AR,B2M,BIRC5,BRD7,CDC42EP3,DAG1,DLG1,DVL3,E2F1,EGF,FBXW7,FGA,GCM1,HDAC6,IGF1R,MAPK9,MSX2,MUC1,PIP4K2C,PTPRJ,RAC1,RANBP2,ROCK2,RPA1,RPA3,RPS3,SNX9,SYT17,TP53,TP73,TPR,WAS
GO:2000026	regulation of multicellular organismal development	48	1876	0.00043	ENSP00000001008,ENSP00000227322,ENSP00000239243,ENSP00000259803,ENSP00000262367,ENSP00000263253,ENSP00000265171,ENSP00000269571,ENSP00000271688,ENSP00000281708,ENSP00000282091,ENSP00000282356,ENSP00000291700,ENSP00000308208,ENSP00000308541,ENSP00000310006,ENSP00000316054,ENSP00000317985,ENSP00000319118,ENSP00000332296,ENSP00000338157,ENSP00000344220,ENSP00000345731,ENSP00000347538,ENSP00000348461…	ABL2,ACVRL1,ANXA1,AR,B2M,CAMK4,CDKN2A,CERS2,CITED2,CREBBP,DAB1,DAG1,DLG1,DVL3,EGF,ENG,EP300,ERBB2,ETS1,F2,FBXW7,FKBP4,GCM1,GSX2,GTF2I,HPSE,IL6ST,MMP14,MSX2,MUSK,NR1D2,PAX6,PDPK1,PTH,RAC1,RARB,RBP4,ROCK2,S100B,SEC24B,SKI,SOD2,SYT17,TP73,USP19,YAP1,ZBTB16,ZPR1
GO:0045935	positive regulation of nucleobase-containing compound metabolic process	46	1770	0.00044	ENSP00000227322,ENSP00000251020,ENSP00000259803,ENSP00000261523,ENSP00000262367,ENSP00000263253,ENSP00000265171,ENSP00000269305,ENSP00000269571,ENSP00000278572,ENSP00000282091,ENSP00000282356,ENSP00000295718,ENSP00000310006,ENSP00000316054,ENSP00000318297,ENSP00000332296,ENSP00000338157,ENSP00000345571,ENSP00000346389,ENSP00000348461,ENSP00000352257,ENSP00000355140,ENSP00000356331,ENSP00000358994…	ACVRL1,AR,BRD7,CAMK4,CDKN2A,CITED2,CREBBP,DDX58,DVL3,E2F1,EGF,ENG,EP300,ERBB2,ETS1,EXOSC9,FLI1,GCM1,HNRNPLL,HNRNPR,HOXB1,MEF2A,MEX3D,MUC1,MYO6,NR1D2,NR5A2,PAX6,PDLIM1,PTH,PTPRN,RAC1,RARB,RORA,RPS3,RUVBL1,SALL1,SATB2,SKI,STK16,TP53,TP73,XRCC6,YAP1,ZBTB16,ZPR1
GO:1901575	organic substance catabolic process	43	1609	0.00046	ENSP00000188790,ENSP00000216139,ENSP00000221418,ENSP00000222214,ENSP00000227322,ENSP00000231487,ENSP00000245816,ENSP00000264668,ENSP00000265062,ENSP00000272252,ENSP00000276201,ENSP00000278572,ENSP00000280700,ENSP00000281182,ENSP00000281708,ENSP00000283195,ENSP00000293217,ENSP00000295006,ENSP00000311677,ENSP00000320503,ENSP00000326804,ENSP00000334061,ENSP00000345282,ENSP00000345502,ENSP00000346067…	ACAD8,ACADVL,ACOX1,ACR,CAPN2,CD44,CDC26,CLPP,CSDE1,CTSE,CUL1,CUL5,ECH1,EDC3,EXOSC9,FAP,FBXW7,FUT8,GAD1,GALM,GCDH,GOT1,GPT2,HDAC6,HPSE,MAN2B1,MAOB,MTRR,NAGK,NGLY1,PDE4D,PLA2G2A,PNLIP,PPP1R8,RAB7A,RANBP2,RPS3,RPSA,SKP1,SNF8,UPF3B,USP19,ZPR1
GO:0048545	response to steroid hormone	16	324	0.00049	ENSP00000001008,ENSP00000216139,ENSP00000261523,ENSP00000278282,ENSP00000291700,ENSP00000310006,ENSP00000332296,ENSP00000355645,ENSP00000356331,ENSP00000359539,ENSP00000362299,ENSP00000363822,ENSP00000366109,ENSP00000367309,ENSP00000372136,ENSP00000478927	ACR,ACTA1,ANXA1,AR,DEFA1B,ENG,FKBP4,GOT1,MAOB,NR1D2,NR5A2,RARB,RORA,S100B,SCGB1A1,YAP1
GO:0001666	response to hypoxia	15	288	0.00050	ENSP00000219070,ENSP00000261523,ENSP00000262367,ENSP00000263253,ENSP00000269305,ENSP00000291700,ENSP00000295006,ENSP00000308208,ENSP00000309968,ENSP00000345571,ENSP00000360305,ENSP00000362299,ENSP00000373574,ENSP00000376436,ENSP00000444198	ACVRL1,ADAM17,CAPN2,CITED2,CREBBP,E2F1,ENG,EP300,ETS1,MMP14,MMP2,PDLIM1,RORA,S100B,TP53
GO:0016032	viral process	22	571	0.00051	ENSP00000262367,ENSP00000263253,ENSP00000265062,ENSP00000269305,ENSP00000281708,ENSP00000283195,ENSP00000292476,ENSP00000293831,ENSP00000317985,ENSP00000326804,ENSP00000345731,ENSP00000346067,ENSP00000348461,ENSP00000352257,ENSP00000356448,ENSP00000358635,ENSP00000367545,ENSP00000369213,ENSP00000370698,ENSP00000376808,ENSP00000442600,ENSP00000452780	B2M,CPSF4,CREBBP,CUL1,CUL5,DAG1,DDX58,DLG1,EIF4A1,EP300,FBXW7,IL6ST,RAB7A,RAC1,RANBP2,ROCK2,RPSA,SYNCRIP,TP53,TP73,TPR,XRCC6
GO:0022407	regulation of cell-cell adhesion	17	366	0.00054	ENSP00000251535,ENSP00000269571,ENSP00000278282,ENSP00000278572,ENSP00000306361,ENSP00000338157,ENSP00000344220,ENSP00000345731,ENSP00000348461,ENSP00000366109,ENSP00000370698,ENSP00000376436,ENSP00000378368,ENSP00000398632,ENSP00000418915,ENSP00000444198,ENSP00000472929	ALOX12,ANXA1,CD44,CDKN2A,CITED2,DLG1,ERBB2,ETS1,FGA,FLOT2,IL6ST,PDPK1,RAC1,RPS3,SCGB1A1,VAV1,ZBTB16
GO:0051253	negative regulation of RNA metabolic process	37	1303	0.00056	ENSP00000239243,ENSP00000251020,ENSP00000254322,ENSP00000262367,ENSP00000263253,ENSP00000269305,ENSP00000278282,ENSP00000282091,ENSP00000290295,ENSP00000295225,ENSP00000301633,ENSP00000307850,ENSP00000310006,ENSP00000331310,ENSP00000332296,ENSP00000334061,ENSP00000338157,ENSP00000345571,ENSP00000345731,ENSP00000346389,ENSP00000352257,ENSP00000356448,ENSP00000358635,ENSP00000362299,ENSP00000363822…	AR,BIRC5,BRD7,CDKN2A,CITED2,CREBBP,DLG1,DNAJB1,DRAP1,E2F1,ENG,EP300,HDAC6,HOXB13,KCNIP3,MEF2A,MORF4L1,MSX2,MUC1,NR1D2,PAX6,PTH,RARB,RUNX1T1,SALL1,SATB2,SCGB1A1,SIN3B,SKI,SYNCRIP,TP53,TP73,TPR,XRCC6,YAP1,ZBTB16,ZNF692
GO:1903508	positive regulation of nucleic acid-templated transcription	41	1520	0.00059	ENSP00000227322,ENSP00000251020,ENSP00000259803,ENSP00000261523,ENSP00000262367,ENSP00000263253,ENSP00000265171,ENSP00000269305,ENSP00000269571,ENSP00000282091,ENSP00000282356,ENSP00000295718,ENSP00000310006,ENSP00000316054,ENSP00000318297,ENSP00000332296,ENSP00000338157,ENSP00000345571,ENSP00000346389,ENSP00000352257,ENSP00000355140,ENSP00000356331,ENSP00000358994,ENSP00000360305,ENSP00000362299…	ACVRL1,AR,BRD7,CAMK4,CDKN2A,CITED2,CREBBP,DDX58,DVL3,E2F1,EGF,ENG,EP300,ERBB2,ETS1,EXOSC9,FLI1,GCM1,HOXB1,MEF2A,MUC1,MYO6,NR1D2,NR5A2,PAX6,PDLIM1,PTH,PTPRN,RARB,RORA,RUVBL1,SALL1,SATB2,SKI,STK16,TP53,TP73,XRCC6,YAP1,ZBTB16,ZPR1
GO:0000122	negative regulation of transcription by RNA polymerase II	27	809	0.00062	ENSP00000239243,ENSP00000251020,ENSP00000254322,ENSP00000262367,ENSP00000263253,ENSP00000269305,ENSP00000278282,ENSP00000282091,ENSP00000290295,ENSP00000295225,ENSP00000307850,ENSP00000310006,ENSP00000332296,ENSP00000338157,ENSP00000345571,ENSP00000345731,ENSP00000346389,ENSP00000356448,ENSP00000362299,ENSP00000363822,ENSP00000367545,ENSP00000367797,ENSP00000369131,ENSP00000391200,ENSP00000401112…	AR,CITED2,CREBBP,DLG1,DNAJB1,DRAP1,E2F1,ENG,EP300,HOXB13,KCNIP3,MEF2A,MSX2,NR1D2,PAX6,PTH,RARB,SALL1,SATB2,SCGB1A1,SIN3B,SKI,TP53,TP73,TPR,ZBTB16,ZNF692
GO:0018130	heterocycle biosynthetic process	68	3095	0.00062	ENSP00000222214,ENSP00000222567,ENSP00000223129,ENSP00000236959,ENSP00000239243,ENSP00000251020,ENSP00000254719,ENSP00000259727,ENSP00000259803,ENSP00000261523,ENSP00000262367,ENSP00000263253,ENSP00000269305,ENSP00000269571,ENSP00000278572,ENSP00000281182,ENSP00000290295,ENSP00000292476,ENSP00000295225,ENSP00000295718,ENSP00000301633,ENSP00000307850,ENSP00000310006,ENSP00000311677,ENSP00000318297…	ACAD8,AMD1,ANP32A,AR,ATIC,BIRC5,BRD7,CDKN2A,CITED2,CPSF4,CREBBP,DAPK3,DLG1,DRAP1,E2F1,EP300,ERBB2,ETS1,FLI1,GCDH,GCM1,GMPR,GSX2,GTF2I,HDAC6,HOXB1,HOXB13,KCNIP3,ME1,MEF2A,MMAB,MORF4L1,MSX2,NAGK,NMRK1,NR1D2,NR5A2,PAX6,PDE4D,PDPK1,POLR2H,PPP1R8,PRPS1,PTPRN,RARB,RORA,RPA1,RPA3,RPS3,RUNX1T1,RUVBL1,SALL1,SATB2,SIN3B,SKI,SNF8,STK16,TAF13,TCEA3,TP53,TP73,TPK1,TWISTNB,UAP1,XRCC6,YAP1,ZBTB16,ZNF692
GO:0035556	intracellular signal transduction	41	1528	0.00064	ENSP00000225525,ENSP00000231487,ENSP00000261313,ENSP00000263253,ENSP00000265171,ENSP00000268035,ENSP00000269305,ENSP00000269571,ENSP00000281537,ENSP00000282091,ENSP00000282356,ENSP00000291295,ENSP00000295324,ENSP00000315112,ENSP00000316054,ENSP00000317985,ENSP00000326804,ENSP00000344220,ENSP00000345502,ENSP00000345571,ENSP00000346389,ENSP00000348461,ENSP00000356331,ENSP00000358994,ENSP00000360280…	ANP32A,ARHGAP5,ARHGEF12,ARHGEF7,AVP,CALM3,CAMK4,CDC42EP3,CDKN2A,CUL1,CUL5,DAB1,DAPK3,DDX58,DVL3,E2F1,EGF,EP300,ERBB2,IGF1R,MAPK9,MEF2A,MUC1,MYO6,NR5A2,PDE4D,PDPK1,PEBP1,PTH,RAC1,RGS6,RNF31,ROCK2,SKP1,TAX1BP3,TJP1,TP53,TP73,VAV1,WAS,YAP1
GO:0061138	morphogenesis of a branching epithelium	11	160	0.00064	ENSP00000239243,ENSP00000251020,ENSP00000259803,ENSP00000265171,ENSP00000290295,ENSP00000308208,ENSP00000345731,ENSP00000362299,ENSP00000363822,ENSP00000442600,ENSP00000478927	AR,DAG1,DLG1,EGF,ENG,GCM1,HOXB13,MMP14,MSX2,SALL1,YAP1
GO:0002446	neutrophil mediated immunity	20	498	0.00067	ENSP00000225275,ENSP00000237014,ENSP00000265062,ENSP00000271638,ENSP00000296370,ENSP00000308541,ENSP00000309968,ENSP00000333994,ENSP00000348461,ENSP00000352257,ENSP00000357722,ENSP00000372136,ENSP00000384262,ENSP00000395473,ENSP00000398632,ENSP00000400010,ENSP00000411613,ENSP00000447053,ENSP00000451112,ENSP00000452780	ADAM17,AOC1,B2M,CD44,DEFA1B,F2,HBB,HPSE,MAN2B1,MPO,NPC2,PTPRJ,RAB5C,RAB7A,RAC1,S100A11,S100A8,S100P,TTR,XRCC6
GO:0006367	transcription initiation from RNA polymerase II promoter	11	162	0.00069	ENSP00000261523,ENSP00000262367,ENSP00000269305,ENSP00000310006,ENSP00000332296,ENSP00000355051,ENSP00000356331,ENSP00000363822,ENSP00000415536,ENSP00000460070,ENSP00000478927	AR,CREBBP,GTF2I,NR1D2,NR5A2,POLR2H,RARB,RORA,TAF13,TP53,YAP1
GO:0002443	leukocyte mediated immunity	23	632	0.00070	ENSP00000225275,ENSP00000237014,ENSP00000265062,ENSP00000271638,ENSP00000278407,ENSP00000296370,ENSP00000308541,ENSP00000309968,ENSP00000333994,ENSP00000345731,ENSP00000348461,ENSP00000352257,ENSP00000354458,ENSP00000357722,ENSP00000372136,ENSP00000384262,ENSP00000395473,ENSP00000398632,ENSP00000400010,ENSP00000411613,ENSP00000447053,ENSP00000451112,ENSP00000452780	ADAM17,AOC1,B2M,C8A,CD44,DEFA1B,DLG1,F2,HBB,HPSE,MAN2B1,MPO,NPC2,PTPRJ,RAB5C,RAB7A,RAC1,S100A11,S100A8,S100P,SERPING1,TTR,XRCC6
GO:0010557	positive regulation of macromolecule biosynthetic process	45	1758	0.00070	ENSP00000227322,ENSP00000246166,ENSP00000251020,ENSP00000259803,ENSP00000261523,ENSP00000262367,ENSP00000263253,ENSP00000265171,ENSP00000269305,ENSP00000269571,ENSP00000276201,ENSP00000282091,ENSP00000282356,ENSP00000295718,ENSP00000310006,ENSP00000316054,ENSP00000318297,ENSP00000332296,ENSP00000334061,ENSP00000338157,ENSP00000345571,ENSP00000346389,ENSP00000348461,ENSP00000352257,ENSP00000355140…	ACVRL1,AR,BRD7,CAMK4,CDKN2A,CITED2,CREBBP,DDX58,DVL3,E2F1,EGF,ENG,EP300,ERBB2,ETS1,EXOSC9,FLI1,FNTB,GCM1,HDAC6,HOXB1,MEF2A,MUC1,MYO6,NR1D2,NR5A2,PAX6,PDLIM1,PTH,PTPRN,RAC1,RARB,RORA,RUVBL1,SALL1,SATB2,SKI,STK16,TP53,TP73,UPF3B,XRCC6,YAP1,ZBTB16,ZPR1
GO:0006887	exocytosis	26	774	0.00074	ENSP00000225275,ENSP00000237014,ENSP00000264870,ENSP00000265062,ENSP00000265171,ENSP00000271638,ENSP00000278407,ENSP00000291295,ENSP00000296370,ENSP00000296511,ENSP00000306361,ENSP00000333994,ENSP00000347538,ENSP00000348461,ENSP00000352257,ENSP00000357722,ENSP00000372136,ENSP00000382177,ENSP00000384262,ENSP00000395473,ENSP00000398632,ENSP00000400010,ENSP00000411613,ENSP00000447053,ENSP00000451112…	ANXA5,AOC1,B2M,CALM3,CD44,DEFA1B,EGF,F13A1,FGA,HBB,HPSE,MAN2B1,MPO,MYO5A,NPC2,PTPRJ,RAB5C,RAB7A,RAC1,S100A11,S100A8,S100P,SERPING1,SYT17,TTR,XRCC6
GO:0031323	regulation of cellular metabolic process	113	6082	0.00074	ENSP00000227322,ENSP00000239243,ENSP00000251020,ENSP00000254322,ENSP00000254436,ENSP00000259803,ENSP00000261313,ENSP00000261523,ENSP00000262367,ENSP00000263253,ENSP00000265171,ENSP00000268035,ENSP00000269305,ENSP00000269571,ENSP00000271638,ENSP00000276201,ENSP00000278282,ENSP00000278407,ENSP00000278572,ENSP00000281182,ENSP00000281708,ENSP00000282091,ENSP00000282356,ENSP00000290295,ENSP00000291295…	ABL2,ACAD8,ACADVL,ACVRL1,ADAM17,ANP32A,ANXA1,AR,AVP,BIRC5,BRD7,CALM3,CAMK4,CD44,CDKN2A,CITED2,CPSF4,CREBBP,CSDE1,DAB1,DAG1,DAPK3,DDX58,DLG1,DNAJB1,DRAP1,DVL3,E2F1,EGF,ENG,EP300,ERBB2,ETS1,EXOSC9,F2,FBXW7,FGA,FLI1,FNTA,GCM1,GSX2,GTF2I,HBB,HDAC6,HNRNPLL,HNRNPR,HOXB1,HOXB13,IGF1R,IL6ST,KCNIP3,MAOB,MAPK9,ME1,MEF2A,MEX3D,MMP14,MORF4L1,MSX2,MUC1,MUSK,MYO6,NPC2,NR1D2,NR5A2,OAZ1,PAX6,PDE4D,PDLIM1,PDPK1,P…
GO:0045893	positive regulation of transcription, DNA-templated	39	1435	0.00074	ENSP00000227322,ENSP00000251020,ENSP00000259803,ENSP00000261523,ENSP00000262367,ENSP00000263253,ENSP00000265171,ENSP00000269305,ENSP00000269571,ENSP00000282091,ENSP00000282356,ENSP00000295718,ENSP00000310006,ENSP00000316054,ENSP00000332296,ENSP00000338157,ENSP00000345571,ENSP00000346389,ENSP00000352257,ENSP00000355140,ENSP00000356331,ENSP00000358994,ENSP00000362299,ENSP00000363822,ENSP00000367545…	ACVRL1,AR,BRD7,CAMK4,CDKN2A,CITED2,CREBBP,DDX58,DVL3,E2F1,EGF,ENG,EP300,ERBB2,ETS1,EXOSC9,FLI1,GCM1,HOXB1,MEF2A,MUC1,MYO6,NR1D2,NR5A2,PAX6,PTH,PTPRN,RARB,RORA,SALL1,SATB2,SKI,STK16,TP53,TP73,XRCC6,YAP1,ZBTB16,ZPR1
GO:0032502	developmental process	103	5401	0.00075	ENSP00000001008,ENSP00000005226,ENSP00000188790,ENSP00000219070,ENSP00000225275,ENSP00000227322,ENSP00000236959,ENSP00000239243,ENSP00000247461,ENSP00000251020,ENSP00000251535,ENSP00000254322,ENSP00000259803,ENSP00000261523,ENSP00000262367,ENSP00000263253,ENSP00000264428,ENSP00000264932,ENSP00000265171,ENSP00000269305,ENSP00000269571,ENSP00000271688,ENSP00000278282,ENSP00000278407,ENSP00000281537…	ABL2,ACADVL,ACTA1,ACVRL1,ADAM17,ALOX12,ANXA1,AR,ARHGAP5,ARHGEF7,ATIC,B2M,CAMK4,CANX,CAPN2,CD44,CDKN2A,CERS2,CHST2,CITED2,CREBBP,CSDE1,CUL1,DAB1,DAG1,DAPK3,DLG1,DNAJB1,DVL3,E2F1,EGF,EIF2B1,ENG,EP300,ERBB2,ETS1,F2,FAP,FBXW7,FKBP4,FLI1,FLOT2,FUT8,GCM1,GLRB,GOT1,GRIK1,GSTA1,GSX2,HDAC6,HOXB1,HOXB13,HPSE,HSD11B1,IL6ST,KLK7,MAPK9,MEF2A,MMP14,MMP2,MPO,MSX2,MUSK,MYO5A,NR5A2,OCA2,PAX6,PDE4D,PDPK1,PLS3,PRPS…
GO:0046903	secretion	32	1070	0.00075	ENSP00000225275,ENSP00000237014,ENSP00000247461,ENSP00000264870,ENSP00000265062,ENSP00000265171,ENSP00000271638,ENSP00000278407,ENSP00000291295,ENSP00000295718,ENSP00000296370,ENSP00000296511,ENSP00000306361,ENSP00000333994,ENSP00000337103,ENSP00000347538,ENSP00000348461,ENSP00000352257,ENSP00000357722,ENSP00000362299,ENSP00000366109,ENSP00000372136,ENSP00000382177,ENSP00000383364,ENSP00000384262…	ANXA1,ANXA5,AOC1,B2M,CALM3,CANX,CD44,CHAT,DEFA1B,EGF,ENG,F13A1,FGA,HBB,HPSE,MAN2B1,MPO,MYO5A,NPC2,PLA2G2A,PTPRJ,PTPRN,RAB5C,RAB7A,RAC1,S100A11,S100A8,S100P,SERPING1,SYT17,TTR,XRCC6
GO:0050776	regulation of immune response	28	873	0.00076	ENSP00000219070,ENSP00000262367,ENSP00000263253,ENSP00000278407,ENSP00000278572,ENSP00000289429,ENSP00000291295,ENSP00000306361,ENSP00000308541,ENSP00000315112,ENSP00000344220,ENSP00000345502,ENSP00000348461,ENSP00000352257,ENSP00000354458,ENSP00000357150,ENSP00000357722,ENSP00000365891,ENSP00000366109,ENSP00000369213,ENSP00000370698,ENSP00000375683,ENSP00000394560,ENSP00000400010,ENSP00000416250…	ANXA1,B2M,C8A,CALM3,CD1A,CD1B,CREBBP,DDX58,EIF2B1,EP300,F2,FGA,IL6ST,KLK7,MAPK9,MMP2,MUC1,PDE4D,PDPK1,PTPRJ,RAC1,RNF31,RPS3,S100A8,SERPING1,VAV1,WAS,XRCC6
GO:0010638	positive regulation of organelle organization	21	552	0.00080	ENSP00000239243,ENSP00000265171,ENSP00000269305,ENSP00000278572,ENSP00000281708,ENSP00000283195,ENSP00000295324,ENSP00000301633,ENSP00000317985,ENSP00000334061,ENSP00000345571,ENSP00000345731,ENSP00000347032,ENSP00000348461,ENSP00000356448,ENSP00000365891,ENSP00000366109,ENSP00000367545,ENSP00000378181,ENSP00000394560,ENSP00000484824	ANXA1,BIRC5,BRD7,CDC42EP3,DLG1,E2F1,EGF,FBXW7,HDAC6,MAPK9,MSX2,MUC1,PIP4K2C,RAC1,RANBP2,ROCK2,RPS3,TP53,TP73,TPR,WAS
GO:0051240	positive regulation of multicellular organismal process	41	1551	0.00080	ENSP00000239243,ENSP00000261523,ENSP00000262367,ENSP00000263253,ENSP00000265171,ENSP00000278572,ENSP00000282091,ENSP00000291700,ENSP00000306361,ENSP00000308208,ENSP00000308541,ENSP00000309968,ENSP00000316054,ENSP00000317985,ENSP00000319118,ENSP00000332296,ENSP00000334061,ENSP00000338157,ENSP00000344220,ENSP00000345502,ENSP00000346389,ENSP00000347538,ENSP00000352257,ENSP00000360280,ENSP00000362299…	ABL2,ACVRL1,ADAM17,ANXA1,AR,AVP,B2M,CITED2,CREBBP,DAB1,DAG1,DDX58,DVL3,EGF,ENG,EP300,ETS1,F2,FGA,GSX2,HDAC6,HPSE,IL6ST,MEF2A,MMP14,MSX2,PAX6,PDE4D,PDPK1,PTH,RARB,ROCK2,RORA,RPS3,S100B,SOD2,SYT17,TP73,XRCC6,YAP1,ZBTB16
GO:0051248	negative regulation of protein metabolic process	32	1075	0.00080	ENSP00000254436,ENSP00000261313,ENSP00000268035,ENSP00000278407,ENSP00000278572,ENSP00000291295,ENSP00000301633,ENSP00000306361,ENSP00000308541,ENSP00000311677,ENSP00000317985,ENSP00000334061,ENSP00000342850,ENSP00000344220,ENSP00000345502,ENSP00000345731,ENSP00000356448,ENSP00000358635,ENSP00000362299,ENSP00000363745,ENSP00000367545,ENSP00000367797,ENSP00000369647,ENSP00000378368,ENSP00000384398…	AVP,BIRC5,CALM3,CD44,CDKN2A,DAG1,DAPK3,DLG1,ENG,F2,FGA,FLOT2,HDAC6,HNRNPR,IGF1R,MEX3D,PAX6,PDE4D,PDPK1,PEBP1,PPP1R8,PTPRJ,ROCK2,RPS3,SERPINA6,SERPING1,SKI,SYNCRIP,TP73,TPR,TRIM21,USP19
GO:0071840	cellular component organization or biogenesis	102	5342	0.00080	ENSP00000001008,ENSP00000005226,ENSP00000219070,ENSP00000221418,ENSP00000223129,ENSP00000225275,ENSP00000227322,ENSP00000231487,ENSP00000237014,ENSP00000245816,ENSP00000248633,ENSP00000251020,ENSP00000254436,ENSP00000254719,ENSP00000256103,ENSP00000262367,ENSP00000263253,ENSP00000264428,ENSP00000265062,ENSP00000265171,ENSP00000268035,ENSP00000269305,ENSP00000269571,ENSP00000278572,ENSP00000281537…	ACOX1,ACTA1,ANXA1,AR,ARHGEF7,AVP,BIRC5,CACNB4,CD44,CDC42EP3,CDKN2A,CETN2,CETN3,CLPP,CREBBP,CTRB1,CUL1,DAB1,DAG1,DAPK3,DLG1,DVL3,E2F1,ECH1,EDC3,EGF,ENG,EP300,ERBB2,ETS1,EXOSC9,FBXW7,FGA,FKBP4,FLOT2,FNTA,GAN,GLRB,HBB,HDAC6,IGF1R,IQUB,KLK7,ME1,MEF2A,MMP14,MMP2,MORF4L1,MPO,MUSK,MYO5A,NHP2L1,PADI1,PAX6,PDPK1,PEX1,PLA2G2A,PLS3,PMP2,PRC1,PTPRN,RAB7A,RAC1,RANBP2,REPS1,REPS2,ROCK2,RPA1,RPA3,RPS3,RPSA,RUVB…
GO:1903827	regulation of cellular protein localization	19	465	0.00080	ENSP00000225525,ENSP00000227322,ENSP00000265171,ENSP00000269305,ENSP00000269571,ENSP00000281708,ENSP00000288266,ENSP00000308541,ENSP00000316054,ENSP00000317985,ENSP00000344220,ENSP00000345571,ENSP00000345731,ENSP00000356448,ENSP00000363822,ENSP00000367545,ENSP00000385923,ENSP00000418915,ENSP00000473381	APPL1,AR,CDKN2A,DLG1,DVL3,E2F1,EGF,ERBB2,F2,FBXW7,NUCB1,OAZ1,PDPK1,ROCK2,TAX1BP3,TP53,TP73,TPR,ZPR1
GO:0051186	cofactor metabolic process	19	467	0.00081	ENSP00000222214,ENSP00000225275,ENSP00000236959,ENSP00000256999,ENSP00000264668,ENSP00000291295,ENSP00000301012,ENSP00000333994,ENSP00000335620,ENSP00000345282,ENSP00000353165,ENSP00000354294,ENSP00000354387,ENSP00000357880,ENSP00000358719,ENSP00000359539,ENSP00000367309,ENSP00000369814,ENSP00000445920	AKR1C4,AMD1,ATIC,CALM3,CTRB1,FOLH1,GCDH,GOT1,GPT2,GSTA1,HBB,MAOB,ME1,MMAB,MPO,MTRR,MVD,NMRK1,TPK1
GO:0051726	regulation of cell cycle	33	1129	0.00081	ENSP00000188790,ENSP00000223129,ENSP00000231487,ENSP00000239243,ENSP00000246166,ENSP00000254436,ENSP00000263253,ENSP00000265171,ENSP00000269305,ENSP00000281708,ENSP00000283195,ENSP00000291295,ENSP00000301633,ENSP00000309968,ENSP00000317985,ENSP00000326804,ENSP00000345571,ENSP00000345731,ENSP00000356448,ENSP00000357643,ENSP00000359300,ENSP00000363322,ENSP00000366109,ENSP00000367545,ENSP00000376436…	ADAM17,ANXA1,BIRC5,BRD7,CALM3,CDC26,CDKN2A,CETN2,CITED2,CUL1,CUL5,DAPK3,DLG1,E2F1,EGF,EP300,ETS1,FAP,FBXW7,FNTB,MKI67,MSX2,MUC1,PRC1,RANBP2,ROCK2,RPA3,SKP1,TP53,TP73,TPR,TRIM21,USP19
GO:0034654	nucleobase-containing compound biosynthetic process	66	3031	0.00095	ENSP00000222214,ENSP00000222567,ENSP00000223129,ENSP00000236959,ENSP00000239243,ENSP00000251020,ENSP00000254719,ENSP00000259727,ENSP00000259803,ENSP00000261523,ENSP00000262367,ENSP00000263253,ENSP00000269305,ENSP00000269571,ENSP00000278572,ENSP00000281182,ENSP00000290295,ENSP00000292476,ENSP00000295225,ENSP00000295718,ENSP00000301633,ENSP00000307850,ENSP00000310006,ENSP00000311677,ENSP00000318297…	ACAD8,AMD1,ANP32A,AR,ATIC,BIRC5,BRD7,CDKN2A,CITED2,CPSF4,CREBBP,DAPK3,DLG1,DRAP1,E2F1,EP300,ERBB2,ETS1,FLI1,GCDH,GCM1,GMPR,GSX2,GTF2I,HDAC6,HOXB1,HOXB13,KCNIP3,ME1,MEF2A,MORF4L1,MSX2,NAGK,NMRK1,NR1D2,NR5A2,PAX6,PDE4D,PDPK1,POLR2H,PPP1R8,PRPS1,PTPRN,RARB,RORA,RPA1,RPA3,RPS3,RUNX1T1,RUVBL1,SALL1,SATB2,SIN3B,SKI,SNF8,STK16,TAF13,TCEA3,TP53,TP73,TWISTNB,UAP1,XRCC6,YAP1,ZBTB16,ZNF692
GO:0031328	positive regulation of cellular biosynthetic process	46	1846	0.00096	ENSP00000227322,ENSP00000251020,ENSP00000259803,ENSP00000261523,ENSP00000262367,ENSP00000263253,ENSP00000265171,ENSP00000269305,ENSP00000269571,ENSP00000276201,ENSP00000282091,ENSP00000282356,ENSP00000295718,ENSP00000310006,ENSP00000316054,ENSP00000318297,ENSP00000332296,ENSP00000333994,ENSP00000338157,ENSP00000345571,ENSP00000346389,ENSP00000348461,ENSP00000352257,ENSP00000355140,ENSP00000356331…	ACVRL1,ANXA1,AR,AVP,BRD7,CAMK4,CDKN2A,CITED2,CREBBP,DDX58,DVL3,E2F1,EGF,ENG,EP300,ERBB2,ETS1,EXOSC9,FLI1,GCM1,HBB,HOXB1,MEF2A,MUC1,MYO6,NR1D2,NR5A2,PAX6,PDLIM1,PTH,PTPRN,RAC1,RARB,RORA,RUVBL1,SALL1,SATB2,SKI,STK16,TP53,TP73,UPF3B,XRCC6,YAP1,ZBTB16,ZPR1
GO:0035295	tube development	26	793	0.00098	ENSP00000188790,ENSP00000219070,ENSP00000239243,ENSP00000251020,ENSP00000261523,ENSP00000263253,ENSP00000265171,ENSP00000290295,ENSP00000308208,ENSP00000316054,ENSP00000332296,ENSP00000345731,ENSP00000355995,ENSP00000360280,ENSP00000360522,ENSP00000362299,ENSP00000363822,ENSP00000367797,ENSP00000373574,ENSP00000376436,ENSP00000384262,ENSP00000404100,ENSP00000428564,ENSP00000442600,ENSP00000444198…	ACVRL1,AR,CITED2,DAB1,DAG1,DLG1,DVL3,EGF,ENG,EP300,ETS1,FAP,HOXB13,HPSE,HSD11B1,MMP14,MMP2,MSX2,PAX6,RARB,RBP4,RORA,SALL1,SEC24B,SKI,YAP1
GO:0043067	regulation of programmed cell death	40	1516	0.00099	ENSP00000188790,ENSP00000225275,ENSP00000227322,ENSP00000239243,ENSP00000251535,ENSP00000262367,ENSP00000268035,ENSP00000269305,ENSP00000278572,ENSP00000281708,ENSP00000282091,ENSP00000291700,ENSP00000296511,ENSP00000301633,ENSP00000306361,ENSP00000309968,ENSP00000332296,ENSP00000334061,ENSP00000338157,ENSP00000344220,ENSP00000345571,ENSP00000357722,ENSP00000363822,ENSP00000364893,ENSP00000366109…	ADAM17,ALOX12,ANP32A,ANXA1,ANXA5,AR,ARHGEF12,ARHGEF7,AVP,BIRC5,CD44,CDKN2A,CITED2,CREBBP,DAPK3,E2F1,ETS1,FAP,FBXW7,FGA,HDAC6,IGF1R,IL6ST,MAPK9,MPO,MSX2,MUC1,PDPK1,PTH,RARB,RPS3,S100A8,S100B,SOD2,TP53,TP73,VAV1,YAP1,ZBTB16,ZPR1
GO:0002253	activation of immune response	17	393	0.00100	ENSP00000262367,ENSP00000263253,ENSP00000278407,ENSP00000306361,ENSP00000315112,ENSP00000344220,ENSP00000345502,ENSP00000348461,ENSP00000352257,ENSP00000354458,ENSP00000357722,ENSP00000365891,ENSP00000369213,ENSP00000400010,ENSP00000416250,ENSP00000472929,ENSP00000484824	C8A,CREBBP,DDX58,EIF2B1,EP300,FGA,MUC1,PDE4D,PDPK1,PTPRJ,RAC1,RNF31,S100A8,SERPING1,VAV1,WAS,XRCC6
GO:0007346	regulation of mitotic cell cycle	22	608	0.00100	ENSP00000188790,ENSP00000223129,ENSP00000231487,ENSP00000263253,ENSP00000265171,ENSP00000269305,ENSP00000283195,ENSP00000301633,ENSP00000309968,ENSP00000326804,ENSP00000345571,ENSP00000345731,ENSP00000356448,ENSP00000357643,ENSP00000359300,ENSP00000363322,ENSP00000366109,ENSP00000367545,ENSP00000378181,ENSP00000418915,ENSP00000442973,ENSP00000484824	ADAM17,ANXA1,BIRC5,BRD7,CDC26,CDKN2A,CETN2,CUL1,DAPK3,DLG1,E2F1,EGF,EP300,FAP,MKI67,MUC1,RANBP2,RPA3,SKP1,TP53,TP73,TPR
GO:0031401	positive regulation of protein modification process	33	1149	0.0010	ENSP00000265171,ENSP00000269305,ENSP00000269571,ENSP00000278572,ENSP00000281708,ENSP00000291295,ENSP00000303423,ENSP00000306361,ENSP00000308541,ENSP00000309968,ENSP00000316054,ENSP00000317985,ENSP00000334061,ENSP00000344220,ENSP00000345731,ENSP00000348461,ENSP00000352257,ENSP00000360280,ENSP00000362299,ENSP00000363571,ENSP00000363822,ENSP00000367545,ENSP00000369647,ENSP00000370698,ENSP00000373574…	ACVRL1,ADAM17,AR,AVP,BRD7,CALM3,CD44,CDKN2A,DAB1,DAG1,DLG1,DVL3,EGF,ENG,ERBB2,F2,FBXW7,FGA,FNTA,HDAC6,IL6ST,MAPK9,MUC1,MUSK,PDPK1,PLA2G2A,RAC1,ROCK2,RPS3,SNX9,TP53,TP73,XRCC6
GO:1901701	cellular response to oxygen-containing compound	28	896	0.0010	ENSP00000219070,ENSP00000225275,ENSP00000239243,ENSP00000261523,ENSP00000268035,ENSP00000269305,ENSP00000278572,ENSP00000288266,ENSP00000295006,ENSP00000295718,ENSP00000317985,ENSP00000334061,ENSP00000344220,ENSP00000345502,ENSP00000345571,ENSP00000359539,ENSP00000363822,ENSP00000366109,ENSP00000369814,ENSP00000376436,ENSP00000382177,ENSP00000394560,ENSP00000411613,ENSP00000427562,ENSP00000442600…	ABL2,AKR1C4,ANXA1,AOC1,APPL1,AR,B2M,CAPN2,DAG1,E2F1,ETS1,GOT1,HDAC6,IGF1R,MAPK9,MMP2,MPO,MSX2,MYO5A,PDE4D,PDPK1,PTPRN,ROCK2,RORA,RPS3,SOD2,TP53,YAP1
GO:1903037	regulation of leukocyte cell-cell adhesion	14	278	0.0010	ENSP00000269571,ENSP00000278282,ENSP00000278572,ENSP00000338157,ENSP00000344220,ENSP00000345731,ENSP00000348461,ENSP00000366109,ENSP00000370698,ENSP00000376436,ENSP00000378368,ENSP00000398632,ENSP00000418915,ENSP00000472929	ANXA1,CD44,CDKN2A,DLG1,ERBB2,ETS1,FLOT2,IL6ST,PDPK1,RAC1,RPS3,SCGB1A1,VAV1,ZBTB16
GO:1903047	mitotic cell cycle process	21	564	0.0010	ENSP00000005226,ENSP00000223129,ENSP00000227322,ENSP00000231487,ENSP00000254719,ENSP00000263253,ENSP00000269305,ENSP00000283195,ENSP00000301633,ENSP00000326804,ENSP00000345571,ENSP00000345731,ENSP00000356448,ENSP00000359300,ENSP00000367545,ENSP00000376024,ENSP00000376808,ENSP00000377793,ENSP00000404100,ENSP00000418915,ENSP00000484824	BIRC5,CDKN2A,CETN2,CUL1,CUL5,DLG1,E2F1,EP300,MUC1,PAX6,PRC1,RANBP2,RPA1,RPA3,SKP1,SNX9,TP53,TP73,TPR,USH1C,ZPR1
GO:0007266	Rho protein signal transduction	7	63	0.0011	ENSP00000225525,ENSP00000282091,ENSP00000295324,ENSP00000317985,ENSP00000365891,ENSP00000371897,ENSP00000380942	ARHGAP5,ARHGEF12,CDC42EP3,PTH,ROCK2,TAX1BP3,WAS
GO:0033043	regulation of organelle organization	33	1155	0.0011	ENSP00000001008,ENSP00000239243,ENSP00000265062,ENSP00000265171,ENSP00000269305,ENSP00000278572,ENSP00000281708,ENSP00000283195,ENSP00000295006,ENSP00000295324,ENSP00000301633,ENSP00000317985,ENSP00000334061,ENSP00000345571,ENSP00000345731,ENSP00000347032,ENSP00000348461,ENSP00000356448,ENSP00000357643,ENSP00000357722,ENSP00000363322,ENSP00000365891,ENSP00000366109,ENSP00000367545,ENSP00000367797…	ABL2,ANXA1,AVP,BIRC5,BRD7,CAPN2,CDC26,CDC42EP3,CDKN2A,DAPK3,DLG1,E2F1,EGF,FBXW7,FKBP4,HDAC6,MAPK9,MKI67,MSX2,MUC1,PIP4K2C,RAB7A,RAC1,RANBP2,ROCK2,RPS3,S100A8,SEC24B,SKI,TP53,TP73,TPR,WAS
GO:0044283	small molecule biosynthetic process	21	569	0.0011	ENSP00000225275,ENSP00000236959,ENSP00000251535,ENSP00000256999,ENSP00000263370,ENSP00000264668,ENSP00000301012,ENSP00000334592,ENSP00000337446,ENSP00000345282,ENSP00000345502,ENSP00000350928,ENSP00000354612,ENSP00000357880,ENSP00000359539,ENSP00000360522,ENSP00000361512,ENSP00000369814,ENSP00000380837,ENSP00000382177,ENSP00000445920	AKR1C4,ALOX12,AMD1,ATIC,CYP2R1,FOLH1,GAD1,GOT1,GPT2,ITPKC,LSS,MMAB,MPO,MTRR,MVD,MYO5A,PDE4D,PRPS1,PTGS1,RBP4,STARD3
GO:0006464	cellular protein modification process	65	2999	0.0012	ENSP00000001008,ENSP00000231487,ENSP00000246166,ENSP00000251020,ENSP00000254436,ENSP00000256999,ENSP00000261313,ENSP00000262367,ENSP00000263253,ENSP00000264870,ENSP00000265171,ENSP00000268035,ENSP00000269195,ENSP00000269305,ENSP00000269571,ENSP00000280700,ENSP00000281708,ENSP00000282356,ENSP00000283195,ENSP00000291295,ENSP00000296271,ENSP00000297107,ENSP00000301012,ENSP00000301633,ENSP00000303423…	ABL2,ACVRL1,ANXA1,AR,AVP,BIRC5,CALM3,CAMK4,CDC26,CDKN2A,CREBBP,CSNK1G1,CUL1,CUL5,DAPK3,DDX58,DLG1,EGF,ENG,EP300,ERBB2,F13A1,FBXW7,FGA,FKBP4,FNTA,FNTB,FOLH1,FUT8,GAD1,GALNT1,GALNT10,GAN,HDAC6,IGF1R,MAN2B1,MAPK9,MEF2A,MORF4L1,MUC1,MUSK,MVD,NGLY1,NUCB1,PADI1,PAX6,PDPK1,PEBP1,PTPRJ,RAC1,RANBP2,RHO,RNF31,ROCK2,RUVBL1,S100A8,SALL1,SIN3B,SKP1,STK16,TP53,TRIM21,TRPM7,USP19,ZBTB16
GO:0044248	cellular catabolic process	42	1646	0.0012	ENSP00000188790,ENSP00000216139,ENSP00000221418,ENSP00000222214,ENSP00000225275,ENSP00000227322,ENSP00000231487,ENSP00000245816,ENSP00000264668,ENSP00000265062,ENSP00000269305,ENSP00000276201,ENSP00000278572,ENSP00000280700,ENSP00000281182,ENSP00000281708,ENSP00000283195,ENSP00000293217,ENSP00000295006,ENSP00000311677,ENSP00000320503,ENSP00000326804,ENSP00000333994,ENSP00000334061,ENSP00000345282…	ACAD8,ACADVL,ACOX1,ACR,CAPN2,CD44,CDC26,CDKN2A,CLPP,CSDE1,CUL1,CUL5,ECH1,EDC3,EXOSC9,FAP,FBXW7,GAD1,GCDH,GOT1,GPT2,HBB,HDAC6,HPSE,MAOB,MPO,MTRR,NAGK,NGLY1,PDE4D,PPP1R8,RAB7A,RANBP2,RPS3,RPSA,S100A8,SKP1,SNF8,TP53,UPF3B,USP19,ZPR1
GO:0002764	immune response-regulating signaling pathway	16	365	0.0013	ENSP00000262367,ENSP00000263253,ENSP00000291295,ENSP00000306361,ENSP00000315112,ENSP00000344220,ENSP00000345502,ENSP00000348461,ENSP00000357722,ENSP00000365891,ENSP00000369213,ENSP00000394560,ENSP00000400010,ENSP00000416250,ENSP00000472929,ENSP00000484824	CALM3,CREBBP,DDX58,EIF2B1,EP300,FGA,MAPK9,MUC1,PDE4D,PDPK1,PTPRJ,RAC1,RNF31,S100A8,VAV1,WAS
GO:0006352	DNA-templated transcription, initiation	12	213	0.0013	ENSP00000222567,ENSP00000261523,ENSP00000262367,ENSP00000269305,ENSP00000310006,ENSP00000332296,ENSP00000355051,ENSP00000356331,ENSP00000363822,ENSP00000415536,ENSP00000460070,ENSP00000478927	AR,CREBBP,GTF2I,NR1D2,NR5A2,POLR2H,RARB,RORA,TAF13,TP53,TWISTNB,YAP1
GO:0032269	negative regulation of cellular protein metabolic process	30	1014	0.0013	ENSP00000254436,ENSP00000261313,ENSP00000268035,ENSP00000278407,ENSP00000278572,ENSP00000291295,ENSP00000301633,ENSP00000308541,ENSP00000311677,ENSP00000317985,ENSP00000334061,ENSP00000342850,ENSP00000344220,ENSP00000345502,ENSP00000345731,ENSP00000356448,ENSP00000358635,ENSP00000362299,ENSP00000363745,ENSP00000367545,ENSP00000367797,ENSP00000369647,ENSP00000384398,ENSP00000398632,ENSP00000400010…	AVP,BIRC5,CALM3,CD44,CDKN2A,DAG1,DAPK3,DLG1,ENG,F2,HDAC6,HNRNPR,IGF1R,MEX3D,PAX6,PDE4D,PDPK1,PEBP1,PPP1R8,PTPRJ,ROCK2,RPS3,SERPINA6,SERPING1,SKI,SYNCRIP,TP73,TPR,TRIM21,USP19
GO:0048856	anatomical structure development	97	5085	0.0013	ENSP00000001008,ENSP00000005226,ENSP00000188790,ENSP00000219070,ENSP00000227322,ENSP00000236959,ENSP00000239243,ENSP00000251020,ENSP00000251535,ENSP00000254322,ENSP00000259803,ENSP00000261523,ENSP00000262367,ENSP00000263253,ENSP00000264428,ENSP00000264932,ENSP00000265171,ENSP00000269305,ENSP00000269571,ENSP00000271688,ENSP00000278282,ENSP00000281537,ENSP00000281708,ENSP00000282091,ENSP00000282356…	ABL2,ACADVL,ACTA1,ACVRL1,ADAM17,ALOX12,ANXA1,AR,ARHGAP5,ARHGEF7,ATIC,B2M,CAMK4,CAPN2,CD44,CERS2,CHST2,CITED2,CREBBP,CSDE1,CUL1,DAB1,DAG1,DAPK3,DLG1,DNAJB1,DVL3,E2F1,EGF,EIF2B1,ENG,EP300,ERBB2,ETS1,F2,FAP,FBXW7,FKBP4,FLI1,FLOT2,FUT8,GCM1,GLRB,GRIK1,GSTA1,GSX2,HDAC6,HOXB1,HOXB13,HPSE,HSD11B1,IL6ST,KLK7,MAPK9,MEF2A,MMP14,MMP2,MSX2,MUSK,MYO5A,NR5A2,OCA2,PAX6,PDE4D,PDPK1,PLS3,PRPS1,PTH,PTPRN,RAC1,RARB…
GO:0065009	regulation of molecular function	70	3322	0.0013	ENSP00000216139,ENSP00000225525,ENSP00000237014,ENSP00000239243,ENSP00000254322,ENSP00000254436,ENSP00000261313,ENSP00000263253,ENSP00000264668,ENSP00000265171,ENSP00000268035,ENSP00000269305,ENSP00000269571,ENSP00000278282,ENSP00000278407,ENSP00000278572,ENSP00000281708,ENSP00000282091,ENSP00000283195,ENSP00000291295,ENSP00000295225,ENSP00000295324,ENSP00000296511,ENSP00000301633,ENSP00000303423…	ABL2,ACR,ADAM17,ANXA1,ANXA5,AR,ARHGAP11A,ARHGAP5,ARHGEF12,ARHGEF7,AVP,B2M,BIRC5,CACNB4,CALM3,CD44,CDC42EP3,CDKN2A,DAB1,DAG1,DDX58,DLG1,DNAJB1,DVL3,E2F1,EGF,ENG,EP300,ERBB2,F2,FBXW7,FNTA,HDAC6,HNRNPR,IGF1R,KCNIP3,MSX2,MTRR,MYO5A,NCF2,OAZ1,PDE4D,PDPK1,PEBP1,PNLIP,PPP1R8,PTH,PTPRJ,RANBP2,RGS18,RGS6,RNF31,ROCK2,RPS3,S100A8,SCGB1A1,SERPINA6,SERPING1,SKI,SNF8,SNX9,TAX1BP3,TP53,TP73,TRAPPC4,TRIM21,TTR,V…
GO:0009887	animal organ morphogenesis	27	865	0.0014	ENSP00000005226,ENSP00000219070,ENSP00000239243,ENSP00000251020,ENSP00000263253,ENSP00000265171,ENSP00000290295,ENSP00000308208,ENSP00000319118,ENSP00000326804,ENSP00000332296,ENSP00000345731,ENSP00000355645,ENSP00000356331,ENSP00000360522,ENSP00000362299,ENSP00000363822,ENSP00000367797,ENSP00000373574,ENSP00000382177,ENSP00000401112,ENSP00000404100,ENSP00000428564,ENSP00000433488,ENSP00000442600…	ACTA1,ACVRL1,AR,CITED2,CUL1,DAG1,DLG1,EGF,ENG,EP300,FLI1,GSX2,HOXB13,MMP14,MMP2,MSX2,MYO5A,NR5A2,PAX6,RARB,RBP4,SALL1,SATB2,SEC24B,SKI,USH1C,YAP1
GO:0044087	regulation of cellular component biogenesis	27	867	0.0014	ENSP00000001008,ENSP00000223129,ENSP00000254322,ENSP00000254719,ENSP00000263253,ENSP00000265062,ENSP00000269305,ENSP00000278572,ENSP00000281537,ENSP00000295324,ENSP00000308208,ENSP00000317985,ENSP00000334061,ENSP00000345731,ENSP00000347032,ENSP00000348461,ENSP00000356448,ENSP00000363571,ENSP00000365891,ENSP00000373574,ENSP00000376024,ENSP00000394560,ENSP00000400010,ENSP00000421380,ENSP00000428564…	ACVRL1,CDC42EP3,DAG1,DAPK3,DLG1,DNAJB1,EP300,FKBP4,HDAC6,MAPK9,MMP14,MUSK,PIP4K2C,PTPRJ,RAB7A,RAC1,ROCK2,RPA1,RPA3,RPS3,SEC24B,SNF8,SNX9,TJP1,TP53,TPR,WAS
GO:0044271	cellular nitrogen compound biosynthetic process	73	3528	0.0014	ENSP00000222214,ENSP00000222567,ENSP00000223129,ENSP00000236959,ENSP00000239243,ENSP00000251020,ENSP00000254719,ENSP00000259727,ENSP00000259803,ENSP00000261523,ENSP00000262367,ENSP00000263253,ENSP00000269305,ENSP00000269571,ENSP00000271688,ENSP00000278572,ENSP00000281182,ENSP00000290295,ENSP00000292476,ENSP00000293831,ENSP00000295225,ENSP00000295718,ENSP00000301633,ENSP00000307850,ENSP00000310006…	ACAD8,AMD1,ANP32A,AR,ATIC,BIRC5,BRD7,CDKN2A,CERS2,CITED2,CPSF4,CREBBP,DAPK3,DLG1,DRAP1,E2F1,EIF2B1,EIF4A1,EP300,ERBB2,ETS1,FLI1,GCDH,GCM1,GMPR,GSX2,GTF2I,HDAC6,HOXB1,HOXB13,KCNIP3,ME1,MEF2A,MMAB,MORF4L1,MSX2,NAGK,NMRK1,NR1D2,NR5A2,OAZ1,PAX6,PDE4D,PDPK1,POLR2H,PPP1R8,PRPS1,PTPRN,RARB,RORA,RPA1,RPA3,RPS3,RPSA,RUNX1T1,RUVBL1,SALL1,SATB2,SIN3B,SKI,SNF8,STK16,TAF13,TCEA3,TP53,TP73,TPK1,TWISTNB,UAP1,XR…
GO:0001775	cell activation	30	1024	0.0015	ENSP00000225275,ENSP00000237014,ENSP00000261523,ENSP00000263253,ENSP00000265062,ENSP00000271638,ENSP00000282356,ENSP00000296370,ENSP00000306361,ENSP00000308541,ENSP00000309968,ENSP00000333994,ENSP00000344220,ENSP00000345731,ENSP00000348461,ENSP00000352257,ENSP00000357722,ENSP00000365891,ENSP00000366109,ENSP00000372136,ENSP00000384262,ENSP00000395473,ENSP00000398632,ENSP00000400010,ENSP00000411613…	ADAM17,ANXA1,AOC1,B2M,CAMK4,CD44,DEFA1B,DLG1,EP300,F2,FGA,HBB,HPSE,MAN2B1,MPO,MS4A1,NPC2,PDPK1,PTPRJ,RAB5C,RAB7A,RAC1,RORA,S100A11,S100A8,S100P,TTR,VAV1,WAS,XRCC6
GO:0042981	regulation of apoptotic process	39	1501	0.0015	ENSP00000188790,ENSP00000225275,ENSP00000227322,ENSP00000239243,ENSP00000251535,ENSP00000262367,ENSP00000268035,ENSP00000269305,ENSP00000278572,ENSP00000281708,ENSP00000282091,ENSP00000291700,ENSP00000296511,ENSP00000301633,ENSP00000306361,ENSP00000309968,ENSP00000332296,ENSP00000338157,ENSP00000344220,ENSP00000345571,ENSP00000357722,ENSP00000363822,ENSP00000364893,ENSP00000366109,ENSP00000367545…	ADAM17,ALOX12,ANP32A,ANXA1,ANXA5,AR,ARHGEF12,ARHGEF7,AVP,BIRC5,CD44,CDKN2A,CITED2,CREBBP,DAPK3,E2F1,ETS1,FAP,FBXW7,FGA,IGF1R,IL6ST,MAPK9,MPO,MSX2,MUC1,PDPK1,PTH,RARB,RPS3,S100A8,S100B,SOD2,TP53,TP73,VAV1,YAP1,ZBTB16,ZPR1
GO:1900034	regulation of cellular response to heat	6	45	0.0015	ENSP00000001008,ENSP00000223129,ENSP00000254322,ENSP00000254719,ENSP00000262367,ENSP00000263253	CREBBP,DNAJB1,EP300,FKBP4,RPA1,RPA3
GO:0002009	morphogenesis of an epithelium	17	414	0.0016	ENSP00000239243,ENSP00000251020,ENSP00000259803,ENSP00000265171,ENSP00000290295,ENSP00000308208,ENSP00000309968,ENSP00000316054,ENSP00000345731,ENSP00000362299,ENSP00000363822,ENSP00000367797,ENSP00000373574,ENSP00000398632,ENSP00000428564,ENSP00000442600,ENSP00000478927	ACVRL1,ADAM17,AR,CD44,DAG1,DLG1,DVL3,EGF,ENG,GCM1,HOXB13,MMP14,MSX2,SALL1,SEC24B,SKI,YAP1
GO:0046483	heterocycle metabolic process	91	4716	0.0016	ENSP00000222214,ENSP00000222567,ENSP00000223129,ENSP00000227322,ENSP00000236959,ENSP00000238714,ENSP00000239243,ENSP00000251020,ENSP00000251535,ENSP00000254719,ENSP00000256999,ENSP00000259727,ENSP00000259803,ENSP00000261523,ENSP00000262367,ENSP00000263253,ENSP00000264668,ENSP00000264932,ENSP00000269305,ENSP00000269571,ENSP00000276201,ENSP00000278572,ENSP00000281182,ENSP00000282091,ENSP00000290295…	ACAD8,ALOX12,AMD1,ANP32A,AR,ATIC,AZGP1,BIRC5,BRD7,CDKN2A,CETN2,CITED2,CPSF4,CREBBP,CSDE1,CTRB1,DAPK3,DDX50,DLG1,DRAP1,E2F1,EDC3,EIF4A1,EP300,ERBB2,ETS1,EXOSC9,FLI1,FOLH1,FUT8,GCDH,GCM1,GMPR,GSX2,GTF2I,HDAC6,HNRNPLL,HNRNPR,HOXB1,HOXB13,KCNIP3,ME1,MEF2A,MMAB,MORF4L1,MSX2,MTRR,MVD,NAGK,NHP2L1,NMRK1,NR1D2,NR5A2,PAPOLG,PAX6,PDE4D,PDPK1,POLR2H,PPP1R8,PRPS1,PTH,PTPRN,RARB,RORA,RPA1,RPA3,RPS3,RPSA,RUNX1T…
GO:0051246	regulation of protein metabolic process	59	2668	0.0016	ENSP00000254436,ENSP00000261313,ENSP00000263253,ENSP00000265062,ENSP00000265171,ENSP00000268035,ENSP00000269305,ENSP00000269571,ENSP00000276201,ENSP00000278407,ENSP00000278572,ENSP00000281708,ENSP00000291295,ENSP00000301633,ENSP00000303423,ENSP00000306361,ENSP00000308208,ENSP00000308541,ENSP00000309968,ENSP00000311677,ENSP00000316054,ENSP00000317985,ENSP00000334061,ENSP00000342850,ENSP00000344220…	ACVRL1,ADAM17,AR,AVP,BIRC5,BRD7,C8A,CALM3,CD44,CDKN2A,DAB1,DAG1,DAPK3,DLG1,DVL3,EGF,ENG,EP300,ERBB2,F2,FBXW7,FGA,FLOT2,FNTA,HDAC6,HNRNPR,IGF1R,IL6ST,MAPK9,MEX3D,MMP14,MUC1,MUSK,OAZ1,PAX6,PDE4D,PDPK1,PEBP1,PLA2G2A,PPP1R8,PTPRJ,RAB7A,RAC1,ROCK2,RPS3,S100A8,SERPINA6,SERPING1,SKI,SNF8,SNX9,SYNCRIP,TP53,TP73,TPR,TRIM21,UPF3B,USP19,XRCC6
GO:0031326	regulation of cellular biosynthetic process	84	4266	0.0017	ENSP00000227322,ENSP00000239243,ENSP00000251020,ENSP00000254322,ENSP00000254436,ENSP00000259803,ENSP00000261523,ENSP00000262367,ENSP00000263253,ENSP00000265171,ENSP00000269305,ENSP00000269571,ENSP00000271638,ENSP00000276201,ENSP00000278282,ENSP00000278572,ENSP00000281182,ENSP00000281708,ENSP00000282091,ENSP00000282356,ENSP00000290295,ENSP00000295225,ENSP00000295718,ENSP00000301633,ENSP00000307850…	ACAD8,ACADVL,ACVRL1,ANP32A,ANXA1,AR,AVP,BIRC5,BRD7,CAMK4,CDKN2A,CITED2,CREBBP,CSDE1,DAPK3,DDX58,DLG1,DNAJB1,DRAP1,DVL3,E2F1,EGF,ENG,EP300,ERBB2,ETS1,EXOSC9,FBXW7,FLI1,GCM1,GSX2,GTF2I,HBB,HDAC6,HNRNPR,HOXB1,HOXB13,KCNIP3,MEF2A,MEX3D,MORF4L1,MSX2,MUC1,MUSK,MYO6,NR1D2,NR5A2,PAX6,PDLIM1,PDPK1,PPP1R8,PTH,PTPRN,RAC1,RARB,RNF31,RORA,RPS3,RUNX1T1,RUVBL1,S100A11,S100A8,SALL1,SATB2,SCGB1A1,SIN3B,SKI,SNF8,S…
GO:0007265	Ras protein signal transduction	10	155	0.0018	ENSP00000225525,ENSP00000269305,ENSP00000282091,ENSP00000295324,ENSP00000317985,ENSP00000348461,ENSP00000365891,ENSP00000371897,ENSP00000380942,ENSP00000418915	ARHGAP5,ARHGEF12,CDC42EP3,CDKN2A,PTH,RAC1,ROCK2,TAX1BP3,TP53,WAS
GO:0007399	nervous system development	51	2206	0.0018	ENSP00000001008,ENSP00000005226,ENSP00000227322,ENSP00000236959,ENSP00000251020,ENSP00000254322,ENSP00000259803,ENSP00000261523,ENSP00000263253,ENSP00000264428,ENSP00000264932,ENSP00000269571,ENSP00000271688,ENSP00000291700,ENSP00000308208,ENSP00000308541,ENSP00000316054,ENSP00000319118,ENSP00000332296,ENSP00000334061,ENSP00000338157,ENSP00000345571,ENSP00000345731,ENSP00000346389,ENSP00000347538…	ABL2,ANXA1,ARHGEF7,ATIC,B2M,CERS2,DAB1,DAG1,DAPK3,DLG1,DNAJB1,DVL3,E2F1,EIF2B1,ENG,EP300,ERBB2,ETS1,F2,FKBP4,GCM1,GLRB,GRIK1,GSX2,HDAC6,IL6ST,MAPK9,MEF2A,MMP14,MYO5A,PAX6,PRPS1,RAC1,RARB,RORA,S100A6,S100A8,S100B,SALL1,SATB2,SDHA,SEC24B,SKI,SYT17,TP73,TRAPPC4,USH1C,XRCC6,YAP1,ZBTB16,ZPR1
GO:0034097	response to cytokine	30	1035	0.0018	ENSP00000219070,ENSP00000222567,ENSP00000231487,ENSP00000246166,ENSP00000247461,ENSP00000254436,ENSP00000261523,ENSP00000263409,ENSP00000264870,ENSP00000269305,ENSP00000278282,ENSP00000278572,ENSP00000295718,ENSP00000301633,ENSP00000309968,ENSP00000326804,ENSP00000356331,ENSP00000356448,ENSP00000358635,ENSP00000365891,ENSP00000366109,ENSP00000370698,ENSP00000376436,ENSP00000398632,ENSP00000404100…	ADAM17,ANXA1,B2M,BIRC5,CANX,CD44,CUL1,DAPK3,ETS1,F13A1,FNTB,IL6ST,LIFR,MMP2,MUC1,NR5A2,PAX6,PTPRN,RORA,RPS3,SCGB1A1,SKP1,SOD2,SYNCRIP,TP53,TPR,TRIM21,TWISTNB,VAV1,WAS
GO:0070848	response to growth factor	19	507	0.0018	ENSP00000227322,ENSP00000239243,ENSP00000269571,ENSP00000278282,ENSP00000282091,ENSP00000303423,ENSP00000317985,ENSP00000334061,ENSP00000344220,ENSP00000345571,ENSP00000353910,ENSP00000356448,ENSP00000362299,ENSP00000366109,ENSP00000367797,ENSP00000373574,ENSP00000386928,ENSP00000398632,ENSP00000415536	ACVRL1,ANXA1,CD44,E2F1,ENG,ERBB2,FNTA,FUT8,HDAC6,MSX2,PDPK1,POLR2H,PTH,ROCK2,SCGB1A1,SKI,STK16,TPR,ZPR1
GO:1901615	organic hydroxy compound metabolic process	17	420	0.0018	ENSP00000229447,ENSP00000237014,ENSP00000251535,ENSP00000263370,ENSP00000291295,ENSP00000301012,ENSP00000334592,ENSP00000337446,ENSP00000346659,ENSP00000356331,ENSP00000359539,ENSP00000360522,ENSP00000367309,ENSP00000369814,ENSP00000380837,ENSP00000382177,ENSP00000451112	AKR1C4,ALOX12,CALM3,CYP2R1,GOT1,ITPKC,IYD,LSS,MAOB,MVD,MYO5A,NPC2,NR5A2,OCA2,RBP4,STARD3,TTR
GO:0051252	regulation of RNA metabolic process	78	3890	0.0019	ENSP00000227322,ENSP00000239243,ENSP00000251020,ENSP00000254322,ENSP00000254436,ENSP00000259803,ENSP00000261523,ENSP00000262367,ENSP00000263253,ENSP00000265171,ENSP00000269305,ENSP00000269571,ENSP00000278282,ENSP00000278572,ENSP00000281182,ENSP00000281708,ENSP00000282091,ENSP00000282356,ENSP00000290295,ENSP00000292476,ENSP00000295225,ENSP00000295718,ENSP00000301633,ENSP00000307850,ENSP00000310006…	ACAD8,ACVRL1,ANP32A,AR,BIRC5,BRD7,CAMK4,CDKN2A,CITED2,CPSF4,CREBBP,CSDE1,DAPK3,DDX58,DLG1,DNAJB1,DRAP1,DVL3,E2F1,EGF,ENG,EP300,ERBB2,ETS1,EXOSC9,FBXW7,FLI1,GCM1,GSX2,GTF2I,HDAC6,HNRNPLL,HNRNPR,HOXB1,HOXB13,KCNIP3,MEF2A,MEX3D,MORF4L1,MSX2,MUC1,MYO6,NR1D2,NR5A2,PAX6,PDLIM1,PDPK1,PPP1R8,PTH,PTPRN,RARB,RNF31,RORA,RPS3,RUNX1T1,RUVBL1,S100A8,SALL1,SATB2,SCGB1A1,SIN3B,SKI,SNF8,SOD2,STK16,SYNCRIP,TAF13,T…
GO:0001934	positive regulation of protein phosphorylation	28	941	0.0020	ENSP00000265171,ENSP00000269305,ENSP00000269571,ENSP00000278572,ENSP00000281708,ENSP00000291295,ENSP00000306361,ENSP00000308541,ENSP00000309968,ENSP00000316054,ENSP00000317985,ENSP00000334061,ENSP00000344220,ENSP00000345731,ENSP00000348461,ENSP00000352257,ENSP00000360280,ENSP00000362299,ENSP00000363571,ENSP00000363822,ENSP00000367545,ENSP00000369647,ENSP00000370698,ENSP00000373574,ENSP00000376024…	ACVRL1,ADAM17,AR,AVP,CALM3,CD44,DAB1,DAG1,DLG1,DVL3,EGF,ENG,ERBB2,F2,FBXW7,FGA,HDAC6,IL6ST,MUSK,PDPK1,PLA2G2A,RAC1,ROCK2,RPS3,SNX9,TP53,TP73,XRCC6
GO:0009790	embryo development	27	890	0.0020	ENSP00000005226,ENSP00000219070,ENSP00000227322,ENSP00000239243,ENSP00000251020,ENSP00000259803,ENSP00000262367,ENSP00000263253,ENSP00000265171,ENSP00000295006,ENSP00000308208,ENSP00000316054,ENSP00000332296,ENSP00000338157,ENSP00000345731,ENSP00000353910,ENSP00000356331,ENSP00000360522,ENSP00000362299,ENSP00000363822,ENSP00000367797,ENSP00000373574,ENSP00000401112,ENSP00000404100,ENSP00000428564…	ACVRL1,AR,CAPN2,CITED2,CREBBP,DLG1,DVL3,EGF,ENG,EP300,FUT8,GCM1,MMP14,MMP2,MSX2,NR5A2,PAX6,RARB,RBP4,SALL1,SATB2,SEC24B,SKI,USH1C,YAP1,ZBTB16,ZPR1
GO:0010941	regulation of cell death	41	1638	0.0020	ENSP00000188790,ENSP00000225275,ENSP00000227322,ENSP00000239243,ENSP00000251535,ENSP00000262367,ENSP00000268035,ENSP00000269305,ENSP00000278572,ENSP00000281708,ENSP00000282091,ENSP00000291700,ENSP00000296511,ENSP00000301633,ENSP00000306361,ENSP00000309968,ENSP00000332296,ENSP00000333994,ENSP00000334061,ENSP00000338157,ENSP00000344220,ENSP00000345571,ENSP00000357722,ENSP00000363822,ENSP00000364893…	ADAM17,ALOX12,ANP32A,ANXA1,ANXA5,AR,ARHGEF12,ARHGEF7,AVP,BIRC5,CD44,CDKN2A,CITED2,CREBBP,DAPK3,E2F1,ETS1,FAP,FBXW7,FGA,HBB,HDAC6,IGF1R,IL6ST,MAPK9,MPO,MSX2,MUC1,PDPK1,PTH,RARB,RPS3,S100A8,S100B,SOD2,TP53,TP73,VAV1,YAP1,ZBTB16,ZPR1
GO:0051345	positive regulation of hydrolase activity	24	742	0.0020	ENSP00000225525,ENSP00000254322,ENSP00000269571,ENSP00000278572,ENSP00000282091,ENSP00000283195,ENSP00000291295,ENSP00000295324,ENSP00000303423,ENSP00000316054,ENSP00000317985,ENSP00000344220,ENSP00000355090,ENSP00000356430,ENSP00000357722,ENSP00000358223,ENSP00000364893,ENSP00000371897,ENSP00000376024,ENSP00000380942,ENSP00000418915,ENSP00000427562,ENSP00000451030,ENSP00000472929	ABL2,ARHGAP11A,ARHGAP5,ARHGEF12,ARHGEF7,CALM3,CDC42EP3,CDKN2A,DNAJB1,DVL3,ERBB2,FNTA,PDPK1,PNLIP,PTH,RANBP2,RGS18,RGS6,ROCK2,RPS3,S100A8,SNX9,TAX1BP3,VAV1
GO:0002768	immune response-regulating cell surface receptor signaling pathway	13	266	0.0021	ENSP00000262367,ENSP00000263253,ENSP00000291295,ENSP00000315112,ENSP00000344220,ENSP00000345502,ENSP00000348461,ENSP00000365891,ENSP00000394560,ENSP00000400010,ENSP00000416250,ENSP00000472929,ENSP00000484824	CALM3,CREBBP,EIF2B1,EP300,MAPK9,MUC1,PDE4D,PDPK1,PTPRJ,RAC1,RNF31,VAV1,WAS
GO:0045321	leukocyte activation	27	894	0.0021	ENSP00000225275,ENSP00000237014,ENSP00000261523,ENSP00000263253,ENSP00000265062,ENSP00000271638,ENSP00000282356,ENSP00000296370,ENSP00000309968,ENSP00000333994,ENSP00000345731,ENSP00000348461,ENSP00000352257,ENSP00000357722,ENSP00000365891,ENSP00000366109,ENSP00000372136,ENSP00000384262,ENSP00000395473,ENSP00000398632,ENSP00000400010,ENSP00000411613,ENSP00000433277,ENSP00000447053,ENSP00000451112…	ADAM17,ANXA1,AOC1,B2M,CAMK4,CD44,DEFA1B,DLG1,EP300,HBB,HPSE,MAN2B1,MPO,MS4A1,NPC2,PTPRJ,RAB5C,RAB7A,RAC1,RORA,S100A11,S100A8,S100P,TTR,VAV1,WAS,XRCC6
GO:0051241	negative regulation of multicellular organismal process	31	1098	0.0021	ENSP00000001008,ENSP00000239243,ENSP00000251535,ENSP00000269571,ENSP00000271688,ENSP00000278282,ENSP00000278407,ENSP00000281708,ENSP00000282091,ENSP00000291700,ENSP00000296511,ENSP00000306361,ENSP00000308541,ENSP00000317985,ENSP00000332296,ENSP00000338157,ENSP00000345502,ENSP00000348461,ENSP00000360280,ENSP00000360522,ENSP00000366109,ENSP00000367545,ENSP00000367797,ENSP00000369213,ENSP00000369647…	ACVRL1,ALOX12,ANXA1,ANXA5,AVP,B2M,CDKN2A,CERS2,DAB1,DDX58,ERBB2,F2,FBXW7,FGA,FKBP4,GTF2I,MSX2,PAX6,PDE4D,PTH,RAC1,RARB,RBP4,ROCK2,S100B,SCGB1A1,SERPING1,SKI,TP73,USP19,ZBTB16
GO:1901987	regulation of cell cycle phase transition	16	385	0.0021	ENSP00000231487,ENSP00000263253,ENSP00000269305,ENSP00000281708,ENSP00000301633,ENSP00000309968,ENSP00000326804,ENSP00000345571,ENSP00000356448,ENSP00000359300,ENSP00000363322,ENSP00000366109,ENSP00000367545,ENSP00000378181,ENSP00000418915,ENSP00000484824	ADAM17,ANXA1,BIRC5,BRD7,CDC26,CDKN2A,CETN2,CUL1,E2F1,EP300,FBXW7,MUC1,SKP1,TP53,TP73,TPR
GO:1901991	negative regulation of mitotic cell cycle phase transition	10	160	0.0021	ENSP00000231487,ENSP00000263253,ENSP00000269305,ENSP00000301633,ENSP00000326804,ENSP00000345571,ENSP00000356448,ENSP00000367545,ENSP00000378181,ENSP00000484824	BIRC5,BRD7,CUL1,E2F1,EP300,MUC1,SKP1,TP53,TP73,TPR
GO:0045944	positive regulation of transcription by RNA polymerase II	31	1104	0.0022	ENSP00000251020,ENSP00000259803,ENSP00000261523,ENSP00000262367,ENSP00000263253,ENSP00000269305,ENSP00000282091,ENSP00000295718,ENSP00000332296,ENSP00000345571,ENSP00000346389,ENSP00000352257,ENSP00000355140,ENSP00000356331,ENSP00000358994,ENSP00000362299,ENSP00000363822,ENSP00000367545,ENSP00000367797,ENSP00000368984,ENSP00000369213,ENSP00000373574,ENSP00000376436,ENSP00000386928,ENSP00000401112…	ACVRL1,AR,CDKN2A,CITED2,CREBBP,DDX58,E2F1,ENG,EP300,ETS1,EXOSC9,FLI1,GCM1,HOXB1,MEF2A,MUC1,MYO6,NR5A2,PAX6,PTH,PTPRN,RARB,RORA,SALL1,SATB2,SKI,STK16,TP53,TP73,XRCC6,YAP1
GO:0042063	gliogenesis	11	196	0.0023	ENSP00000259803,ENSP00000269571,ENSP00000291700,ENSP00000308208,ENSP00000357722,ENSP00000360280,ENSP00000366109,ENSP00000367797,ENSP00000404100,ENSP00000416250,ENSP00000442600	ANXA1,DAB1,DAG1,EIF2B1,ERBB2,GCM1,MMP14,PAX6,S100A8,S100B,SKI
GO:0060429	epithelium development	30	1055	0.0023	ENSP00000005226,ENSP00000239243,ENSP00000251020,ENSP00000259803,ENSP00000263253,ENSP00000265171,ENSP00000281537,ENSP00000290295,ENSP00000308208,ENSP00000309968,ENSP00000316054,ENSP00000332296,ENSP00000335620,ENSP00000344220,ENSP00000345502,ENSP00000345731,ENSP00000356331,ENSP00000362299,ENSP00000363822,ENSP00000366109,ENSP00000367797,ENSP00000373574,ENSP00000382177,ENSP00000398632,ENSP00000404100…	ACADVL,ACVRL1,ADAM17,ANXA1,AR,CD44,CITED2,DAG1,DLG1,DVL3,EGF,ENG,EP300,GCM1,GSTA1,HOXB13,MMP14,MSX2,MYO5A,NR5A2,PAX6,PDE4D,PDPK1,RARB,SALL1,SEC24B,SKI,TJP1,USH1C,YAP1
GO:2000112	regulation of cellular macromolecule biosynthetic process	80	4050	0.0023	ENSP00000227322,ENSP00000239243,ENSP00000251020,ENSP00000254322,ENSP00000254436,ENSP00000259803,ENSP00000261523,ENSP00000262367,ENSP00000263253,ENSP00000265171,ENSP00000269305,ENSP00000269571,ENSP00000271638,ENSP00000276201,ENSP00000278282,ENSP00000278572,ENSP00000281182,ENSP00000281708,ENSP00000282091,ENSP00000282356,ENSP00000290295,ENSP00000295225,ENSP00000295718,ENSP00000301633,ENSP00000307850…	ACAD8,ACVRL1,ANP32A,AR,BIRC5,BRD7,CAMK4,CDKN2A,CITED2,CREBBP,CSDE1,DAPK3,DDX58,DLG1,DNAJB1,DRAP1,DVL3,E2F1,EGF,ENG,EP300,ERBB2,ETS1,EXOSC9,FBXW7,FLI1,GCM1,GSX2,GTF2I,HDAC6,HNRNPR,HOXB1,HOXB13,KCNIP3,MEF2A,MEX3D,MORF4L1,MSX2,MUC1,MUSK,MYO6,NR1D2,NR5A2,PAX6,PDLIM1,PDPK1,PPP1R8,PTH,PTPRN,RAC1,RARB,RNF31,RORA,RPS3,RUNX1T1,RUVBL1,S100A11,S100A8,SALL1,SATB2,SCGB1A1,SIN3B,SKI,SNF8,SOD2,STK16,SYNCRIP,TAF…
GO:0014013	regulation of gliogenesis	8	102	0.0024	ENSP00000271688,ENSP00000308541,ENSP00000319118,ENSP00000360280,ENSP00000367545,ENSP00000367797,ENSP00000370698,ENSP00000442600	CERS2,DAB1,DAG1,F2,GSX2,IL6ST,SKI,TP73
GO:1902806	regulation of cell cycle G1/S phase transition	10	163	0.0024	ENSP00000263253,ENSP00000269305,ENSP00000281708,ENSP00000309968,ENSP00000345571,ENSP00000366109,ENSP00000367545,ENSP00000378181,ENSP00000418915,ENSP00000484824	ADAM17,ANXA1,BRD7,CDKN2A,E2F1,EP300,FBXW7,MUC1,TP53,TP73
GO:1901990	regulation of mitotic cell cycle phase transition	15	351	0.0025	ENSP00000231487,ENSP00000263253,ENSP00000269305,ENSP00000301633,ENSP00000309968,ENSP00000326804,ENSP00000345571,ENSP00000356448,ENSP00000359300,ENSP00000363322,ENSP00000366109,ENSP00000367545,ENSP00000378181,ENSP00000418915,ENSP00000484824	ADAM17,ANXA1,BIRC5,BRD7,CDC26,CDKN2A,CETN2,CUL1,E2F1,EP300,MUC1,SKP1,TP53,TP73,TPR
GO:0019219	regulation of nucleobase-containing compound metabolic process	81	4133	0.0026	ENSP00000227322,ENSP00000239243,ENSP00000251020,ENSP00000254322,ENSP00000254436,ENSP00000259803,ENSP00000261523,ENSP00000262367,ENSP00000263253,ENSP00000265171,ENSP00000269305,ENSP00000269571,ENSP00000271638,ENSP00000278282,ENSP00000278572,ENSP00000281182,ENSP00000281708,ENSP00000282091,ENSP00000282356,ENSP00000290295,ENSP00000292476,ENSP00000295225,ENSP00000295718,ENSP00000301633,ENSP00000307850…	ACAD8,ACVRL1,ANP32A,AR,BIRC5,BRD7,CAMK4,CDKN2A,CITED2,CPSF4,CREBBP,CSDE1,DAPK3,DDX58,DLG1,DNAJB1,DRAP1,DVL3,E2F1,EGF,ENG,EP300,ERBB2,ETS1,EXOSC9,FBXW7,FLI1,GCM1,GSX2,GTF2I,HDAC6,HNRNPLL,HNRNPR,HOXB1,HOXB13,KCNIP3,ME1,MEF2A,MEX3D,MORF4L1,MSX2,MUC1,MYO6,NR1D2,NR5A2,PAX6,PDLIM1,PDPK1,PPP1R8,PTH,PTPRN,RAC1,RARB,RNF31,RORA,RPS3,RUNX1T1,RUVBL1,S100A11,S100A8,SALL1,SATB2,SCGB1A1,SIN3B,SKI,SNF8,SOD2,STK1…
GO:0040008	regulation of growth	22	663	0.0026	ENSP00000225275,ENSP00000227322,ENSP00000269305,ENSP00000269571,ENSP00000290295,ENSP00000308208,ENSP00000308541,ENSP00000309968,ENSP00000318297,ENSP00000331310,ENSP00000347538,ENSP00000357722,ENSP00000360522,ENSP00000363571,ENSP00000363822,ENSP00000367545,ENSP00000368984,ENSP00000369647,ENSP00000373574,ENSP00000400010,ENSP00000418915,ENSP00000478927	ACVRL1,ADAM17,AR,AVP,CDKN2A,ERBB2,EXOSC9,F2,HOXB13,MMP14,MORF4L1,MPO,MUSK,PTPRJ,RBP4,RUVBL1,S100A8,SYT17,TP53,TP73,YAP1,ZPR1
GO:0072593	reactive oxygen species metabolic process	8	103	0.0026	ENSP00000225275,ENSP00000251535,ENSP00000261523,ENSP00000333994,ENSP00000356505,ENSP00000367309,ENSP00000446252,ENSP00000472929	ALOX12,HBB,MAOB,MPO,NCF2,RORA,SOD2,VAV1
GO:0048754	branching morphogenesis of an epithelial tube	9	134	0.0027	ENSP00000239243,ENSP00000251020,ENSP00000265171,ENSP00000308208,ENSP00000345731,ENSP00000362299,ENSP00000363822,ENSP00000442600,ENSP00000478927	AR,DAG1,DLG1,EGF,ENG,MMP14,MSX2,SALL1,YAP1
GO:0001952	regulation of cell-matrix adhesion	8	105	0.0028	ENSP00000308208,ENSP00000317985,ENSP00000348461,ENSP00000373574,ENSP00000400010,ENSP00000418915,ENSP00000442600,ENSP00000442973	ACVRL1,CDKN2A,DAG1,DAPK3,MMP14,PTPRJ,RAC1,ROCK2
GO:0007264	small GTPase mediated signal transduction	12	239	0.0028	ENSP00000225525,ENSP00000269305,ENSP00000282091,ENSP00000295324,ENSP00000317985,ENSP00000348461,ENSP00000360280,ENSP00000365891,ENSP00000371897,ENSP00000380942,ENSP00000418915,ENSP00000472929	ARHGAP5,ARHGEF12,CDC42EP3,CDKN2A,DAB1,PTH,RAC1,ROCK2,TAX1BP3,TP53,VAV1,WAS
GO:0010556	regulation of macromolecule biosynthetic process	81	4143	0.0028	ENSP00000227322,ENSP00000239243,ENSP00000246166,ENSP00000251020,ENSP00000254322,ENSP00000254436,ENSP00000259803,ENSP00000261523,ENSP00000262367,ENSP00000263253,ENSP00000265171,ENSP00000269305,ENSP00000269571,ENSP00000271638,ENSP00000276201,ENSP00000278282,ENSP00000278572,ENSP00000281182,ENSP00000281708,ENSP00000282091,ENSP00000282356,ENSP00000290295,ENSP00000295225,ENSP00000295718,ENSP00000301633…	ACAD8,ACVRL1,ANP32A,AR,BIRC5,BRD7,CAMK4,CDKN2A,CITED2,CREBBP,CSDE1,DAPK3,DDX58,DLG1,DNAJB1,DRAP1,DVL3,E2F1,EGF,ENG,EP300,ERBB2,ETS1,EXOSC9,FBXW7,FLI1,FNTB,GCM1,GSX2,GTF2I,HDAC6,HNRNPR,HOXB1,HOXB13,KCNIP3,MEF2A,MEX3D,MORF4L1,MSX2,MUC1,MUSK,MYO6,NR1D2,NR5A2,PAX6,PDLIM1,PDPK1,PPP1R8,PTH,PTPRN,RAC1,RARB,RNF31,RORA,RPS3,RUNX1T1,RUVBL1,S100A11,S100A8,SALL1,SATB2,SCGB1A1,SIN3B,SKI,SNF8,SOD2,STK16,SYNCRI…
GO:0022409	positive regulation of cell-cell adhesion	12	238	0.0028	ENSP00000278572,ENSP00000306361,ENSP00000338157,ENSP00000344220,ENSP00000348461,ENSP00000366109,ENSP00000370698,ENSP00000376436,ENSP00000378368,ENSP00000398632,ENSP00000444198,ENSP00000472929	ANXA1,CD44,CITED2,ETS1,FGA,FLOT2,IL6ST,PDPK1,RAC1,RPS3,VAV1,ZBTB16
GO:0043312	neutrophil degranulation	18	485	0.0028	ENSP00000225275,ENSP00000237014,ENSP00000265062,ENSP00000271638,ENSP00000296370,ENSP00000333994,ENSP00000348461,ENSP00000352257,ENSP00000357722,ENSP00000372136,ENSP00000384262,ENSP00000395473,ENSP00000398632,ENSP00000400010,ENSP00000411613,ENSP00000447053,ENSP00000451112,ENSP00000452780	AOC1,B2M,CD44,DEFA1B,HBB,HPSE,MAN2B1,MPO,NPC2,PTPRJ,RAB5C,RAB7A,RAC1,S100A11,S100A8,S100P,TTR,XRCC6
GO:0048731	system development	81	4144	0.0028	ENSP00000001008,ENSP00000005226,ENSP00000188790,ENSP00000219070,ENSP00000227322,ENSP00000236959,ENSP00000239243,ENSP00000251020,ENSP00000251535,ENSP00000254322,ENSP00000259803,ENSP00000261523,ENSP00000263253,ENSP00000264428,ENSP00000264932,ENSP00000265171,ENSP00000269571,ENSP00000271688,ENSP00000281708,ENSP00000282091,ENSP00000282356,ENSP00000290295,ENSP00000291700,ENSP00000295718,ENSP00000296271…	ABL2,ACTA1,ACVRL1,ADAM17,ALOX12,ANXA1,AR,ARHGAP5,ARHGEF7,ATIC,B2M,CAMK4,CD44,CERS2,CITED2,CSDE1,CUL1,DAB1,DAG1,DAPK3,DLG1,DNAJB1,DVL3,E2F1,EGF,EIF2B1,ENG,EP300,ERBB2,ETS1,F2,FAP,FBXW7,FKBP4,FLI1,GCM1,GLRB,GRIK1,GSX2,HDAC6,HOXB13,HPSE,HSD11B1,IL6ST,MAPK9,MEF2A,MMP14,MMP2,MSX2,MYO5A,NR5A2,PAX6,PDPK1,PLS3,PRPS1,PTH,PTPRN,RAC1,RARB,RBP4,RHO,RORA,S100A6,S100A8,S100B,SALL1,SATB2,SCO2,SDHA,SEC24B,SKI,SY…
GO:0016310	phosphorylation	33	1236	0.0030	ENSP00000231487,ENSP00000261313,ENSP00000263370,ENSP00000264932,ENSP00000265171,ENSP00000268035,ENSP00000269571,ENSP00000282356,ENSP00000291295,ENSP00000296271,ENSP00000301633,ENSP00000305777,ENSP00000317985,ENSP00000320239,ENSP00000326804,ENSP00000344220,ENSP00000345731,ENSP00000346389,ENSP00000347032,ENSP00000348461,ENSP00000353165,ENSP00000354387,ENSP00000361512,ENSP00000362299,ENSP00000363571…	ABL2,ACVRL1,AVP,BIRC5,CALM3,CAMK4,CSNK1G1,CUL1,DAPK3,DLG1,EGF,ENG,ERBB2,IGF1R,ITPKC,MAPK9,MEF2A,MUSK,NAGK,NMRK1,PDPK1,PEBP1,PIP4K2C,PRPS1,RAC1,RHO,ROCK2,SDHA,SKP1,STK16,TPK1,TRPM7,VAV1
GO:0008283	cell population proliferation	22	676	0.0031	ENSP00000188790,ENSP00000227322,ENSP00000261523,ENSP00000269305,ENSP00000269571,ENSP00000288266,ENSP00000291700,ENSP00000308208,ENSP00000311677,ENSP00000326804,ENSP00000331310,ENSP00000345731,ENSP00000346659,ENSP00000348461,ENSP00000357643,ENSP00000363822,ENSP00000367797,ENSP00000373574,ENSP00000376808,ENSP00000433277,ENSP00000444198,ENSP00000478927	ACVRL1,APPL1,AR,CITED2,CUL1,CUL5,DLG1,ERBB2,FAP,MKI67,MMP14,MORF4L1,MS4A1,OCA2,PPP1R8,RAC1,RORA,S100B,SKI,TP53,YAP1,ZPR1
GO:0009888	tissue development	40	1626	0.0031	ENSP00000005226,ENSP00000219070,ENSP00000239243,ENSP00000251020,ENSP00000259803,ENSP00000263253,ENSP00000265171,ENSP00000281537,ENSP00000282091,ENSP00000290295,ENSP00000308208,ENSP00000309968,ENSP00000316054,ENSP00000332296,ENSP00000335620,ENSP00000338157,ENSP00000344220,ENSP00000345502,ENSP00000345731,ENSP00000346389,ENSP00000355645,ENSP00000356331,ENSP00000360522,ENSP00000362299,ENSP00000363822…	ACADVL,ACTA1,ACVRL1,ADAM17,ANXA1,AR,CD44,CITED2,DAG1,DLG1,DVL3,EGF,ENG,EP300,FLOT2,GCM1,GSTA1,HOXB13,KLK7,MEF2A,MMP14,MMP2,MSX2,MYO5A,NR5A2,PAX6,PDE4D,PDPK1,PTH,RARB,RBP4,SALL1,SATB2,SEC24B,SKI,TJP1,USH1C,WAS,YAP1,ZBTB16
GO:0051336	regulation of hydrolase activity	33	1238	0.0031	ENSP00000225525,ENSP00000254322,ENSP00000261313,ENSP00000269305,ENSP00000269571,ENSP00000278407,ENSP00000278572,ENSP00000282091,ENSP00000283195,ENSP00000291295,ENSP00000295324,ENSP00000301633,ENSP00000303423,ENSP00000311677,ENSP00000316054,ENSP00000317985,ENSP00000342850,ENSP00000344220,ENSP00000355090,ENSP00000356430,ENSP00000357722,ENSP00000358223,ENSP00000364893,ENSP00000366109,ENSP00000369647…	ABL2,ANXA1,ARHGAP11A,ARHGAP5,ARHGEF12,ARHGEF7,AVP,BIRC5,CALM3,CD44,CDC42EP3,CDKN2A,DNAJB1,DVL3,ERBB2,FNTA,PDPK1,PEBP1,PNLIP,PPP1R8,PTH,RANBP2,RGS18,RGS6,ROCK2,RPS3,S100A8,SERPINA6,SERPING1,SNX9,TAX1BP3,TP53,VAV1
GO:0055114	oxidation-reduction process	27	923	0.0031	ENSP00000221418,ENSP00000222214,ENSP00000225275,ENSP00000229447,ENSP00000251535,ENSP00000259727,ENSP00000264668,ENSP00000264932,ENSP00000281182,ENSP00000288111,ENSP00000293217,ENSP00000308430,ENSP00000309515,ENSP00000334592,ENSP00000335620,ENSP00000354612,ENSP00000355995,ENSP00000356505,ENSP00000358719,ENSP00000367309,ENSP00000369814,ENSP00000370698,ENSP00000377668,ENSP00000411613,ENSP00000438689…	ACAD8,ACADVL,ACOX1,AKR1C4,ALOX12,AOC1,CYB5B,CYP2R1,DHRS1,ECH1,GCDH,GMPR,GSTA1,HSD11B1,IL6ST,IYD,MAOB,ME1,MPO,MTRR,NCF2,PHYHD1,PTGS1,SCO2,SDHA,SOD2,SUOX
GO:0002252	immune effector process	27	927	0.0032	ENSP00000225275,ENSP00000237014,ENSP00000261523,ENSP00000265062,ENSP00000271638,ENSP00000278407,ENSP00000296370,ENSP00000308541,ENSP00000309968,ENSP00000333994,ENSP00000345731,ENSP00000348461,ENSP00000352257,ENSP00000354458,ENSP00000357722,ENSP00000365891,ENSP00000369213,ENSP00000372136,ENSP00000384262,ENSP00000395473,ENSP00000398632,ENSP00000400010,ENSP00000411613,ENSP00000447053,ENSP00000451112…	ADAM17,AOC1,B2M,C8A,CD44,DDX58,DEFA1B,DLG1,F2,HBB,HPSE,MAN2B1,MPO,NPC2,PTPRJ,RAB5C,RAB7A,RAC1,RORA,S100A11,S100A8,S100P,SERPING1,TTR,VAV1,WAS,XRCC6
GO:0031641	regulation of myelination	5	34	0.0032	ENSP00000227322,ENSP00000291700,ENSP00000332296,ENSP00000345731,ENSP00000442600	DAG1,DLG1,RARB,S100B,ZPR1
GO:0043412	macromolecule modification	66	3197	0.0032	ENSP00000001008,ENSP00000231487,ENSP00000246166,ENSP00000251020,ENSP00000254436,ENSP00000256999,ENSP00000261313,ENSP00000262367,ENSP00000263253,ENSP00000264668,ENSP00000264870,ENSP00000265171,ENSP00000268035,ENSP00000269195,ENSP00000269305,ENSP00000269571,ENSP00000280700,ENSP00000281708,ENSP00000282356,ENSP00000283195,ENSP00000291295,ENSP00000296271,ENSP00000297107,ENSP00000301012,ENSP00000301633…	ABL2,ACVRL1,ANXA1,AR,AVP,BIRC5,CALM3,CAMK4,CDC26,CDKN2A,CREBBP,CSNK1G1,CUL1,CUL5,DAPK3,DDX58,DLG1,EGF,ENG,EP300,ERBB2,F13A1,FBXW7,FGA,FKBP4,FNTA,FNTB,FOLH1,FUT8,GAD1,GALNT1,GALNT10,GAN,HDAC6,IGF1R,MAN2B1,MAPK9,MEF2A,MORF4L1,MTRR,MUC1,MUSK,MVD,NGLY1,NUCB1,PADI1,PAX6,PDPK1,PEBP1,PTPRJ,RAC1,RANBP2,RHO,RNF31,ROCK2,RUVBL1,S100A8,SALL1,SIN3B,SKP1,STK16,TP53,TRIM21,TRPM7,USP19,ZBTB16
GO:0045930	negative regulation of mitotic cell cycle	12	243	0.0032	ENSP00000188790,ENSP00000231487,ENSP00000263253,ENSP00000269305,ENSP00000301633,ENSP00000326804,ENSP00000345571,ENSP00000345731,ENSP00000356448,ENSP00000367545,ENSP00000378181,ENSP00000484824	BIRC5,BRD7,CUL1,DLG1,E2F1,EP300,FAP,MUC1,SKP1,TP53,TP73,TPR
GO:0022607	cellular component assembly	52	2343	0.0034	ENSP00000001008,ENSP00000005226,ENSP00000223129,ENSP00000231487,ENSP00000245816,ENSP00000254436,ENSP00000254719,ENSP00000262367,ENSP00000263253,ENSP00000264428,ENSP00000265062,ENSP00000265171,ENSP00000268035,ENSP00000269305,ENSP00000278572,ENSP00000281537,ENSP00000301633,ENSP00000306361,ENSP00000306881,ENSP00000318297,ENSP00000320239,ENSP00000320503,ENSP00000326804,ENSP00000333994,ENSP00000334061…	ACTA1,AR,ARHGEF7,BIRC5,CDKN2A,CETN2,CLPP,CREBBP,CUL1,DLG1,EDC3,EGF,EP300,FGA,FKBP4,FLOT2,GLRB,HBB,HDAC6,IGF1R,IQUB,ME1,MEF2A,NHP2L1,PDPK1,PLS3,RAB7A,RAC1,REPS2,RPA1,RPA3,RPS3,RPSA,RUVBL1,SCO2,SEC23A,SEC24B,SKI,SKP1,SNF8,SNX9,SOD2,TJP1,TP53,TP73,TRAPPC4,TRIM21,TRPM7,USH1C,WAS,XRCC6,YAP1
GO:0045596	negative regulation of cell differentiation	22	683	0.0034	ENSP00000001008,ENSP00000239243,ENSP00000261523,ENSP00000269571,ENSP00000271688,ENSP00000281708,ENSP00000282091,ENSP00000291700,ENSP00000308541,ENSP00000332296,ENSP00000338157,ENSP00000345571,ENSP00000360280,ENSP00000366109,ENSP00000367545,ENSP00000367797,ENSP00000373574,ENSP00000402257,ENSP00000404100,ENSP00000418915,ENSP00000452780,ENSP00000478927	ACVRL1,ANXA1,B2M,CDKN2A,CERS2,DAB1,E2F1,ERBB2,F2,FBXW7,FKBP4,MSX2,PAX6,PTH,RARB,RORA,RUNX1T1,S100B,SKI,TP73,YAP1,ZBTB16
GO:0048646	anatomical structure formation involved in morphogenesis	25	831	0.0034	ENSP00000188790,ENSP00000219070,ENSP00000239243,ENSP00000251020,ENSP00000261523,ENSP00000263253,ENSP00000265171,ENSP00000290295,ENSP00000295006,ENSP00000308208,ENSP00000309968,ENSP00000316054,ENSP00000346389,ENSP00000355645,ENSP00000360522,ENSP00000362299,ENSP00000363822,ENSP00000367797,ENSP00000373574,ENSP00000376436,ENSP00000384262,ENSP00000404100,ENSP00000428564,ENSP00000442600,ENSP00000444198	ACTA1,ACVRL1,ADAM17,AR,CAPN2,CITED2,DAG1,DVL3,EGF,ENG,EP300,ETS1,FAP,HOXB13,HPSE,MEF2A,MMP14,MMP2,MSX2,PAX6,RBP4,RORA,SALL1,SEC24B,SKI
GO:0050818	regulation of coagulation	7	81	0.0034	ENSP00000188790,ENSP00000251535,ENSP00000278407,ENSP00000296511,ENSP00000306361,ENSP00000308541,ENSP00000384262	ALOX12,ANXA5,F2,FAP,FGA,HPSE,SERPING1
GO:0051893	regulation of focal adhesion assembly	6	56	0.0034	ENSP00000308208,ENSP00000317985,ENSP00000348461,ENSP00000373574,ENSP00000400010,ENSP00000442973	ACVRL1,DAPK3,MMP14,PTPRJ,RAC1,ROCK2
GO:0006355	regulation of transcription, DNA-templated	73	3661	0.0035	ENSP00000227322,ENSP00000239243,ENSP00000251020,ENSP00000254322,ENSP00000254436,ENSP00000259803,ENSP00000261523,ENSP00000262367,ENSP00000263253,ENSP00000265171,ENSP00000269305,ENSP00000269571,ENSP00000278282,ENSP00000278572,ENSP00000281182,ENSP00000281708,ENSP00000282091,ENSP00000282356,ENSP00000290295,ENSP00000295225,ENSP00000295718,ENSP00000301633,ENSP00000307850,ENSP00000310006,ENSP00000311677…	ACAD8,ACVRL1,ANP32A,AR,BIRC5,BRD7,CAMK4,CDKN2A,CITED2,CREBBP,CSDE1,DAPK3,DDX58,DLG1,DNAJB1,DRAP1,DVL3,E2F1,EGF,ENG,EP300,ERBB2,ETS1,EXOSC9,FBXW7,FLI1,GCM1,GSX2,GTF2I,HDAC6,HOXB1,HOXB13,KCNIP3,MEF2A,MORF4L1,MSX2,MUC1,MYO6,NR1D2,NR5A2,PAX6,PDLIM1,PDPK1,PPP1R8,PTH,PTPRN,RARB,RNF31,RORA,RPS3,RUNX1T1,RUVBL1,S100A8,SALL1,SATB2,SCGB1A1,SIN3B,SKI,SNF8,SOD2,STK16,TAF13,TCEA3,TP53,TP73,TPR,TRIM21,VAV1,XRCC…
GO:0007169	transmembrane receptor protein tyrosine kinase signaling pathway	18	499	0.0035	ENSP00000219070,ENSP00000265171,ENSP00000268035,ENSP00000269571,ENSP00000288266,ENSP00000309968,ENSP00000317985,ENSP00000344220,ENSP00000348461,ENSP00000349824,ENSP00000356505,ENSP00000363571,ENSP00000364893,ENSP00000376808,ENSP00000400010,ENSP00000415536,ENSP00000427562,ENSP00000472929	ABL2,ADAM17,APPL1,ARHGEF7,CUL5,EGF,ERBB2,IGF1R,MMP2,MUSK,NCF2,PDPK1,POLR2H,PTPRJ,RAC1,REPS2,ROCK2,VAV1
GO:0016192	vesicle-mediated transport	41	1699	0.0035	ENSP00000225275,ENSP00000237014,ENSP00000247461,ENSP00000264870,ENSP00000265062,ENSP00000265171,ENSP00000271638,ENSP00000278407,ENSP00000291295,ENSP00000296370,ENSP00000296511,ENSP00000305777,ENSP00000306361,ENSP00000306881,ENSP00000308541,ENSP00000333994,ENSP00000337446,ENSP00000347538,ENSP00000348461,ENSP00000352257,ENSP00000356505,ENSP00000357722,ENSP00000358994,ENSP00000365891,ENSP00000366109…	ANXA1,ANXA5,AOC1,B2M,CALM3,CANX,CD44,CSNK1G1,DEFA1B,EGF,F13A1,F2,FGA,HBB,HPSE,MAN2B1,MPO,MYO5A,MYO6,NCF2,NPC2,PTPRJ,RAB5C,RAB7A,RAC1,REPS1,S100A11,S100A8,S100P,SEC23A,SEC24B,SERPING1,SNF8,SNX9,STARD3,SYT17,TRAPPC4,TTR,VAV1,WAS,XRCC6
GO:0044089	positive regulation of cellular component biogenesis	18	498	0.0035	ENSP00000223129,ENSP00000254719,ENSP00000265062,ENSP00000269305,ENSP00000278572,ENSP00000295324,ENSP00000317985,ENSP00000334061,ENSP00000345731,ENSP00000347032,ENSP00000348461,ENSP00000356448,ENSP00000365891,ENSP00000376024,ENSP00000394560,ENSP00000400010,ENSP00000421380,ENSP00000442600	CDC42EP3,DAG1,DLG1,HDAC6,MAPK9,PIP4K2C,PTPRJ,RAB7A,RAC1,ROCK2,RPA1,RPA3,RPS3,SNF8,SNX9,TP53,TPR,WAS
GO:0048598	embryonic morphogenesis	19	545	0.0035	ENSP00000005226,ENSP00000219070,ENSP00000239243,ENSP00000251020,ENSP00000259803,ENSP00000262367,ENSP00000265171,ENSP00000308208,ENSP00000316054,ENSP00000332296,ENSP00000338157,ENSP00000345731,ENSP00000360522,ENSP00000362299,ENSP00000367797,ENSP00000401112,ENSP00000404100,ENSP00000428564,ENSP00000478927	CREBBP,DLG1,DVL3,EGF,ENG,GCM1,MMP14,MMP2,MSX2,PAX6,RARB,RBP4,SALL1,SATB2,SEC24B,SKI,USH1C,YAP1,ZBTB16
GO:0051247	positive regulation of protein metabolic process	39	1587	0.0035	ENSP00000265062,ENSP00000265171,ENSP00000269305,ENSP00000269571,ENSP00000276201,ENSP00000278572,ENSP00000281708,ENSP00000291295,ENSP00000303423,ENSP00000306361,ENSP00000308208,ENSP00000308541,ENSP00000309968,ENSP00000316054,ENSP00000317985,ENSP00000334061,ENSP00000344220,ENSP00000345731,ENSP00000348461,ENSP00000352257,ENSP00000357722,ENSP00000360280,ENSP00000362299,ENSP00000363571,ENSP00000363822…	ACVRL1,ADAM17,AR,AVP,BRD7,CALM3,CD44,CDKN2A,DAB1,DAG1,DLG1,DVL3,EGF,ENG,ERBB2,F2,FBXW7,FGA,FNTA,HDAC6,IL6ST,MAPK9,MMP14,MUC1,MUSK,OAZ1,PDPK1,PLA2G2A,RAB7A,RAC1,ROCK2,RPS3,S100A8,SNF8,SNX9,TP53,TP73,UPF3B,XRCC6
GO:0051270	regulation of cellular component movement	26	886	0.0035	ENSP00000265171,ENSP00000268035,ENSP00000269571,ENSP00000271688,ENSP00000308208,ENSP00000309968,ENSP00000317985,ENSP00000319118,ENSP00000334061,ENSP00000344220,ENSP00000345502,ENSP00000345731,ENSP00000348461,ENSP00000362299,ENSP00000365891,ENSP00000366109,ENSP00000369213,ENSP00000373574,ENSP00000376436,ENSP00000400010,ENSP00000404100,ENSP00000427562,ENSP00000442600,ENSP00000442973,ENSP00000444198…	ABL2,ACVRL1,ADAM17,ANXA1,CERS2,CITED2,DAG1,DAPK3,DDX58,DLG1,EGF,ENG,ERBB2,ETS1,GSX2,HDAC6,IGF1R,MMP14,PAX6,PDE4D,PDPK1,PTPRJ,RAC1,ROCK2,SOD2,WAS
GO:1903829	positive regulation of cellular protein localization	13	287	0.0035	ENSP00000227322,ENSP00000269305,ENSP00000269571,ENSP00000281708,ENSP00000308541,ENSP00000317985,ENSP00000344220,ENSP00000345571,ENSP00000345731,ENSP00000356448,ENSP00000367545,ENSP00000418915,ENSP00000473381	CDKN2A,DLG1,E2F1,ERBB2,F2,FBXW7,OAZ1,PDPK1,ROCK2,TP53,TP73,TPR,ZPR1
GO:0007275	multicellular organism development	89	4726	0.0036	ENSP00000001008,ENSP00000005226,ENSP00000188790,ENSP00000219070,ENSP00000227322,ENSP00000236959,ENSP00000239243,ENSP00000251020,ENSP00000251535,ENSP00000254322,ENSP00000259803,ENSP00000261523,ENSP00000262367,ENSP00000263253,ENSP00000264428,ENSP00000264932,ENSP00000265171,ENSP00000269305,ENSP00000269571,ENSP00000271688,ENSP00000278282,ENSP00000281708,ENSP00000282091,ENSP00000282356,ENSP00000290295…	ABL2,ACTA1,ACVRL1,ADAM17,ALOX12,ANXA1,AR,ARHGAP5,ARHGEF7,ATIC,B2M,CAMK4,CAPN2,CD44,CERS2,CHST2,CITED2,CREBBP,CSDE1,CUL1,DAB1,DAG1,DAPK3,DLG1,DNAJB1,DVL3,E2F1,EGF,EIF2B1,ENG,EP300,ERBB2,ETS1,F2,FAP,FBXW7,FKBP4,FLI1,FUT8,GCM1,GLRB,GRIK1,GSX2,HDAC6,HOXB1,HOXB13,HPSE,HSD11B1,IL6ST,MAPK9,MEF2A,MMP14,MMP2,MSX2,MUSK,MYO5A,NR5A2,PAX6,PDPK1,PLS3,PRPS1,PTH,PTPRN,RAC1,RARB,RBP4,RHO,RORA,S100A6,S100A8,S100B,…
GO:1901888	regulation of cell junction assembly	7	83	0.0036	ENSP00000281537,ENSP00000308208,ENSP00000317985,ENSP00000348461,ENSP00000373574,ENSP00000400010,ENSP00000442973	ACVRL1,DAPK3,MMP14,PTPRJ,RAC1,ROCK2,TJP1
GO:0022402	cell cycle process	26	890	0.0037	ENSP00000005226,ENSP00000188790,ENSP00000223129,ENSP00000227322,ENSP00000231487,ENSP00000254719,ENSP00000263253,ENSP00000269305,ENSP00000278572,ENSP00000281708,ENSP00000283195,ENSP00000301633,ENSP00000317985,ENSP00000326804,ENSP00000345571,ENSP00000345731,ENSP00000356448,ENSP00000359300,ENSP00000367545,ENSP00000376024,ENSP00000376808,ENSP00000377793,ENSP00000404100,ENSP00000418915,ENSP00000428259…	BIRC5,CDKN2A,CETN2,CETN3,CUL1,CUL5,DLG1,E2F1,EP300,FAP,FBXW7,MUC1,PAX6,PRC1,RANBP2,ROCK2,RPA1,RPA3,RPS3,SKP1,SNX9,TP53,TP73,TPR,USH1C,ZPR1
GO:0022617	extracellular matrix disassembly	6	58	0.0037	ENSP00000219070,ENSP00000308208,ENSP00000354294,ENSP00000362299,ENSP00000375683,ENSP00000398632	CD44,CTRB1,ENG,KLK7,MMP14,MMP2
GO:0048585	negative regulation of response to stimulus	37	1483	0.0037	ENSP00000225525,ENSP00000251535,ENSP00000261523,ENSP00000265062,ENSP00000265171,ENSP00000268035,ENSP00000269571,ENSP00000271688,ENSP00000278407,ENSP00000278572,ENSP00000281708,ENSP00000291295,ENSP00000306361,ENSP00000308208,ENSP00000308541,ENSP00000309968,ENSP00000316054,ENSP00000344220,ENSP00000345731,ENSP00000356430,ENSP00000360280,ENSP00000362299,ENSP00000363822,ENSP00000364893,ENSP00000366109…	ADAM17,ALOX12,ANXA1,AR,ARHGEF7,AVP,CALM3,CD44,CERS2,DAB1,DAG1,DLG1,DVL3,EGF,ENG,ERBB2,ETS1,F2,FBXW7,FGA,IGF1R,IL6ST,MMP14,MUC1,PDPK1,PTPRJ,RAB7A,RGS18,RGS6,RORA,RPS3,SERPING1,SKI,SOD2,TAX1BP3,TP73,YAP1
GO:1902531	regulation of intracellular signal transduction	42	1764	0.0037	ENSP00000261523,ENSP00000263253,ENSP00000265171,ENSP00000268035,ENSP00000269305,ENSP00000269571,ENSP00000278572,ENSP00000281708,ENSP00000291295,ENSP00000291700,ENSP00000306361,ENSP00000308541,ENSP00000315112,ENSP00000316054,ENSP00000317985,ENSP00000344220,ENSP00000345502,ENSP00000345731,ENSP00000347032,ENSP00000348461,ENSP00000355051,ENSP00000355090,ENSP00000357722,ENSP00000360280,ENSP00000362299…	AR,ARHGAP11A,ARHGAP5,ARHGEF12,ARHGEF7,BRD7,CALM3,CD44,CDKN2A,DAB1,DAG1,DLG1,DVL3,EGF,ENG,EP300,ERBB2,F2,FBXW7,FGA,HPSE,IGF1R,IL6ST,MUC1,MYO5A,PDE4D,PDPK1,PIP4K2C,PLA2G2A,PTPRJ,RAC1,RNF31,ROCK2,RORA,RPS3,S100A8,S100B,SOD2,TAF13,TP53,TP73,VAV1
GO:0018193	peptidyl-amino acid modification	25	842	0.0038	ENSP00000001008,ENSP00000256999,ENSP00000262367,ENSP00000263253,ENSP00000265171,ENSP00000268035,ENSP00000269195,ENSP00000269571,ENSP00000282356,ENSP00000283195,ENSP00000305777,ENSP00000317985,ENSP00000318297,ENSP00000331310,ENSP00000334061,ENSP00000344220,ENSP00000353910,ENSP00000357722,ENSP00000363571,ENSP00000364620,ENSP00000386928,ENSP00000394560,ENSP00000418915,ENSP00000427562,ENSP00000442973	ABL2,CAMK4,CDKN2A,CREBBP,CSNK1G1,DAPK3,EGF,EP300,ERBB2,FKBP4,FOLH1,FUT8,GALNT1,HDAC6,IGF1R,MAPK9,MORF4L1,MUSK,PADI1,PDPK1,RANBP2,ROCK2,RUVBL1,S100A8,STK16
GO:0043933	protein-containing complex subunit organization	42	1770	0.0038	ENSP00000001008,ENSP00000005226,ENSP00000223129,ENSP00000225275,ENSP00000231487,ENSP00000245816,ENSP00000254436,ENSP00000254719,ENSP00000262367,ENSP00000263253,ENSP00000264428,ENSP00000265171,ENSP00000268035,ENSP00000269305,ENSP00000306361,ENSP00000306881,ENSP00000316054,ENSP00000318297,ENSP00000320239,ENSP00000320503,ENSP00000326804,ENSP00000333994,ENSP00000334061,ENSP00000346067,ENSP00000348461…	AR,CETN2,CLPP,CREBBP,CUL1,DVL3,EDC3,EGF,EP300,FGA,FKBP4,GLRB,HBB,HDAC6,IGF1R,ME1,MPO,NHP2L1,PLA2G2A,RAC1,REPS2,RPA1,RPA3,RPSA,RUVBL1,SCO2,SEC23A,SEC24B,SKI,SKP1,SNX9,SOD2,TP53,TP73,TPR,TRAPPC4,TRIM21,TRPM7,USH1C,WAS,XRCC6,YAP1
GO:0044093	positive regulation of molecular function	41	1713	0.0038	ENSP00000225525,ENSP00000254322,ENSP00000254436,ENSP00000263253,ENSP00000265171,ENSP00000269571,ENSP00000278572,ENSP00000281708,ENSP00000282091,ENSP00000283195,ENSP00000291295,ENSP00000295324,ENSP00000303423,ENSP00000308541,ENSP00000309968,ENSP00000315112,ENSP00000316054,ENSP00000317985,ENSP00000344220,ENSP00000345731,ENSP00000352257,ENSP00000355090,ENSP00000356430,ENSP00000356505,ENSP00000357722…	ABL2,ADAM17,AR,ARHGAP11A,ARHGAP5,ARHGEF12,ARHGEF7,B2M,CALM3,CDC42EP3,CDKN2A,DAB1,DAG1,DDX58,DLG1,DNAJB1,DVL3,EGF,EP300,ERBB2,F2,FBXW7,FNTA,NCF2,PDPK1,PNLIP,PTH,RANBP2,RGS18,RGS6,RNF31,ROCK2,RPS3,S100A8,SKI,SNX9,TAX1BP3,TP73,TRIM21,VAV1,XRCC6
GO:0002757	immune response-activating signal transduction	14	332	0.0039	ENSP00000262367,ENSP00000263253,ENSP00000306361,ENSP00000315112,ENSP00000344220,ENSP00000345502,ENSP00000348461,ENSP00000357722,ENSP00000365891,ENSP00000369213,ENSP00000400010,ENSP00000416250,ENSP00000472929,ENSP00000484824	CREBBP,DDX58,EIF2B1,EP300,FGA,MUC1,PDE4D,PDPK1,PTPRJ,RAC1,RNF31,S100A8,VAV1,WAS
GO:0032268	regulation of cellular protein metabolic process	54	2486	0.0039	ENSP00000254436,ENSP00000261313,ENSP00000263253,ENSP00000265171,ENSP00000268035,ENSP00000269305,ENSP00000269571,ENSP00000276201,ENSP00000278407,ENSP00000278572,ENSP00000281708,ENSP00000291295,ENSP00000301633,ENSP00000303423,ENSP00000306361,ENSP00000308208,ENSP00000308541,ENSP00000309968,ENSP00000311677,ENSP00000316054,ENSP00000317985,ENSP00000334061,ENSP00000342850,ENSP00000344220,ENSP00000345502…	ACVRL1,ADAM17,AR,AVP,BIRC5,BRD7,CALM3,CD44,CDKN2A,DAB1,DAG1,DAPK3,DLG1,DVL3,EGF,ENG,EP300,ERBB2,F2,FBXW7,FGA,FNTA,HDAC6,HNRNPR,IGF1R,IL6ST,MAPK9,MEX3D,MMP14,MUC1,MUSK,PAX6,PDE4D,PDPK1,PEBP1,PLA2G2A,PPP1R8,PTPRJ,RAC1,ROCK2,RPS3,S100A8,SERPINA6,SERPING1,SKI,SNX9,SYNCRIP,TP53,TP73,TPR,TRIM21,UPF3B,USP19,XRCC6
GO:0042592	homeostatic process	37	1491	0.0039	ENSP00000005226,ENSP00000223129,ENSP00000231487,ENSP00000251535,ENSP00000254719,ENSP00000261523,ENSP00000262367,ENSP00000265062,ENSP00000281708,ENSP00000282091,ENSP00000291295,ENSP00000293217,ENSP00000295718,ENSP00000296271,ENSP00000308541,ENSP00000310006,ENSP00000320239,ENSP00000326804,ENSP00000344220,ENSP00000348461,ENSP00000352257,ENSP00000352358,ENSP00000356331,ENSP00000357722,ENSP00000359539…	ABL2,ACADVL,ACOX1,ALOX12,ANXA1,AVP,B2M,CALM3,CREBBP,CUL1,F2,FBXW7,GOT1,GTF2I,NPC2,NR1D2,NR5A2,PAX6,PDPK1,PTH,PTPRN,RAB7A,RAC1,RBP4,RHO,RORA,RPA1,RPA3,S100A8,SCO2,SKP1,SOD2,TRPM7,TRPV6,USH1C,XRCC6,YAP1
GO:0045785	positive regulation of cell adhesion	15	375	0.0039	ENSP00000269571,ENSP00000278572,ENSP00000306361,ENSP00000338157,ENSP00000344220,ENSP00000348461,ENSP00000366109,ENSP00000370698,ENSP00000376436,ENSP00000378368,ENSP00000398632,ENSP00000400010,ENSP00000442600,ENSP00000444198,ENSP00000472929	ANXA1,CD44,CITED2,DAG1,ERBB2,ETS1,FGA,FLOT2,IL6ST,PDPK1,PTPRJ,RAC1,RPS3,VAV1,ZBTB16
GO:0045937	positive regulation of phosphate metabolic process	29	1052	0.0039	ENSP00000265171,ENSP00000269305,ENSP00000269571,ENSP00000278572,ENSP00000281708,ENSP00000282091,ENSP00000291295,ENSP00000306361,ENSP00000308541,ENSP00000309968,ENSP00000316054,ENSP00000317985,ENSP00000334061,ENSP00000344220,ENSP00000345731,ENSP00000348461,ENSP00000352257,ENSP00000360280,ENSP00000362299,ENSP00000363571,ENSP00000363822,ENSP00000367545,ENSP00000369647,ENSP00000370698,ENSP00000373574…	ACVRL1,ADAM17,AR,AVP,CALM3,CD44,DAB1,DAG1,DLG1,DVL3,EGF,ENG,ERBB2,F2,FBXW7,FGA,HDAC6,IL6ST,MUSK,PDPK1,PLA2G2A,PTH,RAC1,ROCK2,RPS3,SNX9,TP53,TP73,XRCC6
GO:0071158	positive regulation of cell cycle arrest	7	85	0.0039	ENSP00000188790,ENSP00000263253,ENSP00000269305,ENSP00000345571,ENSP00000367545,ENSP00000418915,ENSP00000484824	CDKN2A,E2F1,EP300,FAP,MUC1,TP53,TP73
GO:0006139	nucleobase-containing compound metabolic process	86	4551	0.0040	ENSP00000222214,ENSP00000222567,ENSP00000223129,ENSP00000227322,ENSP00000236959,ENSP00000238714,ENSP00000239243,ENSP00000251020,ENSP00000254719,ENSP00000259727,ENSP00000259803,ENSP00000261523,ENSP00000262367,ENSP00000263253,ENSP00000264668,ENSP00000264932,ENSP00000269305,ENSP00000269571,ENSP00000276201,ENSP00000278572,ENSP00000281182,ENSP00000282091,ENSP00000290295,ENSP00000292401,ENSP00000292476…	ACAD8,AMD1,ANP32A,AR,ATIC,AZGP1,BIRC5,BRD7,CDKN2A,CETN2,CITED2,CPSF4,CREBBP,CSDE1,DAPK3,DDX50,DLG1,DRAP1,E2F1,EDC3,EIF4A1,EP300,ERBB2,ETS1,EXOSC9,FLI1,FUT8,GCDH,GCM1,GMPR,GSX2,GTF2I,HDAC6,HNRNPLL,HNRNPR,HOXB1,HOXB13,KCNIP3,ME1,MEF2A,MORF4L1,MSX2,MTRR,MVD,NAGK,NHP2L1,NMRK1,NR1D2,NR5A2,PAPOLG,PAX6,PDE4D,PDPK1,POLR2H,PPP1R8,PRPS1,PTH,PTPRN,RARB,RORA,RPA1,RPA3,RPS3,RPSA,RUNX1T1,RUVBL1,SALL1,SATB2,SDH…
GO:0044772	mitotic cell cycle phase transition	12	254	0.0040	ENSP00000005226,ENSP00000223129,ENSP00000227322,ENSP00000231487,ENSP00000254719,ENSP00000283195,ENSP00000301633,ENSP00000326804,ENSP00000345571,ENSP00000359300,ENSP00000376808,ENSP00000418915	BIRC5,CDKN2A,CETN2,CUL1,CUL5,E2F1,RANBP2,RPA1,RPA3,SKP1,USH1C,ZPR1
GO:0071345	cellular response to cytokine stimulus	27	953	0.0041	ENSP00000219070,ENSP00000222567,ENSP00000231487,ENSP00000247461,ENSP00000254436,ENSP00000261523,ENSP00000263409,ENSP00000264870,ENSP00000269305,ENSP00000278572,ENSP00000295718,ENSP00000301633,ENSP00000309968,ENSP00000326804,ENSP00000356331,ENSP00000356448,ENSP00000358635,ENSP00000365891,ENSP00000366109,ENSP00000370698,ENSP00000398632,ENSP00000404100,ENSP00000442973,ENSP00000446252,ENSP00000452780…	ADAM17,ANXA1,B2M,BIRC5,CANX,CD44,CUL1,DAPK3,F13A1,IL6ST,LIFR,MMP2,MUC1,NR5A2,PAX6,PTPRN,RORA,RPS3,SKP1,SOD2,SYNCRIP,TP53,TPR,TRIM21,TWISTNB,VAV1,WAS
GO:2000045	regulation of G1/S transition of mitotic cell cycle	9	148	0.0042	ENSP00000263253,ENSP00000269305,ENSP00000309968,ENSP00000345571,ENSP00000366109,ENSP00000367545,ENSP00000378181,ENSP00000418915,ENSP00000484824	ADAM17,ANXA1,BRD7,CDKN2A,E2F1,EP300,MUC1,TP53,TP73
GO:1901184	regulation of ERBB signaling pathway	7	87	0.0043	ENSP00000265062,ENSP00000265171,ENSP00000269571,ENSP00000281708,ENSP00000309968,ENSP00000364893,ENSP00000400010	ADAM17,ARHGEF7,EGF,ERBB2,FBXW7,PTPRJ,RAB7A
GO:0045685	regulation of glial cell differentiation	6	61	0.0044	ENSP00000308541,ENSP00000319118,ENSP00000360280,ENSP00000367545,ENSP00000370698,ENSP00000442600	DAB1,DAG1,F2,GSX2,IL6ST,TP73
GO:0060562	epithelial tube morphogenesis	13	298	0.0045	ENSP00000239243,ENSP00000251020,ENSP00000265171,ENSP00000308208,ENSP00000316054,ENSP00000345731,ENSP00000362299,ENSP00000363822,ENSP00000367797,ENSP00000373574,ENSP00000428564,ENSP00000442600,ENSP00000478927	ACVRL1,AR,DAG1,DLG1,DVL3,EGF,ENG,MMP14,MSX2,SALL1,SEC24B,SKI,YAP1
GO:0043068	positive regulation of programmed cell death	20	610	0.0046	ENSP00000188790,ENSP00000239243,ENSP00000269305,ENSP00000278572,ENSP00000281708,ENSP00000291700,ENSP00000332296,ENSP00000334061,ENSP00000338157,ENSP00000345571,ENSP00000357722,ENSP00000364893,ENSP00000366109,ENSP00000367545,ENSP00000380942,ENSP00000394560,ENSP00000418915,ENSP00000442973,ENSP00000446252,ENSP00000472929	ANXA1,ARHGEF12,ARHGEF7,CDKN2A,DAPK3,E2F1,FAP,FBXW7,HDAC6,MAPK9,MSX2,RARB,RPS3,S100A8,S100B,SOD2,TP53,TP73,VAV1,ZBTB16
GO:2000145	regulation of cell motility	24	807	0.0046	ENSP00000265171,ENSP00000268035,ENSP00000269571,ENSP00000271688,ENSP00000308208,ENSP00000309968,ENSP00000317985,ENSP00000319118,ENSP00000334061,ENSP00000344220,ENSP00000348461,ENSP00000362299,ENSP00000365891,ENSP00000366109,ENSP00000369213,ENSP00000373574,ENSP00000376436,ENSP00000400010,ENSP00000404100,ENSP00000427562,ENSP00000442600,ENSP00000442973,ENSP00000444198,ENSP00000446252	ABL2,ACVRL1,ADAM17,ANXA1,CERS2,CITED2,DAG1,DAPK3,DDX58,EGF,ENG,ERBB2,ETS1,GSX2,HDAC6,IGF1R,MMP14,PAX6,PDPK1,PTPRJ,RAC1,ROCK2,SOD2,WAS
GO:0051093	negative regulation of developmental process	26	910	0.0047	ENSP00000001008,ENSP00000239243,ENSP00000261523,ENSP00000269571,ENSP00000271688,ENSP00000281708,ENSP00000282091,ENSP00000291700,ENSP00000308541,ENSP00000317985,ENSP00000332296,ENSP00000338157,ENSP00000345571,ENSP00000360280,ENSP00000360522,ENSP00000366109,ENSP00000367545,ENSP00000367797,ENSP00000373574,ENSP00000401197,ENSP00000402257,ENSP00000404100,ENSP00000418915,ENSP00000452780,ENSP00000460070…	ACVRL1,ANXA1,B2M,CDKN2A,CERS2,DAB1,E2F1,ERBB2,F2,FBXW7,FKBP4,GTF2I,MSX2,PAX6,PTH,RARB,RBP4,ROCK2,RORA,RUNX1T1,S100B,SKI,TP73,USP19,YAP1,ZBTB16
GO:0051094	positive regulation of developmental process	33	1286	0.0048	ENSP00000239243,ENSP00000259803,ENSP00000265171,ENSP00000282091,ENSP00000291700,ENSP00000306361,ENSP00000308208,ENSP00000316054,ENSP00000319118,ENSP00000332296,ENSP00000338157,ENSP00000344220,ENSP00000346389,ENSP00000347538,ENSP00000348461,ENSP00000360280,ENSP00000362299,ENSP00000363822,ENSP00000366109,ENSP00000367545,ENSP00000370698,ENSP00000373574,ENSP00000376436,ENSP00000383364,ENSP00000384262…	ABL2,ACVRL1,ANXA1,AR,CDKN2A,CITED2,DAB1,DAG1,DVL3,EGF,ENG,ETS1,FGA,GCM1,GSX2,HPSE,IL6ST,MAPK9,MEF2A,MMP14,MSX2,PAX6,PDPK1,PLA2G2A,PTH,RAC1,RARB,S100B,SOD2,SYT17,TP73,YAP1,ZBTB16
GO:0050863	regulation of T cell activation	13	302	0.0049	ENSP00000269571,ENSP00000278282,ENSP00000278572,ENSP00000282356,ENSP00000338157,ENSP00000344220,ENSP00000345731,ENSP00000348461,ENSP00000366109,ENSP00000370698,ENSP00000378368,ENSP00000418915,ENSP00000472929	ANXA1,CAMK4,CDKN2A,DLG1,ERBB2,FLOT2,IL6ST,PDPK1,RAC1,RPS3,SCGB1A1,VAV1,ZBTB16
GO:0010942	positive regulation of cell death	21	663	0.0050	ENSP00000188790,ENSP00000239243,ENSP00000269305,ENSP00000278572,ENSP00000281708,ENSP00000291700,ENSP00000332296,ENSP00000333994,ENSP00000334061,ENSP00000338157,ENSP00000345571,ENSP00000357722,ENSP00000364893,ENSP00000366109,ENSP00000367545,ENSP00000380942,ENSP00000394560,ENSP00000418915,ENSP00000442973,ENSP00000446252,ENSP00000472929	ANXA1,ARHGEF12,ARHGEF7,CDKN2A,DAPK3,E2F1,FAP,FBXW7,HBB,HDAC6,MAPK9,MSX2,RARB,RPS3,S100A8,S100B,SOD2,TP53,TP73,VAV1,ZBTB16
GO:0065003	protein-containing complex assembly	37	1514	0.0050	ENSP00000001008,ENSP00000005226,ENSP00000223129,ENSP00000231487,ENSP00000245816,ENSP00000254436,ENSP00000254719,ENSP00000262367,ENSP00000263253,ENSP00000264428,ENSP00000265171,ENSP00000268035,ENSP00000269305,ENSP00000306361,ENSP00000306881,ENSP00000318297,ENSP00000320239,ENSP00000320503,ENSP00000326804,ENSP00000333994,ENSP00000346067,ENSP00000348461,ENSP00000349824,ENSP00000352257,ENSP00000358719…	AR,CETN2,CLPP,CREBBP,CUL1,EDC3,EGF,EP300,FGA,FKBP4,GLRB,HBB,IGF1R,ME1,NHP2L1,RAC1,REPS2,RPA1,RPA3,RPSA,RUVBL1,SCO2,SEC23A,SEC24B,SKI,SKP1,SNX9,SOD2,TP53,TP73,TRAPPC4,TRIM21,TRPM7,USH1C,WAS,XRCC6,YAP1
GO:0031399	regulation of protein modification process	41	1747	0.0051	ENSP00000254436,ENSP00000263253,ENSP00000265171,ENSP00000268035,ENSP00000269305,ENSP00000269571,ENSP00000278572,ENSP00000281708,ENSP00000291295,ENSP00000303423,ENSP00000306361,ENSP00000308541,ENSP00000309968,ENSP00000311677,ENSP00000316054,ENSP00000317985,ENSP00000334061,ENSP00000344220,ENSP00000345502,ENSP00000345731,ENSP00000348461,ENSP00000352257,ENSP00000360280,ENSP00000362299,ENSP00000363571…	ACVRL1,ADAM17,AR,AVP,BRD7,CALM3,CD44,CDKN2A,DAB1,DAG1,DLG1,DVL3,EGF,ENG,EP300,ERBB2,F2,FBXW7,FGA,FNTA,HDAC6,IGF1R,IL6ST,MAPK9,MUC1,MUSK,PAX6,PDE4D,PDPK1,PLA2G2A,PPP1R8,PTPRJ,RAC1,ROCK2,RPS3,SKI,SNX9,TP53,TP73,TRIM21,XRCC6
GO:0048729	tissue morphogenesis	18	522	0.0051	ENSP00000239243,ENSP00000251020,ENSP00000259803,ENSP00000265171,ENSP00000290295,ENSP00000308208,ENSP00000309968,ENSP00000316054,ENSP00000345731,ENSP00000355645,ENSP00000362299,ENSP00000363822,ENSP00000367797,ENSP00000373574,ENSP00000398632,ENSP00000428564,ENSP00000442600,ENSP00000478927	ACTA1,ACVRL1,ADAM17,AR,CD44,DAG1,DLG1,DVL3,EGF,ENG,GCM1,HOXB13,MMP14,MSX2,SALL1,SEC24B,SKI,YAP1
GO:0051704	multi-organism process	49	2222	0.0051	ENSP00000001008,ENSP00000216139,ENSP00000219070,ENSP00000225275,ENSP00000262367,ENSP00000263253,ENSP00000264428,ENSP00000265062,ENSP00000269305,ENSP00000278282,ENSP00000281708,ENSP00000283195,ENSP00000291295,ENSP00000292476,ENSP00000293217,ENSP00000293831,ENSP00000306361,ENSP00000308541,ENSP00000309968,ENSP00000317985,ENSP00000318297,ENSP00000326804,ENSP00000338157,ENSP00000345502,ENSP00000345571…	ACOX1,ACR,ADAM17,AR,AVP,B2M,CALM3,CETN2,CPSF4,CREBBP,CUL1,CUL5,DAG1,DDX58,DEFA1B,DLG1,E2F1,EIF4A1,EP300,ETS1,F2,FBXW7,FGA,FKBP4,GAD1,GLRB,IL6ST,MAOB,MMP2,MPO,NHP2L1,NPC2,OCA2,PDE4D,PLA2G2A,RAB7A,RAC1,RANBP2,ROCK2,RPSA,RUVBL1,S100A8,SCGB1A1,SYNCRIP,TP53,TP73,TPR,XRCC6,ZBTB16
GO:2001233	regulation of apoptotic signaling pathway	15	388	0.0051	ENSP00000269305,ENSP00000278572,ENSP00000281708,ENSP00000306361,ENSP00000345571,ENSP00000357722,ENSP00000363822,ENSP00000367545,ENSP00000369647,ENSP00000394560,ENSP00000398632,ENSP00000442973,ENSP00000446252,ENSP00000478927,ENSP00000484824	AR,AVP,CD44,DAPK3,E2F1,FBXW7,FGA,MAPK9,MUC1,RPS3,S100A8,SOD2,TP53,TP73,YAP1
GO:0000302	response to reactive oxygen species	10	189	0.0052	ENSP00000225275,ENSP00000278282,ENSP00000278572,ENSP00000295718,ENSP00000333994,ENSP00000334061,ENSP00000366109,ENSP00000376436,ENSP00000394560,ENSP00000446252	ANXA1,ETS1,HBB,HDAC6,MAPK9,MPO,PTPRN,RPS3,SCGB1A1,SOD2
GO:0008593	regulation of Notch signaling pathway	7	91	0.0052	ENSP00000262367,ENSP00000263253,ENSP00000265171,ENSP00000281708,ENSP00000308208,ENSP00000319118,ENSP00000370698	CREBBP,EGF,EP300,FBXW7,GSX2,IL6ST,MMP14
GO:0046677	response to antibiotic	13	305	0.0052	ENSP00000269305,ENSP00000278282,ENSP00000278572,ENSP00000282091,ENSP00000333994,ENSP00000334061,ENSP00000357722,ENSP00000360522,ENSP00000366109,ENSP00000367309,ENSP00000369647,ENSP00000376436,ENSP00000411613	ANXA1,AOC1,AVP,ETS1,HBB,HDAC6,MAOB,PTH,RBP4,RPS3,S100A8,SCGB1A1,TP53
GO:0060341	regulation of cellular localization	23	766	0.0052	ENSP00000225525,ENSP00000227322,ENSP00000265171,ENSP00000269305,ENSP00000269571,ENSP00000281708,ENSP00000288266,ENSP00000291295,ENSP00000308541,ENSP00000316054,ENSP00000317985,ENSP00000344220,ENSP00000345502,ENSP00000345571,ENSP00000345731,ENSP00000356448,ENSP00000363822,ENSP00000367545,ENSP00000382177,ENSP00000385923,ENSP00000418915,ENSP00000428564,ENSP00000473381	APPL1,AR,CALM3,CDKN2A,DLG1,DVL3,E2F1,EGF,ERBB2,F2,FBXW7,MYO5A,NUCB1,OAZ1,PDE4D,PDPK1,ROCK2,SEC24B,TAX1BP3,TP53,TP73,TPR,ZPR1
GO:0080135	regulation of cellular response to stress	20	618	0.0052	ENSP00000001008,ENSP00000223129,ENSP00000254322,ENSP00000254719,ENSP00000262367,ENSP00000263253,ENSP00000268035,ENSP00000271688,ENSP00000278572,ENSP00000281708,ENSP00000316054,ENSP00000334061,ENSP00000345731,ENSP00000353910,ENSP00000367545,ENSP00000398632,ENSP00000401197,ENSP00000418915,ENSP00000446252,ENSP00000484824	CD44,CDKN2A,CERS2,CREBBP,DLG1,DNAJB1,DVL3,EP300,FBXW7,FKBP4,FUT8,HDAC6,IGF1R,MUC1,RPA1,RPA3,RPS3,SOD2,TP73,USP19
GO:0002274	myeloid leukocyte activation	19	574	0.0055	ENSP00000225275,ENSP00000237014,ENSP00000265062,ENSP00000271638,ENSP00000282356,ENSP00000296370,ENSP00000333994,ENSP00000348461,ENSP00000352257,ENSP00000357722,ENSP00000372136,ENSP00000384262,ENSP00000395473,ENSP00000398632,ENSP00000400010,ENSP00000411613,ENSP00000447053,ENSP00000451112,ENSP00000452780	AOC1,B2M,CAMK4,CD44,DEFA1B,HBB,HPSE,MAN2B1,MPO,NPC2,PTPRJ,RAB5C,RAB7A,RAC1,S100A11,S100A8,S100P,TTR,XRCC6
GO:0009653	anatomical structure morphogenesis	45	1992	0.0055	ENSP00000005226,ENSP00000188790,ENSP00000219070,ENSP00000239243,ENSP00000251020,ENSP00000259803,ENSP00000261523,ENSP00000262367,ENSP00000263253,ENSP00000265171,ENSP00000269571,ENSP00000290295,ENSP00000291700,ENSP00000295006,ENSP00000308208,ENSP00000309968,ENSP00000316054,ENSP00000319118,ENSP00000326804,ENSP00000332296,ENSP00000334061,ENSP00000338157,ENSP00000345731,ENSP00000346389,ENSP00000348461…	ACTA1,ACVRL1,ADAM17,AR,CAPN2,CD44,CITED2,CREBBP,CUL1,DAB1,DAG1,DLG1,DVL3,EGF,ENG,EP300,ERBB2,ETS1,FAP,FLI1,GCM1,GSX2,HDAC6,HOXB13,HPSE,MEF2A,MMP14,MMP2,MSX2,MYO5A,NR5A2,PAX6,RAC1,RARB,RBP4,RORA,S100A6,S100B,SALL1,SATB2,SEC24B,SKI,USH1C,YAP1,ZBTB16
GO:0000082	G1/S transition of mitotic cell cycle	8	123	0.0056	ENSP00000223129,ENSP00000227322,ENSP00000254719,ENSP00000283195,ENSP00000326804,ENSP00000345571,ENSP00000376808,ENSP00000418915	CDKN2A,CUL1,CUL5,E2F1,RANBP2,RPA1,RPA3,ZPR1
GO:0031347	regulation of defense response	21	676	0.0060	ENSP00000219070,ENSP00000261523,ENSP00000262367,ENSP00000263253,ENSP00000278282,ENSP00000278407,ENSP00000306361,ENSP00000308541,ENSP00000310006,ENSP00000344220,ENSP00000352257,ENSP00000354458,ENSP00000357722,ENSP00000366109,ENSP00000369213,ENSP00000370698,ENSP00000375683,ENSP00000376436,ENSP00000383364,ENSP00000472929,ENSP00000484824	ANXA1,C8A,CREBBP,DDX58,EP300,ETS1,F2,FGA,IL6ST,KLK7,MMP2,MUC1,NR1D2,PDPK1,PLA2G2A,RORA,S100A8,SCGB1A1,SERPING1,VAV1,XRCC6
GO:0051641	cellular localization	48	2180	0.0060	ENSP00000221418,ENSP00000231487,ENSP00000247461,ENSP00000248633,ENSP00000254719,ENSP00000264428,ENSP00000265062,ENSP00000269305,ENSP00000276201,ENSP00000278572,ENSP00000283195,ENSP00000292476,ENSP00000293217,ENSP00000295225,ENSP00000295718,ENSP00000301633,ENSP00000303423,ENSP00000306881,ENSP00000308541,ENSP00000317985,ENSP00000334061,ENSP00000337103,ENSP00000337446,ENSP00000338157,ENSP00000345731…	ACOX1,ANP32A,BIRC5,CANX,CETN2,CHAT,CPSF4,DAB1,DAG1,DLG1,ECH1,F2,FLOT2,FNTA,GLRB,HDAC6,KCNIP3,MEF2A,MEX3D,MUSK,MYO5A,MYO6,NPC2,PAX6,PEX1,PTPRN,RAB7A,RAC1,RANBP2,ROCK2,RPA1,RPS3,RPSA,SEC23A,SEC24B,SKP1,SNF8,SNX9,STARD3,SYT17,TIMM9,TP53,TPR,TRAPPC4,TRPV6,UPF3B,WAS,ZBTB16
GO:0051668	localization within membrane	7	94	0.0060	ENSP00000264428,ENSP00000303423,ENSP00000306881,ENSP00000345731,ENSP00000348461,ENSP00000363571,ENSP00000428564	DLG1,FNTA,GLRB,MUSK,RAC1,SEC23A,SEC24B
GO:0040012	regulation of locomotion	25	881	0.0062	ENSP00000254436,ENSP00000265171,ENSP00000268035,ENSP00000269571,ENSP00000271688,ENSP00000308208,ENSP00000309968,ENSP00000317985,ENSP00000319118,ENSP00000334061,ENSP00000344220,ENSP00000348461,ENSP00000362299,ENSP00000365891,ENSP00000366109,ENSP00000369213,ENSP00000373574,ENSP00000376436,ENSP00000400010,ENSP00000404100,ENSP00000427562,ENSP00000442600,ENSP00000442973,ENSP00000444198,ENSP00000446252	ABL2,ACVRL1,ADAM17,ANXA1,CERS2,CITED2,DAG1,DAPK3,DDX58,EGF,ENG,ERBB2,ETS1,GSX2,HDAC6,IGF1R,MMP14,PAX6,PDPK1,PTPRJ,RAC1,ROCK2,SOD2,TRIM21,WAS
GO:0048513	animal organ development	60	2926	0.0062	ENSP00000001008,ENSP00000005226,ENSP00000219070,ENSP00000227322,ENSP00000236959,ENSP00000239243,ENSP00000251020,ENSP00000251535,ENSP00000254322,ENSP00000259803,ENSP00000261523,ENSP00000263253,ENSP00000265171,ENSP00000269571,ENSP00000282091,ENSP00000282356,ENSP00000290295,ENSP00000295718,ENSP00000296271,ENSP00000308208,ENSP00000309968,ENSP00000319118,ENSP00000326804,ENSP00000332296,ENSP00000338157…	ACTA1,ACVRL1,ADAM17,ALOX12,ANXA1,AR,ARHGAP5,ARHGEF7,ATIC,B2M,CAMK4,CD44,CITED2,CSDE1,CUL1,DAB1,DAG1,DLG1,DNAJB1,E2F1,EGF,ENG,EP300,ERBB2,ETS1,FKBP4,FLI1,GCM1,GSX2,HOXB13,HSD11B1,MEF2A,MMP14,MMP2,MSX2,MYO5A,NR5A2,PAX6,PDPK1,PLS3,PRPS1,PTH,PTPRN,RARB,RBP4,RHO,RORA,SALL1,SATB2,SCO2,SEC24B,SKI,TP73,UNC45A,USH1C,VAV1,XRCC6,YAP1,ZBTB16,ZPR1
GO:0006508	proteolysis	31	1203	0.0063	ENSP00000188790,ENSP00000216139,ENSP00000216338,ENSP00000219070,ENSP00000226299,ENSP00000231487,ENSP00000245816,ENSP00000256999,ENSP00000269305,ENSP00000271971,ENSP00000280700,ENSP00000281708,ENSP00000283195,ENSP00000295006,ENSP00000306361,ENSP00000308208,ENSP00000308541,ENSP00000309968,ENSP00000318297,ENSP00000326804,ENSP00000334061,ENSP00000350911,ENSP00000354294,ENSP00000363322,ENSP00000363822…	ACR,ADAM17,AR,CAPN2,CAPN9,CDC26,CLPP,CTRB1,CTSE,CUL1,CUL5,DAG1,DDX58,F2,FAP,FBXW7,FGA,FOLH1,GZMH,HDAC6,KLK7,LAP3,MMP14,MMP2,NGLY1,RANBP2,RUVBL1,SKP1,SNF8,TP53,USP19
GO:0043618	regulation of transcription from RNA polymerase II promoter in response to stress	6	67	0.0063	ENSP00000254322,ENSP00000262367,ENSP00000263253,ENSP00000269305,ENSP00000444198,ENSP00000484824	CITED2,CREBBP,DNAJB1,EP300,MUC1,TP53
GO:0097237	cellular response to toxic substance	10	195	0.0063	ENSP00000225275,ENSP00000229447,ENSP00000278572,ENSP00000333994,ENSP00000334061,ENSP00000335620,ENSP00000354612,ENSP00000366109,ENSP00000376436,ENSP00000446252	ANXA1,ETS1,GSTA1,HBB,HDAC6,IYD,MPO,PTGS1,RPS3,SOD2
GO:0002429	immune response-activating cell surface receptor signaling pathway	11	234	0.0065	ENSP00000262367,ENSP00000263253,ENSP00000315112,ENSP00000344220,ENSP00000345502,ENSP00000348461,ENSP00000365891,ENSP00000400010,ENSP00000416250,ENSP00000472929,ENSP00000484824	CREBBP,EIF2B1,EP300,MUC1,PDE4D,PDPK1,PTPRJ,RAC1,RNF31,VAV1,WAS
GO:0032101	regulation of response to external stimulus	22	732	0.0065	ENSP00000188790,ENSP00000251535,ENSP00000261523,ENSP00000271688,ENSP00000278282,ENSP00000278407,ENSP00000291295,ENSP00000296271,ENSP00000306361,ENSP00000308541,ENSP00000309968,ENSP00000310006,ENSP00000348461,ENSP00000354458,ENSP00000357722,ENSP00000366109,ENSP00000369213,ENSP00000370698,ENSP00000375683,ENSP00000376436,ENSP00000383364,ENSP00000384262	ADAM17,ALOX12,ANXA1,C8A,CALM3,CERS2,DDX58,ETS1,F2,FAP,FGA,HPSE,IL6ST,KLK7,NR1D2,PLA2G2A,RAC1,RHO,RORA,S100A8,SCGB1A1,SERPING1
GO:0007049	cell cycle	32	1263	0.0066	ENSP00000005226,ENSP00000188790,ENSP00000223129,ENSP00000227322,ENSP00000231487,ENSP00000254436,ENSP00000254719,ENSP00000263253,ENSP00000269305,ENSP00000278572,ENSP00000281708,ENSP00000283195,ENSP00000288266,ENSP00000301633,ENSP00000317985,ENSP00000318297,ENSP00000326804,ENSP00000345571,ENSP00000345731,ENSP00000356448,ENSP00000357643,ENSP00000359300,ENSP00000363322,ENSP00000367545,ENSP00000376024…	APPL1,BIRC5,BRD7,CDC26,CDKN2A,CETN2,CETN3,CUL1,CUL5,DLG1,E2F1,EP300,FAP,FBXW7,MKI67,MUC1,PAX6,PRC1,RANBP2,ROCK2,RPA1,RPA3,RPS3,RUVBL1,SKP1,SNX9,TP53,TP73,TPR,TRIM21,USH1C,ZPR1
GO:1901617	organic hydroxy compound biosynthetic process	9	161	0.0066	ENSP00000251535,ENSP00000263370,ENSP00000301012,ENSP00000334592,ENSP00000346659,ENSP00000359539,ENSP00000369814,ENSP00000380837,ENSP00000382177	AKR1C4,ALOX12,CYP2R1,GOT1,ITPKC,LSS,MVD,MYO5A,OCA2
GO:0048878	chemical homeostasis	27	995	0.0069	ENSP00000231487,ENSP00000251535,ENSP00000261523,ENSP00000265062,ENSP00000281708,ENSP00000282091,ENSP00000291295,ENSP00000293217,ENSP00000295718,ENSP00000308541,ENSP00000310006,ENSP00000320239,ENSP00000326804,ENSP00000344220,ENSP00000352358,ENSP00000356331,ENSP00000357722,ENSP00000359539,ENSP00000360522,ENSP00000369647,ENSP00000404100,ENSP00000427562,ENSP00000444433,ENSP00000446252,ENSP00000451112…	ABL2,ACOX1,ALOX12,AVP,B2M,CALM3,CUL1,F2,FBXW7,GOT1,GTF2I,NPC2,NR1D2,NR5A2,PAX6,PDPK1,PTH,PTPRN,RAB7A,RBP4,RORA,S100A8,SCO2,SKP1,SOD2,TRPM7,TRPV6
GO:0002475	antigen processing and presentation via MHC class Ib	3	9	0.0070	ENSP00000289429,ENSP00000357150,ENSP00000452780	B2M,CD1A,CD1B
GO:0009968	negative regulation of signal transduction	30	1160	0.0070	ENSP00000225525,ENSP00000261523,ENSP00000265062,ENSP00000265171,ENSP00000268035,ENSP00000269571,ENSP00000281708,ENSP00000291295,ENSP00000306361,ENSP00000308208,ENSP00000309968,ENSP00000316054,ENSP00000344220,ENSP00000345731,ENSP00000356430,ENSP00000360280,ENSP00000362299,ENSP00000363822,ENSP00000364893,ENSP00000367545,ENSP00000367797,ENSP00000369647,ENSP00000370698,ENSP00000398632,ENSP00000400010…	ADAM17,AR,ARHGEF7,AVP,CALM3,CD44,DAB1,DAG1,DLG1,DVL3,EGF,ENG,ERBB2,FBXW7,FGA,IGF1R,IL6ST,MMP14,MUC1,PDPK1,PTPRJ,RAB7A,RGS18,RGS6,RORA,SKI,SOD2,TAX1BP3,TP73,YAP1
GO:0032270	positive regulation of cellular protein metabolic process	36	1496	0.0070	ENSP00000265171,ENSP00000269305,ENSP00000269571,ENSP00000276201,ENSP00000278572,ENSP00000281708,ENSP00000291295,ENSP00000303423,ENSP00000306361,ENSP00000308208,ENSP00000308541,ENSP00000309968,ENSP00000316054,ENSP00000317985,ENSP00000334061,ENSP00000344220,ENSP00000345731,ENSP00000348461,ENSP00000352257,ENSP00000357722,ENSP00000360280,ENSP00000362299,ENSP00000363571,ENSP00000363822,ENSP00000367545…	ACVRL1,ADAM17,AR,AVP,BRD7,CALM3,CD44,CDKN2A,DAB1,DAG1,DLG1,DVL3,EGF,ENG,ERBB2,F2,FBXW7,FGA,FNTA,HDAC6,IL6ST,MAPK9,MMP14,MUC1,MUSK,PDPK1,PLA2G2A,RAC1,ROCK2,RPS3,S100A8,SNX9,TP53,TP73,UPF3B,XRCC6
GO:0034641	cellular nitrogen compound metabolic process	93	5126	0.0070	ENSP00000222214,ENSP00000222567,ENSP00000223129,ENSP00000227322,ENSP00000236959,ENSP00000238714,ENSP00000239243,ENSP00000251020,ENSP00000254719,ENSP00000256999,ENSP00000259727,ENSP00000259803,ENSP00000261523,ENSP00000262367,ENSP00000263253,ENSP00000264668,ENSP00000264932,ENSP00000269305,ENSP00000269571,ENSP00000271688,ENSP00000276201,ENSP00000278572,ENSP00000281182,ENSP00000282091,ENSP00000290295…	ACAD8,AMD1,ANP32A,AR,ATIC,AZGP1,BIRC5,BRD7,CDKN2A,CERS2,CETN2,CITED2,CPSF4,CREBBP,CSDE1,DAPK3,DDX50,DLG1,DRAP1,E2F1,EDC3,EIF2B1,EIF4A1,EP300,ERBB2,ETS1,EXOSC9,FLI1,FOLH1,FUT8,GCDH,GCM1,GMPR,GSTA1,GSX2,GTF2I,HDAC6,HNRNPLL,HNRNPR,HOXB1,HOXB13,KCNIP3,ME1,MEF2A,MMAB,MORF4L1,MSX2,MTRR,MVD,NAGK,NHP2L1,NMRK1,NR1D2,NR5A2,OAZ1,PAPOLG,PAX6,PDE4D,PDPK1,POLR2H,PPP1R8,PRPS1,PTH,PTPRN,RARB,RORA,RPA1,RPA3,RPS3,…
GO:0043085	positive regulation of catalytic activity	34	1381	0.0070	ENSP00000225525,ENSP00000254322,ENSP00000265171,ENSP00000269571,ENSP00000278572,ENSP00000281708,ENSP00000282091,ENSP00000283195,ENSP00000291295,ENSP00000295324,ENSP00000303423,ENSP00000308541,ENSP00000309968,ENSP00000316054,ENSP00000317985,ENSP00000344220,ENSP00000345731,ENSP00000352257,ENSP00000355090,ENSP00000356430,ENSP00000356505,ENSP00000357722,ENSP00000358223,ENSP00000360280,ENSP00000364893…	ABL2,ADAM17,ARHGAP11A,ARHGAP5,ARHGEF12,ARHGEF7,CALM3,CDC42EP3,CDKN2A,DAB1,DAG1,DLG1,DNAJB1,DVL3,EGF,ERBB2,F2,FBXW7,FNTA,NCF2,PDPK1,PNLIP,PTH,RANBP2,RGS18,RGS6,ROCK2,RPS3,S100A8,SNX9,TAX1BP3,TP73,VAV1,XRCC6
GO:0043648	dicarboxylic acid metabolic process	7	97	0.0070	ENSP00000236959,ENSP00000264668,ENSP00000264932,ENSP00000345282,ENSP00000350928,ENSP00000358719,ENSP00000359539	ATIC,GAD1,GOT1,GPT2,ME1,MTRR,SDHA
GO:0044319	wound healing, spreading of cells	4	24	0.0070	ENSP00000239243,ENSP00000309968,ENSP00000373574,ENSP00000398632	ACVRL1,ADAM17,CD44,MSX2
GO:0046395	carboxylic acid catabolic process	11	237	0.0070	ENSP00000221418,ENSP00000222214,ENSP00000264668,ENSP00000281182,ENSP00000293217,ENSP00000345282,ENSP00000350928,ENSP00000359539,ENSP00000398632,ENSP00000438689,ENSP00000477639	ACAD8,ACADVL,ACOX1,CD44,ECH1,GAD1,GCDH,GOT1,GPT2,MTRR,NAGK
GO:0051050	positive regulation of transport	25	892	0.0070	ENSP00000227322,ENSP00000265062,ENSP00000265171,ENSP00000269305,ENSP00000269571,ENSP00000281708,ENSP00000282091,ENSP00000291295,ENSP00000306361,ENSP00000308541,ENSP00000344220,ENSP00000345571,ENSP00000345731,ENSP00000346389,ENSP00000356448,ENSP00000357722,ENSP00000360522,ENSP00000364893,ENSP00000366109,ENSP00000367545,ENSP00000369213,ENSP00000369647,ENSP00000421380,ENSP00000452780,ENSP00000473381	ANXA1,ARHGEF7,AVP,B2M,CALM3,DDX58,DLG1,E2F1,EGF,ERBB2,F2,FBXW7,FGA,MEF2A,OAZ1,PDPK1,PTH,RAB7A,RBP4,S100A8,SNF8,TP53,TP73,TPR,ZPR1
GO:0051234	establishment of localization	80	4248	0.0070	ENSP00000001008,ENSP00000221418,ENSP00000225275,ENSP00000237014,ENSP00000247461,ENSP00000248633,ENSP00000264428,ENSP00000264870,ENSP00000265062,ENSP00000265171,ENSP00000269305,ENSP00000271638,ENSP00000276201,ENSP00000278407,ENSP00000278572,ENSP00000282091,ENSP00000283195,ENSP00000291295,ENSP00000292401,ENSP00000292476,ENSP00000293217,ENSP00000295225,ENSP00000295718,ENSP00000296370,ENSP00000296511…	ACOX1,AKR1C4,ANP32A,ANXA1,ANXA5,AOC1,AVP,AZGP1,B2M,BIRC5,CACNB4,CALM3,CANX,CD44,CHAT,CPSF4,CSNK1G1,CUL5,DEFA1B,DLG1,E2F1,ECH1,EGF,ENG,F13A1,F2,FGA,FKBP4,GLRB,GRIK1,HBB,HDAC6,HPSE,KCNIP3,MAN2B1,MPO,MYO5A,MYO6,NCF2,NPC2,OCA2,PAX6,PEX1,PLA2G2A,PNLIP,PTH,PTPRJ,PTPRN,RAB5C,RAB7A,RAC1,RANBP2,RBP4,REPS1,RPS3,RPSA,S100A11,S100A6,S100A8,S100P,SCO2,SEC23A,SEC24B,SERPING1,SNF8,SNX9,STARD3,SYT17,TIMM9,TP53,T…
GO:0060242	contact inhibition	3	9	0.0070	ENSP00000188790,ENSP00000400010,ENSP00000478927	FAP,PTPRJ,YAP1
GO:1901185	negative regulation of ERBB signaling pathway	5	44	0.0070	ENSP00000265062,ENSP00000265171,ENSP00000269571,ENSP00000364893,ENSP00000400010	ARHGEF7,EGF,ERBB2,PTPRJ,RAB7A
GO:1901796	regulation of signal transduction by p53 class mediator	8	129	0.0070	ENSP00000263253,ENSP00000269305,ENSP00000355051,ENSP00000367545,ENSP00000378181,ENSP00000398632,ENSP00000418915,ENSP00000484824	BRD7,CD44,CDKN2A,EP300,MUC1,TAF13,TP53,TP73
GO:0006793	phosphorus metabolic process	46	2086	0.0071	ENSP00000222214,ENSP00000231487,ENSP00000236959,ENSP00000259727,ENSP00000261313,ENSP00000261523,ENSP00000263370,ENSP00000264932,ENSP00000265171,ENSP00000268035,ENSP00000269571,ENSP00000282091,ENSP00000282356,ENSP00000291295,ENSP00000296271,ENSP00000301012,ENSP00000301633,ENSP00000305777,ENSP00000317985,ENSP00000320239,ENSP00000326804,ENSP00000337103,ENSP00000344220,ENSP00000345502,ENSP00000345731…	ABL2,ACVRL1,ATIC,AVP,BIRC5,CALM3,CAMK4,CHAT,CSNK1G1,CUL1,DAPK3,DLG1,EGF,ENG,ERBB2,FUT8,GCDH,GMPR,IGF1R,ITPKC,MAPK9,ME1,MEF2A,MUSK,MVD,NAGK,NMRK1,PDE4D,PDPK1,PEBP1,PIP4K2C,PLA2G2A,PRPS1,PTH,PTPRJ,RAC1,RHO,ROCK2,RORA,SDHA,SKP1,STK16,TPK1,TRPM7,UAP1,VAV1
GO:0019884	antigen processing and presentation of exogenous antigen	8	130	0.0071	ENSP00000247461,ENSP00000265062,ENSP00000289429,ENSP00000306881,ENSP00000350911,ENSP00000357150,ENSP00000428564,ENSP00000452780	B2M,CANX,CD1A,CD1B,CTSE,RAB7A,SEC23A,SEC24B
GO:0044265	cellular macromolecule catabolic process	24	842	0.0071	ENSP00000188790,ENSP00000216139,ENSP00000227322,ENSP00000231487,ENSP00000245816,ENSP00000265062,ENSP00000276201,ENSP00000278572,ENSP00000280700,ENSP00000281708,ENSP00000283195,ENSP00000295006,ENSP00000311677,ENSP00000320503,ENSP00000326804,ENSP00000334061,ENSP00000346067,ENSP00000363322,ENSP00000368984,ENSP00000376808,ENSP00000384262,ENSP00000401197,ENSP00000421380,ENSP00000481762	ACR,CAPN2,CDC26,CLPP,CSDE1,CUL1,CUL5,EDC3,EXOSC9,FAP,FBXW7,HDAC6,HPSE,NGLY1,PPP1R8,RAB7A,RANBP2,RPS3,RPSA,SKP1,SNF8,UPF3B,USP19,ZPR1
GO:0051049	regulation of transport	40	1732	0.0073	ENSP00000227322,ENSP00000265062,ENSP00000265171,ENSP00000269305,ENSP00000269571,ENSP00000281708,ENSP00000282091,ENSP00000288266,ENSP00000291295,ENSP00000295225,ENSP00000306361,ENSP00000308541,ENSP00000344220,ENSP00000345502,ENSP00000345571,ENSP00000345731,ENSP00000346389,ENSP00000347538,ENSP00000348461,ENSP00000352358,ENSP00000356448,ENSP00000357722,ENSP00000358994,ENSP00000360522,ENSP00000364893…	ABL2,ANXA1,APPL1,ARHGEF7,AVP,B2M,CACNB4,CALM3,CDKN2A,DDX58,DLG1,E2F1,EGF,ERBB2,F2,FBXW7,FGA,KCNIP3,MAOB,MEF2A,MYO5A,MYO6,NUCB1,OAZ1,PDE4D,PDPK1,PTH,RAB5C,RAB7A,RAC1,RBP4,S100A8,SEC24B,SNF8,SYT17,TP53,TP73,TPR,TRPV6,ZPR1
GO:0043401	steroid hormone mediated signaling pathway	8	131	0.0074	ENSP00000001008,ENSP00000261523,ENSP00000310006,ENSP00000332296,ENSP00000356331,ENSP00000363822,ENSP00000372136,ENSP00000478927	AR,DEFA1B,FKBP4,NR1D2,NR5A2,RARB,RORA,YAP1
GO:0031349	positive regulation of defense response	14	365	0.0075	ENSP00000219070,ENSP00000262367,ENSP00000263253,ENSP00000306361,ENSP00000344220,ENSP00000352257,ENSP00000357722,ENSP00000369213,ENSP00000370698,ENSP00000375683,ENSP00000376436,ENSP00000383364,ENSP00000472929,ENSP00000484824	CREBBP,DDX58,EP300,ETS1,FGA,IL6ST,KLK7,MMP2,MUC1,PDPK1,PLA2G2A,S100A8,VAV1,XRCC6
GO:1903039	positive regulation of leukocyte cell-cell adhesion	10	202	0.0075	ENSP00000278572,ENSP00000338157,ENSP00000344220,ENSP00000348461,ENSP00000366109,ENSP00000370698,ENSP00000376436,ENSP00000378368,ENSP00000398632,ENSP00000472929	ANXA1,CD44,ETS1,FLOT2,IL6ST,PDPK1,RAC1,RPS3,VAV1,ZBTB16
GO:0006810	transport	78	4130	0.0076	ENSP00000001008,ENSP00000221418,ENSP00000225275,ENSP00000237014,ENSP00000247461,ENSP00000248633,ENSP00000264428,ENSP00000264870,ENSP00000265062,ENSP00000265171,ENSP00000269305,ENSP00000271638,ENSP00000276201,ENSP00000278407,ENSP00000278572,ENSP00000282091,ENSP00000283195,ENSP00000291295,ENSP00000292401,ENSP00000292476,ENSP00000293217,ENSP00000295225,ENSP00000295718,ENSP00000296370,ENSP00000296511…	ACOX1,AKR1C4,ANP32A,ANXA1,ANXA5,AOC1,AVP,AZGP1,B2M,CACNB4,CALM3,CANX,CD44,CHAT,CPSF4,CSNK1G1,CUL5,DEFA1B,DLG1,E2F1,ECH1,EGF,ENG,F13A1,F2,FGA,FKBP4,GLRB,GRIK1,HBB,HDAC6,HPSE,KCNIP3,MAN2B1,MPO,MYO5A,MYO6,NCF2,NPC2,OCA2,PEX1,PLA2G2A,PNLIP,PTH,PTPRJ,PTPRN,RAB5C,RAB7A,RAC1,RANBP2,RBP4,REPS1,RPS3,RPSA,S100A11,S100A6,S100A8,S100P,SCO2,SEC23A,SEC24B,SERPING1,SNF8,SNX9,STARD3,SYT17,TIMM9,TP53,TP73,TPR,TRA…
GO:0031334	positive regulation of protein complex assembly	11	241	0.0076	ENSP00000223129,ENSP00000254719,ENSP00000269305,ENSP00000278572,ENSP00000295324,ENSP00000334061,ENSP00000345731,ENSP00000348461,ENSP00000365891,ENSP00000376024,ENSP00000394560	CDC42EP3,DLG1,HDAC6,MAPK9,RAC1,RPA1,RPA3,RPS3,SNX9,TP53,WAS
GO:0071214	cellular response to abiotic stimulus	12	282	0.0077	ENSP00000262367,ENSP00000263253,ENSP00000269305,ENSP00000281708,ENSP00000296271,ENSP00000348461,ENSP00000352257,ENSP00000359539,ENSP00000362299,ENSP00000367545,ENSP00000442600,ENSP00000478927	CREBBP,DAG1,ENG,EP300,FBXW7,GOT1,RAC1,RHO,TP53,TP73,XRCC6,YAP1
GO:1900117	regulation of execution phase of apoptosis	4	25	0.0077	ENSP00000188790,ENSP00000269305,ENSP00000278572,ENSP00000418915	CDKN2A,FAP,RPS3,TP53
GO:0038127	ERBB signaling pathway	6	72	0.0080	ENSP00000265171,ENSP00000269571,ENSP00000309968,ENSP00000344220,ENSP00000349824,ENSP00000376808	ADAM17,CUL5,EGF,ERBB2,PDPK1,REPS2
GO:1901565	organonitrogen compound catabolic process	26	958	0.0081	ENSP00000188790,ENSP00000216139,ENSP00000222214,ENSP00000231487,ENSP00000245816,ENSP00000264668,ENSP00000265062,ENSP00000280700,ENSP00000281182,ENSP00000281708,ENSP00000283195,ENSP00000295006,ENSP00000326804,ENSP00000334061,ENSP00000345282,ENSP00000345502,ENSP00000350911,ENSP00000350928,ENSP00000359539,ENSP00000363322,ENSP00000367309,ENSP00000376808,ENSP00000384262,ENSP00000398632,ENSP00000401197…	ACAD8,ACR,CAPN2,CD44,CDC26,CLPP,CTSE,CUL1,CUL5,FAP,FBXW7,GAD1,GCDH,GOT1,GPT2,HDAC6,HPSE,MAOB,MTRR,NGLY1,PDE4D,RAB7A,RANBP2,SKP1,SNF8,USP19
GO:0006082	organic acid metabolic process	26	959	0.0082	ENSP00000221418,ENSP00000222214,ENSP00000225275,ENSP00000229447,ENSP00000236959,ENSP00000251535,ENSP00000256999,ENSP00000264668,ENSP00000264932,ENSP00000281182,ENSP00000293217,ENSP00000307911,ENSP00000335620,ENSP00000345282,ENSP00000350928,ENSP00000354612,ENSP00000356331,ENSP00000358719,ENSP00000359539,ENSP00000361512,ENSP00000369814,ENSP00000377668,ENSP00000382177,ENSP00000398632,ENSP00000438689…	ACAD8,ACADVL,ACOX1,AKR1C4,ALOX12,ATIC,CD44,CHST2,ECH1,FOLH1,GAD1,GCDH,GOT1,GPT2,GSTA1,IYD,ME1,MPO,MTRR,MYO5A,NAGK,NR5A2,PRPS1,PTGS1,SDHA,SUOX
GO:0035313	wound healing, spreading of epidermal cells	3	10	0.0082	ENSP00000239243,ENSP00000309968,ENSP00000373574	ACVRL1,ADAM17,MSX2
GO:0050865	regulation of cell activation	17	506	0.0082	ENSP00000251535,ENSP00000261523,ENSP00000269571,ENSP00000278282,ENSP00000278572,ENSP00000282356,ENSP00000308208,ENSP00000308541,ENSP00000338157,ENSP00000344220,ENSP00000345731,ENSP00000348461,ENSP00000366109,ENSP00000370698,ENSP00000378368,ENSP00000418915,ENSP00000472929	ALOX12,ANXA1,CAMK4,CDKN2A,DLG1,ERBB2,F2,FLOT2,IL6ST,MMP14,PDPK1,RAC1,RORA,RPS3,SCGB1A1,VAV1,ZBTB16
GO:0002011	morphogenesis of an epithelial sheet	5	47	0.0083	ENSP00000239243,ENSP00000309968,ENSP00000373574,ENSP00000398632,ENSP00000442600	ACVRL1,ADAM17,CD44,DAG1,MSX2
GO:0022603	regulation of anatomical structure morphogenesis	26	961	0.0083	ENSP00000259803,ENSP00000269571,ENSP00000281708,ENSP00000291700,ENSP00000295324,ENSP00000305777,ENSP00000306361,ENSP00000308541,ENSP00000316054,ENSP00000317985,ENSP00000344220,ENSP00000345731,ENSP00000347538,ENSP00000348461,ENSP00000360280,ENSP00000362299,ENSP00000363822,ENSP00000366109,ENSP00000373574,ENSP00000376436,ENSP00000398632,ENSP00000428564,ENSP00000442600,ENSP00000442973,ENSP00000444198…	ACVRL1,ANXA1,AR,CD44,CDC42EP3,CITED2,CSNK1G1,DAB1,DAG1,DAPK3,DLG1,DVL3,ENG,ERBB2,ETS1,F2,FBXW7,FGA,GCM1,GTF2I,PDPK1,RAC1,ROCK2,S100B,SEC24B,SYT17
GO:1903747	regulation of establishment of protein localization to mitochondrion	5	47	0.0083	ENSP00000269305,ENSP00000281708,ENSP00000345571,ENSP00000367545,ENSP00000418915	CDKN2A,E2F1,FBXW7,TP53,TP73
GO:0043065	positive regulation of apoptotic process	19	604	0.0084	ENSP00000188790,ENSP00000239243,ENSP00000269305,ENSP00000278572,ENSP00000281708,ENSP00000291700,ENSP00000332296,ENSP00000338157,ENSP00000345571,ENSP00000357722,ENSP00000364893,ENSP00000366109,ENSP00000367545,ENSP00000380942,ENSP00000394560,ENSP00000418915,ENSP00000442973,ENSP00000446252,ENSP00000472929	ANXA1,ARHGEF12,ARHGEF7,CDKN2A,DAPK3,E2F1,FAP,FBXW7,MAPK9,MSX2,RARB,RPS3,S100A8,S100B,SOD2,TP53,TP73,VAV1,ZBTB16
GO:0016070	RNA metabolic process	67	3430	0.0085	ENSP00000222567,ENSP00000227322,ENSP00000238714,ENSP00000239243,ENSP00000251020,ENSP00000259803,ENSP00000261523,ENSP00000262367,ENSP00000263253,ENSP00000269305,ENSP00000269571,ENSP00000276201,ENSP00000278572,ENSP00000281182,ENSP00000290295,ENSP00000292401,ENSP00000292476,ENSP00000293831,ENSP00000295225,ENSP00000295718,ENSP00000301633,ENSP00000307850,ENSP00000310006,ENSP00000311677,ENSP00000318297…	ACAD8,ANP32A,AR,AZGP1,BIRC5,BRD7,CDKN2A,CITED2,CPSF4,CREBBP,CSDE1,DAPK3,DDX50,DRAP1,E2F1,EDC3,EIF4A1,EP300,ERBB2,ETS1,EXOSC9,FLI1,GCM1,GSX2,GTF2I,HDAC6,HNRNPLL,HNRNPR,HOXB1,HOXB13,KCNIP3,MEF2A,MORF4L1,MSX2,NHP2L1,NR1D2,NR5A2,PAPOLG,PAX6,PDPK1,POLR2H,PPP1R8,PTPRN,RARB,RORA,RPS3,RPSA,RUNX1T1,RUVBL1,SALL1,SATB2,SIN3B,SKI,SNF8,STK16,SYNCRIP,TAF13,TCEA3,TP53,TP73,TWISTNB,UPF3B,XRCC6,YAP1,ZBTB16,ZNF692…
GO:0022008	neurogenesis	36	1519	0.0085	ENSP00000001008,ENSP00000005226,ENSP00000227322,ENSP00000251020,ENSP00000259803,ENSP00000261523,ENSP00000269571,ENSP00000271688,ENSP00000291700,ENSP00000308208,ENSP00000308541,ENSP00000316054,ENSP00000319118,ENSP00000332296,ENSP00000334061,ENSP00000346389,ENSP00000347538,ENSP00000348461,ENSP00000357709,ENSP00000357722,ENSP00000360280,ENSP00000366109,ENSP00000367545,ENSP00000367797,ENSP00000370698…	ABL2,ANXA1,B2M,CERS2,DAB1,DAG1,DAPK3,DVL3,EIF2B1,ERBB2,F2,FKBP4,GCM1,GSX2,HDAC6,IL6ST,MAPK9,MEF2A,MMP14,PAX6,RAC1,RARB,RORA,S100A6,S100A8,S100B,SALL1,SATB2,SEC24B,SKI,SYT17,TP73,TRAPPC4,USH1C,YAP1,ZPR1
GO:0072359	circulatory system development	23	807	0.0086	ENSP00000188790,ENSP00000219070,ENSP00000239243,ENSP00000251020,ENSP00000261523,ENSP00000263253,ENSP00000265171,ENSP00000269571,ENSP00000281708,ENSP00000290295,ENSP00000308208,ENSP00000332296,ENSP00000346389,ENSP00000360522,ENSP00000362299,ENSP00000373574,ENSP00000376436,ENSP00000384262,ENSP00000404100,ENSP00000428564,ENSP00000442600,ENSP00000444198,ENSP00000478927	ACVRL1,CITED2,DAG1,EGF,ENG,EP300,ERBB2,ETS1,FAP,FBXW7,HOXB13,HPSE,MEF2A,MMP14,MMP2,MSX2,PAX6,RARB,RBP4,RORA,SALL1,SEC24B,YAP1
GO:0006979	response to oxidative stress	14	373	0.0087	ENSP00000225275,ENSP00000269305,ENSP00000278282,ENSP00000278572,ENSP00000295718,ENSP00000308208,ENSP00000333994,ENSP00000334061,ENSP00000354612,ENSP00000360305,ENSP00000366109,ENSP00000376436,ENSP00000394560,ENSP00000446252	ANXA1,ETS1,HBB,HDAC6,MAPK9,MMP14,MPO,PDLIM1,PTGS1,PTPRN,RPS3,SCGB1A1,SOD2,TP53
GO:0009755	hormone-mediated signaling pathway	9	171	0.0087	ENSP00000001008,ENSP00000261523,ENSP00000282091,ENSP00000310006,ENSP00000332296,ENSP00000356331,ENSP00000363822,ENSP00000372136,ENSP00000478927	AR,DEFA1B,FKBP4,NR1D2,NR5A2,PTH,RARB,RORA,YAP1
GO:0019216	regulation of lipid metabolic process	14	373	0.0087	ENSP00000261523,ENSP00000262367,ENSP00000281708,ENSP00000293217,ENSP00000301012,ENSP00000308541,ENSP00000310006,ENSP00000358719,ENSP00000366109,ENSP00000369131,ENSP00000369647,ENSP00000380837,ENSP00000438689,ENSP00000451112	ACADVL,ACOX1,ANXA1,AVP,CREBBP,F2,FBXW7,LSS,ME1,MVD,NPC2,NR1D2,RORA,SIN3B
GO:0043086	negative regulation of catalytic activity	23	809	0.0088	ENSP00000261313,ENSP00000264668,ENSP00000268035,ENSP00000269305,ENSP00000278282,ENSP00000278407,ENSP00000296511,ENSP00000301633,ENSP00000311677,ENSP00000317985,ENSP00000334061,ENSP00000342850,ENSP00000344220,ENSP00000362299,ENSP00000363745,ENSP00000366109,ENSP00000367545,ENSP00000367797,ENSP00000369647,ENSP00000398632,ENSP00000400010,ENSP00000418915,ENSP00000473381	ANXA1,ANXA5,AVP,BIRC5,CD44,CDKN2A,ENG,HDAC6,HNRNPR,IGF1R,MTRR,OAZ1,PDPK1,PEBP1,PPP1R8,PTPRJ,ROCK2,SCGB1A1,SERPINA6,SERPING1,SKI,TP53,TP73
GO:0009057	macromolecule catabolic process	26	970	0.0092	ENSP00000188790,ENSP00000216139,ENSP00000227322,ENSP00000231487,ENSP00000245816,ENSP00000265062,ENSP00000276201,ENSP00000278572,ENSP00000280700,ENSP00000281708,ENSP00000283195,ENSP00000295006,ENSP00000311677,ENSP00000320503,ENSP00000326804,ENSP00000334061,ENSP00000346067,ENSP00000350911,ENSP00000363322,ENSP00000368984,ENSP00000376808,ENSP00000384262,ENSP00000398632,ENSP00000401197,ENSP00000421380…	ACR,CAPN2,CD44,CDC26,CLPP,CSDE1,CTSE,CUL1,CUL5,EDC3,EXOSC9,FAP,FBXW7,HDAC6,HPSE,NGLY1,PPP1R8,RAB7A,RANBP2,RPS3,RPSA,SKP1,SNF8,UPF3B,USP19,ZPR1
GO:0009636	response to toxic substance	16	468	0.0094	ENSP00000225275,ENSP00000229447,ENSP00000278572,ENSP00000282091,ENSP00000333994,ENSP00000334061,ENSP00000335620,ENSP00000354612,ENSP00000357722,ENSP00000360522,ENSP00000366109,ENSP00000367309,ENSP00000369647,ENSP00000376436,ENSP00000385923,ENSP00000446252	ANXA1,AVP,ETS1,GSTA1,HBB,HDAC6,IYD,MAOB,MPO,NUCB1,PTGS1,PTH,RBP4,RPS3,S100A8,SOD2
GO:0030522	intracellular receptor signaling pathway	9	173	0.0094	ENSP00000001008,ENSP00000261523,ENSP00000310006,ENSP00000332296,ENSP00000356331,ENSP00000363822,ENSP00000369213,ENSP00000372136,ENSP00000478927	AR,DDX58,DEFA1B,FKBP4,NR1D2,NR5A2,RARB,RORA,YAP1
GO:0048511	rhythmic process	11	250	0.0094	ENSP00000261523,ENSP00000262367,ENSP00000263253,ENSP00000269305,ENSP00000295718,ENSP00000310006,ENSP00000317985,ENSP00000363745,ENSP00000366109,ENSP00000376436,ENSP00000394560	ANXA1,CREBBP,EP300,ETS1,HNRNPR,MAPK9,NR1D2,PTPRN,ROCK2,RORA,TP53
GO:0072378	blood coagulation, fibrin clot formation	4	27	0.0094	ENSP00000264870,ENSP00000278407,ENSP00000306361,ENSP00000308541	F13A1,F2,FGA,SERPING1
GO:0006629	lipid metabolic process	30	1192	0.0095	ENSP00000221418,ENSP00000222214,ENSP00000237014,ENSP00000251535,ENSP00000265062,ENSP00000265171,ENSP00000269571,ENSP00000271688,ENSP00000281182,ENSP00000293217,ENSP00000296271,ENSP00000301012,ENSP00000334592,ENSP00000335620,ENSP00000337103,ENSP00000337446,ENSP00000342850,ENSP00000347032,ENSP00000354612,ENSP00000355995,ENSP00000356331,ENSP00000358223,ENSP00000360522,ENSP00000369814,ENSP00000380837…	ACAD8,ACADVL,ACOX1,AKR1C4,ALOX12,CERS2,CHAT,CYP2R1,ECH1,EGF,ERBB2,GCDH,GSTA1,HSD11B1,LSS,MVD,MYO5A,NPC2,NR5A2,PIP4K2C,PLA2G2A,PNLIP,PTGS1,RAB7A,RBP4,RHO,SERPINA6,STARD3,TTR,VAV1
GO:0044085	cellular component biogenesis	53	2556	0.0095	ENSP00000001008,ENSP00000005226,ENSP00000223129,ENSP00000231487,ENSP00000245816,ENSP00000254436,ENSP00000254719,ENSP00000262367,ENSP00000263253,ENSP00000264428,ENSP00000265062,ENSP00000265171,ENSP00000268035,ENSP00000269305,ENSP00000278572,ENSP00000281537,ENSP00000301633,ENSP00000306361,ENSP00000306881,ENSP00000318297,ENSP00000320239,ENSP00000320503,ENSP00000326804,ENSP00000333994,ENSP00000334061…	ACTA1,AR,ARHGEF7,BIRC5,CDKN2A,CETN2,CLPP,CREBBP,CUL1,DLG1,EDC3,EGF,EP300,EXOSC9,FGA,FKBP4,FLOT2,GLRB,HBB,HDAC6,IGF1R,IQUB,ME1,MEF2A,NHP2L1,PDPK1,PLS3,RAB7A,RAC1,REPS2,RPA1,RPA3,RPS3,RPSA,RUVBL1,SCO2,SEC23A,SEC24B,SKI,SKP1,SNF8,SNX9,SOD2,TJP1,TP53,TP73,TRAPPC4,TRIM21,TRPM7,USH1C,WAS,XRCC6,YAP1
GO:0035239	tube morphogenesis	19	615	0.0099	ENSP00000188790,ENSP00000219070,ENSP00000239243,ENSP00000251020,ENSP00000261523,ENSP00000265171,ENSP00000290295,ENSP00000308208,ENSP00000316054,ENSP00000345731,ENSP00000362299,ENSP00000363822,ENSP00000367797,ENSP00000373574,ENSP00000376436,ENSP00000384262,ENSP00000428564,ENSP00000442600,ENSP00000478927	ACVRL1,AR,DAG1,DLG1,DVL3,EGF,ENG,ETS1,FAP,HOXB13,HPSE,MMP14,MMP2,MSX2,RORA,SALL1,SEC24B,SKI,YAP1
GO:0002366	leukocyte activation involved in immune response	19	616	0.0101	ENSP00000225275,ENSP00000237014,ENSP00000261523,ENSP00000265062,ENSP00000271638,ENSP00000296370,ENSP00000333994,ENSP00000348461,ENSP00000352257,ENSP00000357722,ENSP00000372136,ENSP00000384262,ENSP00000395473,ENSP00000398632,ENSP00000400010,ENSP00000411613,ENSP00000447053,ENSP00000451112,ENSP00000452780	AOC1,B2M,CD44,DEFA1B,HBB,HPSE,MAN2B1,MPO,NPC2,PTPRJ,RAB5C,RAB7A,RAC1,RORA,S100A11,S100A8,S100P,TTR,XRCC6
GO:0030193	regulation of blood coagulation	6	77	0.0104	ENSP00000188790,ENSP00000251535,ENSP00000278407,ENSP00000306361,ENSP00000308541,ENSP00000384262	ALOX12,F2,FAP,FGA,HPSE,SERPING1
GO:0001932	regulation of protein phosphorylation	33	1370	0.0105	ENSP00000265171,ENSP00000268035,ENSP00000269305,ENSP00000269571,ENSP00000278572,ENSP00000281708,ENSP00000291295,ENSP00000306361,ENSP00000308541,ENSP00000309968,ENSP00000316054,ENSP00000317985,ENSP00000334061,ENSP00000344220,ENSP00000345502,ENSP00000345731,ENSP00000348461,ENSP00000352257,ENSP00000360280,ENSP00000362299,ENSP00000363571,ENSP00000363822,ENSP00000367545,ENSP00000369647,ENSP00000370698…	ACVRL1,ADAM17,AR,AVP,CALM3,CD44,CDKN2A,DAB1,DAG1,DLG1,DVL3,EGF,ENG,ERBB2,F2,FBXW7,FGA,HDAC6,IGF1R,IL6ST,MUSK,PAX6,PDE4D,PDPK1,PLA2G2A,PTPRJ,RAC1,ROCK2,RPS3,SNX9,TP53,TP73,XRCC6
GO:0006351	transcription, DNA-templated	53	2569	0.0105	ENSP00000222567,ENSP00000239243,ENSP00000251020,ENSP00000259803,ENSP00000261523,ENSP00000262367,ENSP00000263253,ENSP00000269305,ENSP00000269571,ENSP00000278572,ENSP00000281182,ENSP00000290295,ENSP00000292476,ENSP00000295225,ENSP00000295718,ENSP00000301633,ENSP00000307850,ENSP00000310006,ENSP00000311677,ENSP00000318297,ENSP00000319118,ENSP00000331310,ENSP00000332296,ENSP00000334061,ENSP00000338157…	ACAD8,ANP32A,AR,BIRC5,BRD7,CDKN2A,CITED2,CPSF4,CREBBP,DAPK3,DRAP1,E2F1,EP300,ERBB2,ETS1,FLI1,GCM1,GSX2,GTF2I,HDAC6,HOXB1,HOXB13,KCNIP3,MEF2A,MORF4L1,MSX2,NR1D2,NR5A2,PAX6,PDPK1,POLR2H,PPP1R8,PTPRN,RARB,RORA,RPS3,RUNX1T1,RUVBL1,SALL1,SATB2,SIN3B,SKI,SNF8,STK16,TAF13,TCEA3,TP53,TP73,TWISTNB,XRCC6,YAP1,ZBTB16,ZNF692
GO:0010038	response to metal ion	13	339	0.0106	ENSP00000282091,ENSP00000291295,ENSP00000306361,ENSP00000334592,ENSP00000346389,ENSP00000352358,ENSP00000355645,ENSP00000357722,ENSP00000359539,ENSP00000367309,ENSP00000394560,ENSP00000411613,ENSP00000452780	ACTA1,AOC1,B2M,CALM3,CYP2R1,FGA,GOT1,MAOB,MAPK9,MEF2A,PTH,S100A8,TRPV6
GO:0050819	negative regulation of coagulation	5	51	0.0108	ENSP00000251535,ENSP00000278407,ENSP00000296511,ENSP00000306361,ENSP00000308541	ALOX12,ANXA5,F2,FGA,SERPING1
GO:0002064	epithelial cell development	9	179	0.0113	ENSP00000281537,ENSP00000290295,ENSP00000332296,ENSP00000344220,ENSP00000345502,ENSP00000362299,ENSP00000363822,ENSP00000404100,ENSP00000428564	AR,ENG,HOXB13,PAX6,PDE4D,PDPK1,RARB,SEC24B,TJP1
GO:0008360	regulation of cell shape	8	143	0.0113	ENSP00000291700,ENSP00000295324,ENSP00000305777,ENSP00000308541,ENSP00000345731,ENSP00000366109,ENSP00000442600,ENSP00000442973	ANXA1,CDC42EP3,CSNK1G1,DAG1,DAPK3,DLG1,F2,S100B
GO:0033554	cellular response to stress	36	1553	0.0116	ENSP00000223129,ENSP00000225275,ENSP00000231487,ENSP00000254322,ENSP00000254719,ENSP00000261523,ENSP00000262367,ENSP00000263253,ENSP00000269305,ENSP00000278572,ENSP00000281708,ENSP00000291700,ENSP00000318297,ENSP00000326804,ENSP00000331310,ENSP00000334061,ENSP00000345571,ENSP00000352257,ENSP00000356448,ENSP00000358994,ENSP00000359300,ENSP00000366109,ENSP00000367545,ENSP00000376436,ENSP00000376808…	ACADVL,ANXA1,AOC1,CDKN2A,CETN2,CITED2,CREBBP,CUL1,CUL5,DAG1,DNAJB1,E2F1,EP300,ETS1,FBXW7,HDAC6,MAPK9,MORF4L1,MPO,MUC1,MYO6,POLR2H,RORA,RPA1,RPA3,RPS3,RUVBL1,S100B,SKP1,SOD2,TP53,TP73,TPR,USP19,XRCC6,YAP1
GO:0045741	positive regulation of epidermal growth factor-activated receptor activity	3	12	0.0116	ENSP00000265171,ENSP00000281708,ENSP00000309968	ADAM17,EGF,FBXW7
GO:0042058	regulation of epidermal growth factor receptor signaling pathway	6	80	0.0121	ENSP00000265062,ENSP00000265171,ENSP00000281708,ENSP00000309968,ENSP00000364893,ENSP00000400010	ADAM17,ARHGEF7,EGF,FBXW7,PTPRJ,RAB7A
GO:0055088	lipid homeostasis	7	111	0.0121	ENSP00000261523,ENSP00000281708,ENSP00000293217,ENSP00000310006,ENSP00000356331,ENSP00000359539,ENSP00000451112	ACOX1,FBXW7,GOT1,NPC2,NR1D2,NR5A2,RORA
GO:0006366	transcription by RNA polymerase II	22	784	0.0126	ENSP00000259803,ENSP00000261523,ENSP00000262367,ENSP00000263253,ENSP00000269305,ENSP00000292476,ENSP00000310006,ENSP00000332296,ENSP00000346389,ENSP00000355051,ENSP00000355140,ENSP00000356331,ENSP00000363822,ENSP00000367545,ENSP00000376436,ENSP00000386928,ENSP00000401112,ENSP00000404100,ENSP00000415536,ENSP00000433488,ENSP00000460070,ENSP00000478927	AR,CPSF4,CREBBP,EP300,ETS1,FLI1,GCM1,GTF2I,HOXB1,MEF2A,NR1D2,NR5A2,PAX6,POLR2H,RARB,RORA,SATB2,STK16,TAF13,TP53,TP73,YAP1
GO:0043436	oxoacid metabolic process	25	943	0.0126	ENSP00000221418,ENSP00000222214,ENSP00000225275,ENSP00000229447,ENSP00000236959,ENSP00000251535,ENSP00000256999,ENSP00000264668,ENSP00000264932,ENSP00000281182,ENSP00000293217,ENSP00000307911,ENSP00000335620,ENSP00000345282,ENSP00000350928,ENSP00000354612,ENSP00000356331,ENSP00000358719,ENSP00000359539,ENSP00000369814,ENSP00000377668,ENSP00000382177,ENSP00000398632,ENSP00000438689,ENSP00000477639	ACAD8,ACADVL,ACOX1,AKR1C4,ALOX12,ATIC,CD44,CHST2,ECH1,FOLH1,GAD1,GCDH,GOT1,GPT2,GSTA1,IYD,ME1,MPO,MTRR,MYO5A,NAGK,NR5A2,PTGS1,SDHA,SUOX
GO:0016340	calcium-dependent cell-matrix adhesion	2	2	0.0128	ENSP00000320239,ENSP00000442600	DAG1,TRPM7
GO:0051129	negative regulation of cellular component organization	19	632	0.0128	ENSP00000001008,ENSP00000188790,ENSP00000254322,ENSP00000263253,ENSP00000265062,ENSP00000271688,ENSP00000301633,ENSP00000308208,ENSP00000317985,ENSP00000334061,ENSP00000348461,ENSP00000356448,ENSP00000360280,ENSP00000363822,ENSP00000365891,ENSP00000367797,ENSP00000369647,ENSP00000373574,ENSP00000452780	ACVRL1,AR,AVP,B2M,BIRC5,CERS2,DAB1,DNAJB1,EP300,FAP,FKBP4,HDAC6,MMP14,RAB7A,RAC1,ROCK2,SKI,TPR,WAS
GO:0071396	cellular response to lipid	16	486	0.0128	ENSP00000001008,ENSP00000239243,ENSP00000261523,ENSP00000310006,ENSP00000317985,ENSP00000332296,ENSP00000345502,ENSP00000345571,ENSP00000356331,ENSP00000363822,ENSP00000366109,ENSP00000372136,ENSP00000427562,ENSP00000442600,ENSP00000452780,ENSP00000478927	ABL2,ANXA1,AR,B2M,DAG1,DEFA1B,E2F1,FKBP4,MSX2,NR1D2,NR5A2,PDE4D,RARB,ROCK2,RORA,YAP1
GO:1990267	response to transition metal nanoparticle	2	2	0.0128	ENSP00000225275,ENSP00000359539	GOT1,MPO
GO:0043488	regulation of mRNA stability	7	113	0.0130	ENSP00000278282,ENSP00000345571,ENSP00000358635,ENSP00000363745,ENSP00000368984,ENSP00000384398,ENSP00000417864	ANP32A,E2F1,EXOSC9,HNRNPR,MEX3D,SCGB1A1,SYNCRIP
GO:0009894	regulation of catabolic process	23	840	0.0131	ENSP00000188790,ENSP00000254436,ENSP00000263253,ENSP00000265062,ENSP00000265171,ENSP00000278282,ENSP00000281708,ENSP00000334061,ENSP00000345571,ENSP00000347032,ENSP00000358635,ENSP00000363745,ENSP00000368984,ENSP00000376024,ENSP00000384398,ENSP00000394560,ENSP00000401197,ENSP00000417864,ENSP00000418915,ENSP00000421380,ENSP00000427562,ENSP00000442973,ENSP00000473381	ABL2,ANP32A,CDKN2A,DAPK3,E2F1,EGF,EP300,EXOSC9,FAP,FBXW7,HDAC6,HNRNPR,MAPK9,MEX3D,OAZ1,PIP4K2C,RAB7A,SCGB1A1,SNF8,SNX9,SYNCRIP,TRIM21,USP19
GO:0099173	postsynapse organization	5	54	0.0131	ENSP00000264428,ENSP00000268035,ENSP00000303423,ENSP00000334061,ENSP00000363571	FNTA,GLRB,HDAC6,IGF1R,MUSK
GO:0030330	DNA damage response, signal transduction by p53 class mediator	6	82	0.0132	ENSP00000263253,ENSP00000269305,ENSP00000345571,ENSP00000358994,ENSP00000367545,ENSP00000484824	E2F1,EP300,MUC1,MYO6,TP53,TP73
GO:0032870	cellular response to hormone stimulus	18	585	0.0132	ENSP00000001008,ENSP00000239243,ENSP00000261523,ENSP00000268035,ENSP00000282091,ENSP00000288266,ENSP00000310006,ENSP00000317985,ENSP00000332296,ENSP00000344220,ENSP00000356331,ENSP00000359539,ENSP00000363822,ENSP00000366109,ENSP00000369814,ENSP00000372136,ENSP00000382177,ENSP00000478927	AKR1C4,ANXA1,APPL1,AR,DEFA1B,FKBP4,GOT1,IGF1R,MSX2,MYO5A,NR1D2,NR5A2,PDPK1,PTH,RARB,ROCK2,RORA,YAP1
GO:1903034	regulation of response to wounding	8	148	0.0133	ENSP00000188790,ENSP00000251535,ENSP00000271688,ENSP00000278407,ENSP00000306361,ENSP00000308541,ENSP00000366109,ENSP00000384262	ALOX12,ANXA1,CERS2,F2,FAP,FGA,HPSE,SERPING1
GO:0090257	regulation of muscle system process	10	224	0.0134	ENSP00000291295,ENSP00000317985,ENSP00000345502,ENSP00000345731,ENSP00000346389,ENSP00000361636,ENSP00000370698,ENSP00000442600,ENSP00000442973,ENSP00000460070	CALM3,DAG1,DAPK3,DLG1,GTF2I,IL6ST,MEF2A,PDE4D,ROCK2,TNNC2
GO:1900119	positive regulation of execution phase of apoptosis	3	13	0.0135	ENSP00000188790,ENSP00000269305,ENSP00000278572	FAP,RPS3,TP53
GO:1903749	positive regulation of establishment of protein localization to mitochondrion	4	31	0.0135	ENSP00000269305,ENSP00000281708,ENSP00000345571,ENSP00000367545	E2F1,FBXW7,TP53,TP73
GO:0042493	response to drug	24	900	0.0142	ENSP00000269305,ENSP00000278282,ENSP00000278572,ENSP00000282091,ENSP00000309968,ENSP00000316054,ENSP00000333994,ENSP00000334061,ENSP00000346659,ENSP00000350928,ENSP00000357722,ENSP00000358994,ENSP00000360280,ENSP00000360522,ENSP00000362299,ENSP00000366109,ENSP00000367309,ENSP00000367545,ENSP00000369647,ENSP00000376436,ENSP00000385923,ENSP00000411613,ENSP00000452780,ENSP00000478927	ADAM17,ANXA1,AOC1,AVP,B2M,DAB1,DVL3,ENG,ETS1,GAD1,HBB,HDAC6,MAOB,MYO6,NUCB1,OCA2,PTH,RBP4,RPS3,S100A8,SCGB1A1,TP53,TP73,YAP1
GO:0032880	regulation of protein localization	24	901	0.0143	ENSP00000225525,ENSP00000227322,ENSP00000265171,ENSP00000269305,ENSP00000269571,ENSP00000281708,ENSP00000288266,ENSP00000306361,ENSP00000308541,ENSP00000316054,ENSP00000317985,ENSP00000334061,ENSP00000344220,ENSP00000345571,ENSP00000345731,ENSP00000356448,ENSP00000360522,ENSP00000363822,ENSP00000366109,ENSP00000367545,ENSP00000369213,ENSP00000385923,ENSP00000418915,ENSP00000473381	ANXA1,APPL1,AR,CDKN2A,DDX58,DLG1,DVL3,E2F1,EGF,ERBB2,F2,FBXW7,FGA,HDAC6,NUCB1,OAZ1,PDPK1,RBP4,ROCK2,TAX1BP3,TP53,TP73,TPR,ZPR1
GO:0044092	negative regulation of molecular function	28	1119	0.0143	ENSP00000239243,ENSP00000254436,ENSP00000261313,ENSP00000264668,ENSP00000268035,ENSP00000269305,ENSP00000278282,ENSP00000278407,ENSP00000291295,ENSP00000296511,ENSP00000301633,ENSP00000311677,ENSP00000317985,ENSP00000334061,ENSP00000342850,ENSP00000344220,ENSP00000345571,ENSP00000362299,ENSP00000363745,ENSP00000366109,ENSP00000367545,ENSP00000367797,ENSP00000369647,ENSP00000398632,ENSP00000400010…	ANXA1,ANXA5,AVP,B2M,BIRC5,CALM3,CD44,CDKN2A,E2F1,ENG,HDAC6,HNRNPR,IGF1R,MSX2,MTRR,OAZ1,PDPK1,PEBP1,PPP1R8,PTPRJ,ROCK2,SCGB1A1,SERPINA6,SERPING1,SKI,TP53,TP73,TRIM21
GO:0051249	regulation of lymphocyte activation	14	401	0.0149	ENSP00000269571,ENSP00000278282,ENSP00000278572,ENSP00000282356,ENSP00000308208,ENSP00000338157,ENSP00000344220,ENSP00000345731,ENSP00000348461,ENSP00000366109,ENSP00000370698,ENSP00000378368,ENSP00000418915,ENSP00000472929	ANXA1,CAMK4,CDKN2A,DLG1,ERBB2,FLOT2,IL6ST,MMP14,PDPK1,RAC1,RPS3,SCGB1A1,VAV1,ZBTB16
GO:0010810	regulation of cell-substrate adhesion	9	189	0.0151	ENSP00000306361,ENSP00000308208,ENSP00000317985,ENSP00000348461,ENSP00000373574,ENSP00000400010,ENSP00000418915,ENSP00000442600,ENSP00000442973	ACVRL1,CDKN2A,DAG1,DAPK3,FGA,MMP14,PTPRJ,RAC1,ROCK2
GO:0006796	phosphate-containing compound metabolic process	44	2065	0.0155	ENSP00000222214,ENSP00000231487,ENSP00000236959,ENSP00000259727,ENSP00000261313,ENSP00000261523,ENSP00000263370,ENSP00000264932,ENSP00000265171,ENSP00000268035,ENSP00000269571,ENSP00000282091,ENSP00000282356,ENSP00000291295,ENSP00000296271,ENSP00000301012,ENSP00000301633,ENSP00000305777,ENSP00000317985,ENSP00000320239,ENSP00000326804,ENSP00000337103,ENSP00000344220,ENSP00000345502,ENSP00000345731…	ABL2,ACVRL1,ATIC,AVP,BIRC5,CALM3,CAMK4,CHAT,CSNK1G1,CUL1,DAPK3,DLG1,EGF,ENG,ERBB2,GCDH,GMPR,IGF1R,ITPKC,MAPK9,ME1,MEF2A,MUSK,MVD,NAGK,NMRK1,PDE4D,PDPK1,PEBP1,PIP4K2C,PLA2G2A,PRPS1,PTH,PTPRJ,RAC1,RHO,ROCK2,RORA,SDHA,SKP1,STK16,TPK1,TRPM7,VAV1
GO:0045597	positive regulation of cell differentiation	24	908	0.0157	ENSP00000239243,ENSP00000306361,ENSP00000308208,ENSP00000316054,ENSP00000319118,ENSP00000332296,ENSP00000338157,ENSP00000346389,ENSP00000347538,ENSP00000348461,ENSP00000360280,ENSP00000362299,ENSP00000363822,ENSP00000366109,ENSP00000367545,ENSP00000370698,ENSP00000373574,ENSP00000376436,ENSP00000383364,ENSP00000394560,ENSP00000404100,ENSP00000427562,ENSP00000442600,ENSP00000446252	ABL2,ACVRL1,ANXA1,AR,DAB1,DAG1,DVL3,ENG,ETS1,FGA,GSX2,IL6ST,MAPK9,MEF2A,MMP14,MSX2,PAX6,PLA2G2A,RAC1,RARB,SOD2,SYT17,TP73,ZBTB16
GO:0007093	mitotic cell cycle checkpoint	8	153	0.0158	ENSP00000263253,ENSP00000269305,ENSP00000301633,ENSP00000345571,ENSP00000345731,ENSP00000356448,ENSP00000367545,ENSP00000484824	BIRC5,DLG1,E2F1,EP300,MUC1,TP53,TP73,TPR
GO:0071478	cellular response to radiation	8	153	0.0158	ENSP00000262367,ENSP00000263253,ENSP00000269305,ENSP00000281708,ENSP00000296271,ENSP00000352257,ENSP00000367545,ENSP00000478927	CREBBP,EP300,FBXW7,RHO,TP53,TP73,XRCC6,YAP1
GO:0098869	cellular oxidant detoxification	6	86	0.0160	ENSP00000225275,ENSP00000229447,ENSP00000333994,ENSP00000335620,ENSP00000354612,ENSP00000446252	GSTA1,HBB,IYD,MPO,PTGS1,SOD2
GO:0010001	glial cell differentiation	8	154	0.0162	ENSP00000259803,ENSP00000269571,ENSP00000291700,ENSP00000357722,ENSP00000367797,ENSP00000404100,ENSP00000416250,ENSP00000442600	DAG1,EIF2B1,ERBB2,GCM1,PAX6,S100A8,S100B,SKI
GO:0010165	response to X-ray	4	33	0.0162	ENSP00000269305,ENSP00000352257,ENSP00000366109,ENSP00000367545	ANXA1,TP53,TP73,XRCC6
GO:0010467	gene expression	70	3733	0.0162	ENSP00000222567,ENSP00000227322,ENSP00000238714,ENSP00000239243,ENSP00000251020,ENSP00000259803,ENSP00000261523,ENSP00000262367,ENSP00000263253,ENSP00000269305,ENSP00000269571,ENSP00000276201,ENSP00000278572,ENSP00000281182,ENSP00000283195,ENSP00000290295,ENSP00000292476,ENSP00000293831,ENSP00000295006,ENSP00000295225,ENSP00000295718,ENSP00000301633,ENSP00000306361,ENSP00000307850,ENSP00000308208…	ACAD8,ANP32A,AR,BIRC5,BRD7,CAPN2,CDKN2A,CITED2,CPSF4,CREBBP,CTSE,DAPK3,DRAP1,E2F1,EIF2B1,EIF4A1,EP300,ERBB2,ETS1,EXOSC9,FGA,FLI1,GCM1,GSX2,GTF2I,HDAC6,HNRNPLL,HNRNPR,HOXB1,HOXB13,KCNIP3,MEF2A,MMP14,MORF4L1,MSX2,NHP2L1,NR1D2,NR5A2,PAPOLG,PAX6,PDPK1,POLR2H,PPP1R8,PTPRN,RANBP2,RARB,RORA,RPS3,RPSA,RUNX1T1,RUVBL1,SALL1,SATB2,SIN3B,SKI,SNF8,STK16,SYNCRIP,TAF13,TCEA3,TP53,TP73,TPR,TWISTNB,UPF3B,XRCC6,YA…
GO:0007160	cell-matrix adhesion	7	119	0.0163	ENSP00000306361,ENSP00000320239,ENSP00000344220,ENSP00000348461,ENSP00000384262,ENSP00000398632,ENSP00000442600	CD44,DAG1,FGA,HPSE,PDPK1,RAC1,TRPM7
GO:0010948	negative regulation of cell cycle process	11	273	0.0163	ENSP00000231487,ENSP00000263253,ENSP00000269305,ENSP00000281708,ENSP00000301633,ENSP00000326804,ENSP00000345571,ENSP00000356448,ENSP00000367545,ENSP00000378181,ENSP00000484824	BIRC5,BRD7,CUL1,E2F1,EP300,FBXW7,MUC1,SKP1,TP53,TP73,TPR
GO:0030334	regulation of cell migration	21	753	0.0163	ENSP00000265171,ENSP00000268035,ENSP00000271688,ENSP00000308208,ENSP00000309968,ENSP00000317985,ENSP00000319118,ENSP00000334061,ENSP00000344220,ENSP00000348461,ENSP00000362299,ENSP00000366109,ENSP00000369213,ENSP00000373574,ENSP00000376436,ENSP00000400010,ENSP00000404100,ENSP00000442600,ENSP00000442973,ENSP00000444198,ENSP00000446252	ACVRL1,ADAM17,ANXA1,CERS2,CITED2,DAG1,DAPK3,DDX58,EGF,ENG,ETS1,GSX2,HDAC6,IGF1R,MMP14,PAX6,PDPK1,PTPRJ,RAC1,ROCK2,SOD2
GO:0007417	central nervous system development	23	861	0.0169	ENSP00000227322,ENSP00000236959,ENSP00000251020,ENSP00000254322,ENSP00000259803,ENSP00000261523,ENSP00000269571,ENSP00000291700,ENSP00000319118,ENSP00000332296,ENSP00000338157,ENSP00000345571,ENSP00000352257,ENSP00000357722,ENSP00000360280,ENSP00000362299,ENSP00000367797,ENSP00000376436,ENSP00000382791,ENSP00000401112,ENSP00000404100,ENSP00000416250,ENSP00000428564	ATIC,DAB1,DNAJB1,E2F1,EIF2B1,ENG,ERBB2,ETS1,GCM1,GRIK1,GSX2,PAX6,RARB,RORA,S100A8,S100B,SALL1,SATB2,SEC24B,SKI,XRCC6,ZBTB16,ZPR1
GO:0001501	skeletal system development	15	457	0.0176	ENSP00000219070,ENSP00000239243,ENSP00000263253,ENSP00000282091,ENSP00000308208,ENSP00000332296,ENSP00000338157,ENSP00000345731,ENSP00000348163,ENSP00000360522,ENSP00000362299,ENSP00000367797,ENSP00000398632,ENSP00000401112,ENSP00000433488	CD44,DLG1,ENG,EP300,FLI1,MMP14,MMP2,MSX2,PLS3,PTH,RARB,RBP4,SATB2,SKI,ZBTB16
GO:0006801	superoxide metabolic process	4	34	0.0176	ENSP00000225275,ENSP00000251535,ENSP00000356505,ENSP00000446252	ALOX12,MPO,NCF2,SOD2
GO:0019221	cytokine-mediated signaling pathway	19	655	0.0176	ENSP00000219070,ENSP00000231487,ENSP00000247461,ENSP00000254436,ENSP00000261523,ENSP00000263409,ENSP00000264870,ENSP00000269305,ENSP00000295718,ENSP00000301633,ENSP00000309968,ENSP00000326804,ENSP00000366109,ENSP00000370698,ENSP00000398632,ENSP00000446252,ENSP00000452780,ENSP00000472929,ENSP00000484824	ADAM17,ANXA1,B2M,BIRC5,CANX,CD44,CUL1,F13A1,IL6ST,LIFR,MMP2,MUC1,PTPRN,RORA,SKP1,SOD2,TP53,TRIM21,VAV1
GO:0033036	macromolecule localization	47	2268	0.0176	ENSP00000001008,ENSP00000005226,ENSP00000221418,ENSP00000231487,ENSP00000247461,ENSP00000248633,ENSP00000254719,ENSP00000264428,ENSP00000265062,ENSP00000269305,ENSP00000276201,ENSP00000278572,ENSP00000283195,ENSP00000292401,ENSP00000292476,ENSP00000293217,ENSP00000295225,ENSP00000295718,ENSP00000301633,ENSP00000303423,ENSP00000306881,ENSP00000317985,ENSP00000334061,ENSP00000337446,ENSP00000338157…	ACOX1,AKR1C4,ANXA1,AZGP1,BIRC5,CANX,CPSF4,DAG1,DLG1,ECH1,FKBP4,FLOT2,FNTA,GLRB,HDAC6,KCNIP3,MAPK9,MEX3D,MUSK,MYO5A,MYO6,NPC2,PAX6,PEX1,PLA2G2A,PNLIP,PTPRN,RAB5C,RAB7A,RANBP2,RBP4,ROCK2,RPA1,RPS3,RPSA,SEC23A,SEC24B,SKP1,SNF8,SNX9,STARD3,TIMM9,TP53,TPR,UPF3B,USH1C,ZBTB16
GO:0033539	fatty acid beta-oxidation using acyl-CoA dehydrogenase	3	15	0.0182	ENSP00000222214,ENSP00000293217,ENSP00000438689	ACADVL,ACOX1,GCDH
GO:0060055	angiogenesis involved in wound healing	3	15	0.0182	ENSP00000376436,ENSP00000384262,ENSP00000442600	DAG1,ETS1,HPSE
GO:0006468	protein phosphorylation	24	923	0.0185	ENSP00000231487,ENSP00000261313,ENSP00000265171,ENSP00000268035,ENSP00000269571,ENSP00000282356,ENSP00000291295,ENSP00000296271,ENSP00000301633,ENSP00000305777,ENSP00000317985,ENSP00000320239,ENSP00000326804,ENSP00000344220,ENSP00000346389,ENSP00000348461,ENSP00000362299,ENSP00000363571,ENSP00000369647,ENSP00000373574,ENSP00000386928,ENSP00000394560,ENSP00000427562,ENSP00000442973	ABL2,ACVRL1,AVP,BIRC5,CALM3,CAMK4,CSNK1G1,CUL1,DAPK3,EGF,ENG,ERBB2,IGF1R,MAPK9,MEF2A,MUSK,PDPK1,PEBP1,RAC1,RHO,ROCK2,SKP1,STK16,TRPM7
GO:0048562	embryonic organ morphogenesis	11	279	0.0185	ENSP00000005226,ENSP00000251020,ENSP00000308208,ENSP00000332296,ENSP00000345731,ENSP00000360522,ENSP00000362299,ENSP00000401112,ENSP00000404100,ENSP00000428564,ENSP00000478927	DLG1,ENG,MMP14,PAX6,RARB,RBP4,SALL1,SATB2,SEC24B,USH1C,YAP1
GO:0030307	positive regulation of cell growth	8	159	0.0187	ENSP00000269571,ENSP00000308208,ENSP00000308541,ENSP00000309968,ENSP00000347538,ENSP00000357722,ENSP00000368984,ENSP00000369647	ADAM17,AVP,ERBB2,EXOSC9,F2,MMP14,S100A8,SYT17
GO:0051960	regulation of nervous system development	22	817	0.0187	ENSP00000001008,ENSP00000227322,ENSP00000265171,ENSP00000271688,ENSP00000291700,ENSP00000308541,ENSP00000316054,ENSP00000319118,ENSP00000332296,ENSP00000345731,ENSP00000347538,ENSP00000360280,ENSP00000363571,ENSP00000367545,ENSP00000367797,ENSP00000370698,ENSP00000404100,ENSP00000427562,ENSP00000428564,ENSP00000442600,ENSP00000452780,ENSP00000478927	ABL2,B2M,CERS2,DAB1,DAG1,DLG1,DVL3,EGF,F2,FKBP4,GSX2,IL6ST,MUSK,PAX6,RARB,S100B,SEC24B,SKI,SYT17,TP73,YAP1,ZPR1
GO:0070727	cellular macromolecule localization	32	1374	0.0187	ENSP00000221418,ENSP00000231487,ENSP00000248633,ENSP00000254719,ENSP00000264428,ENSP00000265062,ENSP00000269305,ENSP00000276201,ENSP00000278572,ENSP00000283195,ENSP00000292476,ENSP00000293217,ENSP00000295225,ENSP00000303423,ENSP00000306881,ENSP00000317985,ENSP00000334061,ENSP00000338157,ENSP00000345731,ENSP00000346067,ENSP00000356448,ENSP00000358994,ENSP00000363571,ENSP00000376024,ENSP00000378368…	ACOX1,CPSF4,DAG1,DLG1,ECH1,FLOT2,FNTA,GLRB,HDAC6,KCNIP3,MEX3D,MUSK,MYO5A,MYO6,PAX6,PEX1,RAB7A,RANBP2,ROCK2,RPA1,RPS3,RPSA,SEC23A,SEC24B,SKP1,SNF8,SNX9,TIMM9,TP53,TPR,UPF3B,ZBTB16
GO:0071383	cellular response to steroid hormone stimulus	9	197	0.0187	ENSP00000001008,ENSP00000261523,ENSP00000310006,ENSP00000332296,ENSP00000356331,ENSP00000363822,ENSP00000366109,ENSP00000372136,ENSP00000478927	ANXA1,AR,DEFA1B,FKBP4,NR1D2,NR5A2,RARB,RORA,YAP1
GO:0018076	N-terminal peptidyl-lysine acetylation	2	3	0.0188	ENSP00000262367,ENSP00000263253	CREBBP,EP300
GO:0018343	protein farnesylation	2	3	0.0188	ENSP00000246166,ENSP00000303423	FNTA,FNTB
GO:0046777	protein autophosphorylation	9	198	0.0190	ENSP00000268035,ENSP00000269571,ENSP00000282356,ENSP00000320239,ENSP00000344220,ENSP00000363571,ENSP00000386928,ENSP00000427562,ENSP00000442973	ABL2,CAMK4,DAPK3,ERBB2,IGF1R,MUSK,PDPK1,STK16,TRPM7
GO:0034614	cellular response to reactive oxygen species	7	124	0.0193	ENSP00000225275,ENSP00000278572,ENSP00000334061,ENSP00000366109,ENSP00000376436,ENSP00000394560,ENSP00000446252	ANXA1,ETS1,HDAC6,MAPK9,MPO,RPS3,SOD2
GO:0061041	regulation of wound healing	7	124	0.0193	ENSP00000188790,ENSP00000251535,ENSP00000278407,ENSP00000306361,ENSP00000308541,ENSP00000366109,ENSP00000384262	ALOX12,ANXA1,F2,FAP,FGA,HPSE,SERPING1
GO:0048871	multicellular organismal homeostasis	11	283	0.0201	ENSP00000005226,ENSP00000251535,ENSP00000265062,ENSP00000282091,ENSP00000296271,ENSP00000310006,ENSP00000348461,ENSP00000360522,ENSP00000369647,ENSP00000438689,ENSP00000478927	ACADVL,ALOX12,AVP,NR1D2,PTH,RAB7A,RAC1,RBP4,RHO,USH1C,YAP1
GO:0007528	neuromuscular junction development	4	36	0.0202	ENSP00000269571,ENSP00000303423,ENSP00000363571,ENSP00000438949	CACNB4,ERBB2,FNTA,MUSK
GO:0045786	negative regulation of cell cycle	16	517	0.0209	ENSP00000188790,ENSP00000231487,ENSP00000263253,ENSP00000269305,ENSP00000281708,ENSP00000301633,ENSP00000326804,ENSP00000345571,ENSP00000345731,ENSP00000356448,ENSP00000367545,ENSP00000376436,ENSP00000376808,ENSP00000378181,ENSP00000418915,ENSP00000484824	BIRC5,BRD7,CDKN2A,CUL1,CUL5,DLG1,E2F1,EP300,ETS1,FAP,FBXW7,MUC1,SKP1,TP53,TP73,TPR
GO:0006066	alcohol metabolic process	11	285	0.0211	ENSP00000237014,ENSP00000263370,ENSP00000291295,ENSP00000301012,ENSP00000334592,ENSP00000337446,ENSP00000359539,ENSP00000360522,ENSP00000369814,ENSP00000380837,ENSP00000451112	AKR1C4,CALM3,CYP2R1,GOT1,ITPKC,LSS,MVD,NPC2,RBP4,STARD3,TTR
GO:1905475	regulation of protein localization to membrane	8	163	0.0212	ENSP00000269305,ENSP00000269571,ENSP00000288266,ENSP00000344220,ENSP00000345571,ENSP00000345731,ENSP00000363822,ENSP00000367545	APPL1,AR,DLG1,E2F1,ERBB2,PDPK1,TP53,TP73
GO:0002694	regulation of leukocyte activation	15	470	0.0214	ENSP00000261523,ENSP00000269571,ENSP00000278282,ENSP00000278572,ENSP00000282356,ENSP00000308208,ENSP00000338157,ENSP00000344220,ENSP00000345731,ENSP00000348461,ENSP00000366109,ENSP00000370698,ENSP00000378368,ENSP00000418915,ENSP00000472929	ANXA1,CAMK4,CDKN2A,DLG1,ERBB2,FLOT2,IL6ST,MMP14,PDPK1,RAC1,RORA,RPS3,SCGB1A1,VAV1,ZBTB16
GO:0050852	T cell receptor signaling pathway	6	93	0.0214	ENSP00000315112,ENSP00000344220,ENSP00000345502,ENSP00000365891,ENSP00000400010,ENSP00000416250	EIF2B1,PDE4D,PDPK1,PTPRJ,RNF31,WAS
GO:0045687	positive regulation of glial cell differentiation	4	37	0.0219	ENSP00000319118,ENSP00000367545,ENSP00000370698,ENSP00000442600	DAG1,GSX2,IL6ST,TP73
GO:0048771	tissue remodeling	6	94	0.0223	ENSP00000265062,ENSP00000282091,ENSP00000308208,ENSP00000348461,ENSP00000366109,ENSP00000373574	ACVRL1,ANXA1,MMP14,PTH,RAB7A,RAC1
GO:0007162	negative regulation of cell adhesion	10	245	0.0224	ENSP00000251535,ENSP00000269571,ENSP00000278282,ENSP00000308208,ENSP00000345731,ENSP00000360280,ENSP00000366109,ENSP00000373574,ENSP00000418915,ENSP00000484824	ACVRL1,ALOX12,ANXA1,CDKN2A,DAB1,DLG1,ERBB2,MMP14,MUC1,SCGB1A1
GO:0043254	regulation of protein complex assembly	14	425	0.0225	ENSP00000001008,ENSP00000223129,ENSP00000254719,ENSP00000263253,ENSP00000269305,ENSP00000278572,ENSP00000295324,ENSP00000334061,ENSP00000345731,ENSP00000348461,ENSP00000365891,ENSP00000376024,ENSP00000394560,ENSP00000428564	CDC42EP3,DLG1,EP300,FKBP4,HDAC6,MAPK9,RAC1,RPA1,RPA3,RPS3,SEC24B,SNX9,TP53,WAS
GO:0038095	Fc-epsilon receptor signaling pathway	5	64	0.0229	ENSP00000291295,ENSP00000344220,ENSP00000348461,ENSP00000394560,ENSP00000472929	CALM3,MAPK9,PDPK1,RAC1,VAV1
GO:0006978	DNA damage response, signal transduction by p53 class mediator resulting in transcription of p21 class mediator	3	17	0.0232	ENSP00000269305,ENSP00000367545,ENSP00000484824	MUC1,TP53,TP73
GO:0048714	positive regulation of oligodendrocyte differentiation	3	17	0.0232	ENSP00000319118,ENSP00000367545,ENSP00000442600	DAG1,GSX2,TP73
GO:0060348	bone development	8	166	0.0232	ENSP00000239243,ENSP00000263253,ENSP00000308208,ENSP00000332296,ENSP00000348163,ENSP00000362299,ENSP00000367797,ENSP00000433488	ENG,EP300,FLI1,MMP14,MSX2,PLS3,RARB,SKI
GO:0061024	membrane organization	20	729	0.0232	ENSP00000256103,ENSP00000264428,ENSP00000265062,ENSP00000265171,ENSP00000269305,ENSP00000303423,ENSP00000306881,ENSP00000345571,ENSP00000345731,ENSP00000347538,ENSP00000349824,ENSP00000363571,ENSP00000367545,ENSP00000369647,ENSP00000376024,ENSP00000378368,ENSP00000378588,ENSP00000392065,ENSP00000428564,ENSP00000436005	AVP,DLG1,E2F1,EGF,FLOT2,FNTA,GLRB,MUSK,PMP2,RAB7A,REPS1,REPS2,SEC23A,SEC24B,SNX9,SYT17,TIMM9,TP53,TP73,TRAPPC4
GO:0003013	circulatory system process	13	381	0.0236	ENSP00000278407,ENSP00000306361,ENSP00000333994,ENSP00000345502,ENSP00000354612,ENSP00000362299,ENSP00000363822,ENSP00000369647,ENSP00000373574,ENSP00000400010,ENSP00000433488,ENSP00000446252,ENSP00000478927	ACVRL1,AR,AVP,ENG,FGA,FLI1,HBB,PDE4D,PTGS1,PTPRJ,SERPING1,SOD2,YAP1
GO:0048514	blood vessel morphogenesis	13	381	0.0236	ENSP00000188790,ENSP00000219070,ENSP00000261523,ENSP00000265171,ENSP00000290295,ENSP00000308208,ENSP00000362299,ENSP00000373574,ENSP00000376436,ENSP00000384262,ENSP00000428564,ENSP00000442600,ENSP00000478927	ACVRL1,DAG1,EGF,ENG,ETS1,FAP,HOXB13,HPSE,MMP14,MMP2,RORA,SEC24B,YAP1
GO:0006357	regulation of transcription by RNA polymerase II	52	2633	0.0246	ENSP00000239243,ENSP00000251020,ENSP00000254322,ENSP00000259803,ENSP00000261523,ENSP00000262367,ENSP00000263253,ENSP00000269305,ENSP00000269571,ENSP00000278282,ENSP00000281708,ENSP00000282091,ENSP00000290295,ENSP00000295225,ENSP00000295718,ENSP00000307850,ENSP00000310006,ENSP00000318297,ENSP00000319118,ENSP00000332296,ENSP00000338157,ENSP00000345571,ENSP00000345731,ENSP00000346389,ENSP00000352257…	ACVRL1,AR,BRD7,CDKN2A,CITED2,CREBBP,DDX58,DLG1,DNAJB1,DRAP1,E2F1,ENG,EP300,ERBB2,ETS1,EXOSC9,FBXW7,FLI1,GCM1,GSX2,GTF2I,HOXB1,HOXB13,KCNIP3,MEF2A,MSX2,MUC1,MYO6,NR1D2,NR5A2,PAX6,PTH,PTPRN,RARB,RORA,RUVBL1,SALL1,SATB2,SCGB1A1,SIN3B,SKI,SNF8,SOD2,STK16,TAF13,TP53,TP73,TPR,XRCC6,YAP1,ZBTB16,ZNF692
GO:0007599	hemostasis	11	293	0.0249	ENSP00000264870,ENSP00000278407,ENSP00000296511,ENSP00000306361,ENSP00000308541,ENSP00000333994,ENSP00000344220,ENSP00000348461,ENSP00000365891,ENSP00000433488,ENSP00000472929	ANXA5,F13A1,F2,FGA,FLI1,HBB,PDPK1,RAC1,SERPING1,VAV1,WAS
GO:0010712	regulation of collagen metabolic process	4	39	0.0251	ENSP00000188790,ENSP00000308541,ENSP00000359539,ENSP00000362299	ENG,F2,FAP,GOT1
GO:0014014	negative regulation of gliogenesis	4	39	0.0251	ENSP00000271688,ENSP00000308541,ENSP00000360280,ENSP00000367797	CERS2,DAB1,F2,SKI
GO:0042059	negative regulation of epidermal growth factor receptor signaling pathway	4	39	0.0251	ENSP00000265062,ENSP00000265171,ENSP00000364893,ENSP00000400010	ARHGEF7,EGF,PTPRJ,RAB7A
GO:0071482	cellular response to light stimulus	6	97	0.0251	ENSP00000262367,ENSP00000263253,ENSP00000269305,ENSP00000281708,ENSP00000296271,ENSP00000367545	CREBBP,EP300,FBXW7,RHO,TP53,TP73
GO:2000134	negative regulation of G1/S transition of mitotic cell cycle	6	97	0.0251	ENSP00000263253,ENSP00000269305,ENSP00000345571,ENSP00000367545,ENSP00000378181,ENSP00000484824	BRD7,E2F1,EP300,MUC1,TP53,TP73
GO:0031647	regulation of protein stability	10	251	0.0254	ENSP00000254436,ENSP00000262367,ENSP00000263253,ENSP00000281708,ENSP00000316054,ENSP00000334061,ENSP00000378368,ENSP00000380837,ENSP00000401197,ENSP00000418915	CDKN2A,CREBBP,DVL3,EP300,FBXW7,FLOT2,HDAC6,LSS,TRIM21,USP19
GO:0002068	glandular epithelial cell development	3	18	0.0258	ENSP00000332296,ENSP00000344220,ENSP00000404100	PAX6,PDPK1,RARB
GO:0009612	response to mechanical stimulus	9	210	0.0258	ENSP00000225275,ENSP00000308208,ENSP00000348461,ENSP00000355645,ENSP00000359539,ENSP00000362299,ENSP00000376436,ENSP00000394560,ENSP00000442600	ACTA1,DAG1,ENG,ETS1,GOT1,MAPK9,MMP14,MPO,RAC1
GO:0031394	positive regulation of prostaglandin biosynthetic process	2	4	0.0258	ENSP00000366109,ENSP00000369647	ANXA1,AVP
GO:0038165	oncostatin-M-mediated signaling pathway	2	4	0.0258	ENSP00000263409,ENSP00000370698	IL6ST,LIFR
GO:0045927	positive regulation of growth	10	252	0.0258	ENSP00000227322,ENSP00000269571,ENSP00000308208,ENSP00000308541,ENSP00000309968,ENSP00000347538,ENSP00000357722,ENSP00000368984,ENSP00000369647,ENSP00000478927	ADAM17,AVP,ERBB2,EXOSC9,F2,MMP14,S100A8,SYT17,YAP1,ZPR1
GO:0048861	leukemia inhibitory factor signaling pathway	2	4	0.0258	ENSP00000263409,ENSP00000370698	IL6ST,LIFR
GO:0050878	regulation of body fluid levels	15	483	0.0258	ENSP00000188790,ENSP00000251535,ENSP00000264870,ENSP00000278407,ENSP00000296511,ENSP00000306361,ENSP00000308541,ENSP00000333994,ENSP00000344220,ENSP00000348461,ENSP00000365891,ENSP00000369647,ENSP00000384262,ENSP00000433488,ENSP00000472929	ALOX12,ANXA5,AVP,F13A1,F2,FAP,FGA,FLI1,HBB,HPSE,PDPK1,RAC1,SERPING1,VAV1,WAS
GO:0097190	apoptotic signaling pathway	11	295	0.0258	ENSP00000263253,ENSP00000269305,ENSP00000282091,ENSP00000288266,ENSP00000326804,ENSP00000344220,ENSP00000345571,ENSP00000367545,ENSP00000376808,ENSP00000442973,ENSP00000446252	APPL1,CUL1,CUL5,DAPK3,E2F1,EP300,PDPK1,PTH,SOD2,TP53,TP73
GO:1901606	alpha-amino acid catabolic process	6	98	0.0258	ENSP00000222214,ENSP00000264668,ENSP00000281182,ENSP00000345282,ENSP00000350928,ENSP00000359539	ACAD8,GAD1,GCDH,GOT1,GPT2,MTRR
GO:2001235	positive regulation of apoptotic signaling pathway	8	171	0.0260	ENSP00000269305,ENSP00000278572,ENSP00000281708,ENSP00000345571,ENSP00000357722,ENSP00000367545,ENSP00000394560,ENSP00000442973	DAPK3,E2F1,FBXW7,MAPK9,RPS3,S100A8,TP53,TP73
GO:0044282	small molecule catabolic process	13	388	0.0261	ENSP00000221418,ENSP00000222214,ENSP00000264668,ENSP00000272252,ENSP00000281182,ENSP00000293217,ENSP00000345282,ENSP00000350928,ENSP00000353910,ENSP00000359539,ENSP00000398632,ENSP00000438689,ENSP00000477639	ACAD8,ACADVL,ACOX1,CD44,ECH1,FUT8,GAD1,GALM,GCDH,GOT1,GPT2,MTRR,NAGK
GO:0001525	angiogenesis	11	297	0.0263	ENSP00000188790,ENSP00000219070,ENSP00000261523,ENSP00000265171,ENSP00000290295,ENSP00000308208,ENSP00000362299,ENSP00000373574,ENSP00000376436,ENSP00000384262,ENSP00000442600	ACVRL1,DAG1,EGF,ENG,ETS1,FAP,HOXB13,HPSE,MMP14,MMP2,RORA
GO:0043113	receptor clustering	4	40	0.0263	ENSP00000264428,ENSP00000303423,ENSP00000345731,ENSP00000363571	DLG1,FNTA,GLRB,MUSK
GO:0030162	regulation of proteolysis	20	742	0.0264	ENSP00000254436,ENSP00000261313,ENSP00000265171,ENSP00000278407,ENSP00000278572,ENSP00000281708,ENSP00000301633,ENSP00000308208,ENSP00000308541,ENSP00000317985,ENSP00000334061,ENSP00000342850,ENSP00000354458,ENSP00000357722,ENSP00000369647,ENSP00000376024,ENSP00000394560,ENSP00000398632,ENSP00000401197,ENSP00000418915	AVP,BIRC5,C8A,CD44,CDKN2A,EGF,F2,FBXW7,HDAC6,MAPK9,MMP14,PEBP1,ROCK2,RPS3,S100A8,SERPINA6,SERPING1,SNX9,TRIM21,USP19
GO:1902533	positive regulation of intracellular signal transduction	24	959	0.0264	ENSP00000265171,ENSP00000269305,ENSP00000269571,ENSP00000278572,ENSP00000281708,ENSP00000291295,ENSP00000291700,ENSP00000306361,ENSP00000308541,ENSP00000315112,ENSP00000316054,ENSP00000317985,ENSP00000348461,ENSP00000357722,ENSP00000362299,ENSP00000363822,ENSP00000367545,ENSP00000370698,ENSP00000383364,ENSP00000384262,ENSP00000398632,ENSP00000400010,ENSP00000418915,ENSP00000472929	AR,CALM3,CD44,CDKN2A,DVL3,EGF,ENG,ERBB2,F2,FBXW7,FGA,HPSE,IL6ST,PLA2G2A,PTPRJ,RAC1,RNF31,ROCK2,RPS3,S100A8,S100B,TP53,TP73,VAV1
GO:0001819	positive regulation of cytokine production	13	390	0.0269	ENSP00000261523,ENSP00000262367,ENSP00000263253,ENSP00000278572,ENSP00000309968,ENSP00000317985,ENSP00000345502,ENSP00000352257,ENSP00000366109,ENSP00000369213,ENSP00000370698,ENSP00000384262,ENSP00000452780	ADAM17,ANXA1,B2M,CREBBP,DDX58,EP300,HPSE,IL6ST,PDE4D,ROCK2,RORA,RPS3,XRCC6
GO:0019220	regulation of phosphate metabolic process	36	1657	0.0269	ENSP00000265171,ENSP00000268035,ENSP00000269305,ENSP00000269571,ENSP00000278572,ENSP00000281708,ENSP00000282091,ENSP00000291295,ENSP00000306361,ENSP00000308541,ENSP00000309968,ENSP00000311677,ENSP00000316054,ENSP00000317985,ENSP00000334061,ENSP00000344220,ENSP00000345502,ENSP00000345731,ENSP00000348461,ENSP00000352257,ENSP00000358719,ENSP00000360280,ENSP00000362299,ENSP00000363571,ENSP00000363822…	ACVRL1,ADAM17,AR,AVP,CALM3,CD44,CDKN2A,DAB1,DAG1,DLG1,DVL3,EGF,ENG,ERBB2,F2,FBXW7,FGA,HDAC6,IGF1R,IL6ST,ME1,MUSK,PAX6,PDE4D,PDPK1,PLA2G2A,PPP1R8,PTH,PTPRJ,RAC1,ROCK2,RPS3,SNX9,TP53,TP73,XRCC6
GO:0001944	vasculature development	15	487	0.0270	ENSP00000188790,ENSP00000219070,ENSP00000261523,ENSP00000265171,ENSP00000281708,ENSP00000290295,ENSP00000308208,ENSP00000362299,ENSP00000373574,ENSP00000376436,ENSP00000384262,ENSP00000404100,ENSP00000428564,ENSP00000442600,ENSP00000478927	ACVRL1,DAG1,EGF,ENG,ETS1,FAP,FBXW7,HOXB13,HPSE,MMP14,MMP2,PAX6,RORA,SEC24B,YAP1
GO:0019752	carboxylic acid metabolic process	22	854	0.0278	ENSP00000221418,ENSP00000222214,ENSP00000229447,ENSP00000236959,ENSP00000251535,ENSP00000256999,ENSP00000264668,ENSP00000264932,ENSP00000281182,ENSP00000293217,ENSP00000335620,ENSP00000345282,ENSP00000350928,ENSP00000354612,ENSP00000356331,ENSP00000358719,ENSP00000359539,ENSP00000369814,ENSP00000382177,ENSP00000398632,ENSP00000438689,ENSP00000477639	ACAD8,ACADVL,ACOX1,AKR1C4,ALOX12,ATIC,CD44,ECH1,FOLH1,GAD1,GCDH,GOT1,GPT2,GSTA1,IYD,ME1,MTRR,MYO5A,NAGK,NR5A2,PTGS1,SDHA
GO:0030850	prostate gland development	4	41	0.0280	ENSP00000001008,ENSP00000290295,ENSP00000363822,ENSP00000366109	ANXA1,AR,FKBP4,HOXB13
GO:0033574	response to testosterone	4	41	0.0280	ENSP00000290295,ENSP00000317985,ENSP00000363822,ENSP00000369647	AR,AVP,HOXB13,ROCK2
GO:0060041	retina development in camera-type eye	7	136	0.0280	ENSP00000265171,ENSP00000296271,ENSP00000332296,ENSP00000360522,ENSP00000367797,ENSP00000373574,ENSP00000404100	ACVRL1,EGF,PAX6,RARB,RBP4,RHO,SKI
GO:0009059	macromolecule biosynthetic process	66	3576	0.0284	ENSP00000222567,ENSP00000223129,ENSP00000227322,ENSP00000239243,ENSP00000251020,ENSP00000254719,ENSP00000259803,ENSP00000261523,ENSP00000262367,ENSP00000263253,ENSP00000269195,ENSP00000269305,ENSP00000269571,ENSP00000278572,ENSP00000281182,ENSP00000282091,ENSP00000290295,ENSP00000292476,ENSP00000293831,ENSP00000295225,ENSP00000295718,ENSP00000297107,ENSP00000301012,ENSP00000301633,ENSP00000307850…	ACAD8,ANP32A,AR,BIRC5,BRD7,CDKN2A,CHST2,CITED2,CPSF4,CREBBP,DAPK3,DRAP1,E2F1,EIF2B1,EIF4A1,EP300,ERBB2,ETS1,FLI1,FUT8,GALNT1,GALNT10,GCM1,GSX2,GTF2I,HDAC6,HOXB1,HOXB13,KCNIP3,MEF2A,MORF4L1,MSX2,MUC1,MVD,NR1D2,NR5A2,PAX6,PDPK1,POLR2H,PPP1R8,PTH,PTPRN,RARB,RORA,RPA1,RPA3,RPS3,RPSA,RUNX1T1,RUVBL1,SALL1,SATB2,SIN3B,SKI,SNF8,STK16,TAF13,TCEA3,TP53,TP73,TWISTNB,XRCC6,YAP1,ZBTB16,ZNF692,ZPR1
GO:0031571	mitotic G1 DNA damage checkpoint	5	69	0.0284	ENSP00000263253,ENSP00000269305,ENSP00000345571,ENSP00000367545,ENSP00000484824	E2F1,EP300,MUC1,TP53,TP73
GO:0034613	cellular protein localization	31	1367	0.0284	ENSP00000221418,ENSP00000231487,ENSP00000248633,ENSP00000254719,ENSP00000264428,ENSP00000265062,ENSP00000269305,ENSP00000276201,ENSP00000278572,ENSP00000283195,ENSP00000292476,ENSP00000293217,ENSP00000295225,ENSP00000303423,ENSP00000306881,ENSP00000317985,ENSP00000334061,ENSP00000338157,ENSP00000345731,ENSP00000346067,ENSP00000356448,ENSP00000358994,ENSP00000363571,ENSP00000376024,ENSP00000378368…	ACOX1,CPSF4,DAG1,DLG1,ECH1,FLOT2,FNTA,GLRB,HDAC6,KCNIP3,MUSK,MYO5A,MYO6,PAX6,PEX1,RAB7A,RANBP2,ROCK2,RPA1,RPS3,RPSA,SEC23A,SEC24B,SKP1,SNF8,SNX9,TIMM9,TP53,TPR,UPF3B,ZBTB16
GO:0022604	regulation of cell morphogenesis	14	442	0.0285	ENSP00000291700,ENSP00000295324,ENSP00000305777,ENSP00000306361,ENSP00000308541,ENSP00000316054,ENSP00000345731,ENSP00000347538,ENSP00000348461,ENSP00000360280,ENSP00000366109,ENSP00000398632,ENSP00000442600,ENSP00000442973	ANXA1,CD44,CDC42EP3,CSNK1G1,DAB1,DAG1,DAPK3,DLG1,DVL3,F2,FGA,RAC1,S100B,SYT17
GO:0043066	negative regulation of apoptotic process	22	859	0.0292	ENSP00000225275,ENSP00000227322,ENSP00000239243,ENSP00000251535,ENSP00000268035,ENSP00000269305,ENSP00000282091,ENSP00000296511,ENSP00000301633,ENSP00000306361,ENSP00000332296,ENSP00000344220,ENSP00000363822,ENSP00000366109,ENSP00000367545,ENSP00000369647,ENSP00000370698,ENSP00000398632,ENSP00000444198,ENSP00000446252,ENSP00000478927,ENSP00000484824	ALOX12,ANXA1,ANXA5,AR,AVP,BIRC5,CD44,CITED2,FGA,IGF1R,IL6ST,MPO,MSX2,MUC1,PDPK1,PTH,RARB,SOD2,TP53,TP73,YAP1,ZPR1
GO:0045089	positive regulation of innate immune response	10	259	0.0293	ENSP00000219070,ENSP00000262367,ENSP00000263253,ENSP00000306361,ENSP00000344220,ENSP00000352257,ENSP00000357722,ENSP00000369213,ENSP00000472929,ENSP00000484824	CREBBP,DDX58,EP300,FGA,MMP2,MUC1,PDPK1,S100A8,VAV1,XRCC6
GO:0090100	positive regulation of transmembrane receptor protein serine/threonine kinase signaling pathway	6	102	0.0293	ENSP00000239243,ENSP00000309968,ENSP00000359539,ENSP00000362299,ENSP00000373574,ENSP00000444198	ACVRL1,ADAM17,CITED2,ENG,GOT1,MSX2
GO:0031648	protein destabilization	4	42	0.0296	ENSP00000254436,ENSP00000262367,ENSP00000263253,ENSP00000418915	CDKN2A,CREBBP,EP300,TRIM21
GO:0034645	cellular macromolecule biosynthetic process	65	3518	0.0296	ENSP00000222567,ENSP00000223129,ENSP00000227322,ENSP00000239243,ENSP00000251020,ENSP00000254719,ENSP00000259803,ENSP00000261523,ENSP00000262367,ENSP00000263253,ENSP00000269195,ENSP00000269305,ENSP00000269571,ENSP00000278572,ENSP00000281182,ENSP00000282091,ENSP00000290295,ENSP00000292476,ENSP00000293831,ENSP00000295225,ENSP00000295718,ENSP00000297107,ENSP00000301012,ENSP00000301633,ENSP00000307850…	ACAD8,ANP32A,AR,BIRC5,BRD7,CDKN2A,CITED2,CPSF4,CREBBP,DAPK3,DRAP1,E2F1,EIF2B1,EIF4A1,EP300,ERBB2,ETS1,FLI1,FUT8,GALNT1,GALNT10,GCM1,GSX2,GTF2I,HDAC6,HOXB1,HOXB13,KCNIP3,MEF2A,MORF4L1,MSX2,MUC1,MVD,NR1D2,NR5A2,PAX6,PDPK1,POLR2H,PPP1R8,PTH,PTPRN,RARB,RORA,RPA1,RPA3,RPS3,RPSA,RUNX1T1,RUVBL1,SALL1,SATB2,SIN3B,SKI,SNF8,STK16,TAF13,TCEA3,TP53,TP73,TWISTNB,XRCC6,YAP1,ZBTB16,ZNF692,ZPR1
GO:0090311	regulation of protein deacetylation	4	42	0.0296	ENSP00000263253,ENSP00000269305,ENSP00000303423,ENSP00000367797	EP300,FNTA,SKI,TP53
GO:0008217	regulation of blood pressure	8	177	0.0301	ENSP00000333994,ENSP00000345502,ENSP00000354612,ENSP00000362299,ENSP00000363822,ENSP00000369647,ENSP00000373574,ENSP00000446252	ACVRL1,AR,AVP,ENG,HBB,PDE4D,PTGS1,SOD2
GO:0017015	regulation of transforming growth factor beta receptor signaling pathway	6	103	0.0302	ENSP00000309968,ENSP00000344220,ENSP00000359539,ENSP00000362299,ENSP00000367797,ENSP00000444198	ADAM17,CITED2,ENG,GOT1,PDPK1,SKI
GO:0030154	cell differentiation	64	3457	0.0304	ENSP00000001008,ENSP00000005226,ENSP00000219070,ENSP00000227322,ENSP00000239243,ENSP00000251020,ENSP00000259803,ENSP00000261523,ENSP00000263253,ENSP00000269305,ENSP00000269571,ENSP00000271688,ENSP00000281537,ENSP00000282356,ENSP00000290295,ENSP00000291700,ENSP00000295006,ENSP00000308208,ENSP00000308541,ENSP00000309968,ENSP00000316054,ENSP00000319118,ENSP00000332296,ENSP00000334061,ENSP00000335620…	ABL2,ACADVL,ACTA1,ACVRL1,ADAM17,ANXA1,AR,ARHGEF7,B2M,CAMK4,CAPN2,CERS2,CITED2,DAB1,DAG1,DAPK3,DVL3,EIF2B1,ENG,EP300,ERBB2,F2,FKBP4,FLI1,GCM1,GOT1,GSTA1,GSX2,HDAC6,HOXB13,IL6ST,MAPK9,MEF2A,MMP14,MMP2,MSX2,MUSK,MYO5A,NR5A2,OCA2,PAX6,PDE4D,PDPK1,RAC1,RARB,RORA,S100A6,S100A8,S100B,SALL1,SATB2,SEC24B,SKI,SYT17,TJP1,TP53,TP73,TRAPPC4,UNC45A,USH1C,VAV1,YAP1,ZBTB16,ZPR1
GO:0040011	locomotion	27	1144	0.0304	ENSP00000188790,ENSP00000239243,ENSP00000259254,ENSP00000265062,ENSP00000269571,ENSP00000296370,ENSP00000308208,ENSP00000309968,ENSP00000344220,ENSP00000345502,ENSP00000348461,ENSP00000353910,ENSP00000357722,ENSP00000360280,ENSP00000362299,ENSP00000366109,ENSP00000367797,ENSP00000372136,ENSP00000373574,ENSP00000376436,ENSP00000382177,ENSP00000398632,ENSP00000400010,ENSP00000401112,ENSP00000404100…	ACVRL1,ADAM17,ANXA1,CD44,DAB1,DAG1,DEFA1B,ENG,ERBB2,ETS1,FAP,FUT8,GYPC,MMP14,MSX2,MYO5A,PAX6,PDE4D,PDPK1,PTPRJ,RAB7A,RAC1,S100A8,S100P,SATB2,SKI,VAV1
GO:0071456	cellular response to hypoxia	7	139	0.0304	ENSP00000261523,ENSP00000262367,ENSP00000263253,ENSP00000269305,ENSP00000291700,ENSP00000345571,ENSP00000444198	CITED2,CREBBP,E2F1,EP300,RORA,S100B,TP53
GO:0003151	outflow tract morphogenesis	5	71	0.0307	ENSP00000239243,ENSP00000332296,ENSP00000362299,ENSP00000428564,ENSP00000444198	CITED2,ENG,MSX2,RARB,SEC24B
GO:0006996	organelle organization	59	3131	0.0308	ENSP00000005226,ENSP00000221418,ENSP00000223129,ENSP00000227322,ENSP00000231487,ENSP00000248633,ENSP00000251020,ENSP00000254719,ENSP00000262367,ENSP00000263253,ENSP00000265062,ENSP00000269305,ENSP00000278572,ENSP00000281708,ENSP00000283195,ENSP00000293217,ENSP00000295718,ENSP00000301633,ENSP00000306881,ENSP00000317985,ENSP00000318297,ENSP00000320239,ENSP00000320503,ENSP00000331310,ENSP00000334061…	ACOX1,ACTA1,ANXA1,ARHGEF7,BIRC5,CDKN2A,CETN2,CETN3,CREBBP,DAG1,DAPK3,DLG1,E2F1,ECH1,EDC3,EP300,ETS1,FBXW7,GAN,HDAC6,IQUB,MEF2A,MORF4L1,PADI1,PAX6,PDPK1,PEX1,PLS3,PRC1,PTPRN,RAB7A,RAC1,RANBP2,ROCK2,RPA1,RPA3,RPS3,RPSA,RUVBL1,SALL1,SATB2,SCO2,SEC23A,SEC24B,SIN3B,SKP1,SNF8,SOD2,SYT17,TIMM9,TP53,TP73,TPR,TRAPPC4,TRPM7,USH1C,WAS,XRCC6,ZPR1
GO:1901889	negative regulation of cell junction assembly	3	20	0.0308	ENSP00000308208,ENSP00000317985,ENSP00000373574	ACVRL1,MMP14,ROCK2
GO:0002474	antigen processing and presentation of peptide antigen via MHC class I	4	43	0.0312	ENSP00000247461,ENSP00000306881,ENSP00000428564,ENSP00000452780	B2M,CANX,SEC23A,SEC24B
GO:0048869	cellular developmental process	65	3533	0.0319	ENSP00000001008,ENSP00000005226,ENSP00000219070,ENSP00000227322,ENSP00000239243,ENSP00000251020,ENSP00000259803,ENSP00000261523,ENSP00000263253,ENSP00000269305,ENSP00000269571,ENSP00000271688,ENSP00000281537,ENSP00000282356,ENSP00000290295,ENSP00000291700,ENSP00000295006,ENSP00000308208,ENSP00000308541,ENSP00000309968,ENSP00000316054,ENSP00000319118,ENSP00000332296,ENSP00000334061,ENSP00000335620…	ABL2,ACADVL,ACTA1,ACVRL1,ADAM17,ANXA1,AR,ARHGEF7,B2M,CAMK4,CAPN2,CDKN2A,CERS2,CITED2,DAB1,DAG1,DAPK3,DVL3,EIF2B1,ENG,EP300,ERBB2,F2,FKBP4,FLI1,GCM1,GOT1,GSTA1,GSX2,HDAC6,HOXB13,IL6ST,MAPK9,MEF2A,MMP14,MMP2,MSX2,MUSK,MYO5A,NR5A2,OCA2,PAX6,PDE4D,PDPK1,RAC1,RARB,RORA,S100A6,S100A8,S100B,SALL1,SATB2,SEC24B,SKI,SYT17,TJP1,TP53,TP73,TRAPPC4,UNC45A,USH1C,VAV1,YAP1,ZBTB16,ZPR1
GO:0033088	negative regulation of immature T cell proliferation in thymus	2	5	0.0323	ENSP00000269571,ENSP00000418915	CDKN2A,ERBB2
GO:0070120	ciliary neurotrophic factor-mediated signaling pathway	2	5	0.0323	ENSP00000263409,ENSP00000370698	IL6ST,LIFR
GO:0090304	nucleic acid metabolic process	71	3941	0.0330	ENSP00000222567,ENSP00000223129,ENSP00000227322,ENSP00000238714,ENSP00000239243,ENSP00000251020,ENSP00000254719,ENSP00000259803,ENSP00000261523,ENSP00000262367,ENSP00000263253,ENSP00000264668,ENSP00000269305,ENSP00000269571,ENSP00000276201,ENSP00000278572,ENSP00000281182,ENSP00000290295,ENSP00000292401,ENSP00000292476,ENSP00000293831,ENSP00000295225,ENSP00000295718,ENSP00000301633,ENSP00000307850…	ACAD8,ANP32A,AR,AZGP1,BIRC5,BRD7,CDKN2A,CETN2,CITED2,CPSF4,CREBBP,CSDE1,DAPK3,DDX50,DRAP1,E2F1,EDC3,EIF4A1,EP300,ERBB2,ETS1,EXOSC9,FLI1,GCM1,GSX2,GTF2I,HDAC6,HNRNPLL,HNRNPR,HOXB1,HOXB13,KCNIP3,MEF2A,MORF4L1,MSX2,MTRR,NHP2L1,NR1D2,NR5A2,PAPOLG,PAX6,PDPK1,POLR2H,PPP1R8,PTPRN,RARB,RORA,RPA1,RPA3,RPS3,RPSA,RUNX1T1,RUVBL1,SALL1,SATB2,SIN3B,SKI,SNF8,STK16,SYNCRIP,TAF13,TCEA3,TP53,TP73,TWISTNB,UPF3B,XRC…
GO:0070849	response to epidermal growth factor	4	44	0.0332	ENSP00000227322,ENSP00000269571,ENSP00000344220,ENSP00000356448	ERBB2,PDPK1,TPR,ZPR1
GO:0050678	regulation of epithelial cell proliferation	11	311	0.0337	ENSP00000269571,ENSP00000281708,ENSP00000295718,ENSP00000309968,ENSP00000344220,ENSP00000345731,ENSP00000362299,ENSP00000363822,ENSP00000373574,ENSP00000404100,ENSP00000478927	ACVRL1,ADAM17,AR,DLG1,ENG,ERBB2,FBXW7,PAX6,PDPK1,PTPRN,YAP1
GO:0009235	cobalamin metabolic process	3	21	0.0340	ENSP00000264668,ENSP00000354294,ENSP00000445920	CTRB1,MMAB,MTRR
GO:0042730	fibrinolysis	3	21	0.0340	ENSP00000278407,ENSP00000306361,ENSP00000308541	F2,FGA,SERPING1
GO:0043547	positive regulation of GTPase activity	13	406	0.0343	ENSP00000225525,ENSP00000269571,ENSP00000283195,ENSP00000295324,ENSP00000316054,ENSP00000355090,ENSP00000356430,ENSP00000364893,ENSP00000371897,ENSP00000376024,ENSP00000380942,ENSP00000451030,ENSP00000472929	ARHGAP11A,ARHGAP5,ARHGEF12,ARHGEF7,CDC42EP3,DVL3,ERBB2,RANBP2,RGS18,RGS6,SNX9,TAX1BP3,VAV1
GO:0071407	cellular response to organic cyclic compound	15	505	0.0345	ENSP00000001008,ENSP00000239243,ENSP00000261523,ENSP00000310006,ENSP00000317985,ENSP00000332296,ENSP00000345502,ENSP00000356331,ENSP00000363822,ENSP00000366109,ENSP00000369213,ENSP00000372136,ENSP00000411613,ENSP00000442600,ENSP00000478927	ANXA1,AOC1,AR,DAG1,DDX58,DEFA1B,FKBP4,MSX2,NR1D2,NR5A2,PDE4D,RARB,ROCK2,RORA,YAP1
GO:0051817	modification of morphology or physiology of other organism involved in symbiotic interaction	6	107	0.0346	ENSP00000263253,ENSP00000291295,ENSP00000292476,ENSP00000308541,ENSP00000372136,ENSP00000442600	CALM3,CPSF4,DAG1,DEFA1B,EP300,F2
GO:0072376	protein activation cascade	5	74	0.0350	ENSP00000264870,ENSP00000278407,ENSP00000306361,ENSP00000308541,ENSP00000354458	C8A,F13A1,F2,FGA,SERPING1
GO:0032459	regulation of protein oligomerization	4	45	0.0352	ENSP00000263253,ENSP00000269305,ENSP00000334061,ENSP00000376024	EP300,HDAC6,SNX9,TP53
GO:0045843	negative regulation of striated muscle tissue development	4	45	0.0352	ENSP00000291700,ENSP00000360522,ENSP00000367545,ENSP00000401197	RBP4,S100B,TP73,USP19
GO:0051783	regulation of nuclear division	8	184	0.0357	ENSP00000239243,ENSP00000265171,ENSP00000283195,ENSP00000301633,ENSP00000356448,ENSP00000357643,ENSP00000363322,ENSP00000442973	BIRC5,CDC26,DAPK3,EGF,MKI67,MSX2,RANBP2,TPR
GO:0019395	fatty acid oxidation	5	75	0.0366	ENSP00000221418,ENSP00000222214,ENSP00000251535,ENSP00000293217,ENSP00000438689	ACADVL,ACOX1,ALOX12,ECH1,GCDH
GO:0051279	regulation of release of sequestered calcium ion into cytosol	5	75	0.0366	ENSP00000291295,ENSP00000308541,ENSP00000344220,ENSP00000345502,ENSP00000382177	CALM3,F2,MYO5A,PDE4D,PDPK1
GO:0002218	activation of innate immune response	8	186	0.0375	ENSP00000262367,ENSP00000263253,ENSP00000306361,ENSP00000344220,ENSP00000352257,ENSP00000357722,ENSP00000369213,ENSP00000484824	CREBBP,DDX58,EP300,FGA,MUC1,PDPK1,S100A8,XRCC6
GO:0032330	regulation of chondrocyte differentiation	4	46	0.0375	ENSP00000282091,ENSP00000332296,ENSP00000338157,ENSP00000373574	ACVRL1,PTH,RARB,ZBTB16
GO:0042445	hormone metabolic process	8	186	0.0375	ENSP00000229447,ENSP00000237014,ENSP00000334592,ENSP00000337446,ENSP00000342850,ENSP00000355995,ENSP00000360522,ENSP00000369814	AKR1C4,CYP2R1,HSD11B1,IYD,RBP4,SERPINA6,STARD3,TTR
GO:0045599	negative regulation of fat cell differentiation	4	46	0.0375	ENSP00000239243,ENSP00000261523,ENSP00000345571,ENSP00000402257	E2F1,MSX2,RORA,RUNX1T1
GO:0048708	astrocyte differentiation	4	46	0.0375	ENSP00000259803,ENSP00000291700,ENSP00000357722,ENSP00000404100	GCM1,PAX6,S100A8,S100B
GO:1903706	regulation of hemopoiesis	13	412	0.0376	ENSP00000262367,ENSP00000263253,ENSP00000269571,ENSP00000281708,ENSP00000282356,ENSP00000308208,ENSP00000338157,ENSP00000366109,ENSP00000367545,ENSP00000376436,ENSP00000418915,ENSP00000452780,ENSP00000478927	ANXA1,B2M,CAMK4,CDKN2A,CREBBP,EP300,ERBB2,ETS1,FBXW7,MMP14,TP73,YAP1,ZBTB16
GO:0001817	regulation of cytokine production	17	615	0.0379	ENSP00000254436,ENSP00000261523,ENSP00000262367,ENSP00000263253,ENSP00000278282,ENSP00000278572,ENSP00000308541,ENSP00000309968,ENSP00000317985,ENSP00000345502,ENSP00000348461,ENSP00000352257,ENSP00000366109,ENSP00000369213,ENSP00000370698,ENSP00000384262,ENSP00000452780	ADAM17,ANXA1,B2M,CREBBP,DDX58,EP300,F2,HPSE,IL6ST,PDE4D,RAC1,ROCK2,RORA,RPS3,SCGB1A1,TRIM21,XRCC6
GO:0030163	protein catabolic process	17	615	0.0379	ENSP00000188790,ENSP00000216139,ENSP00000231487,ENSP00000245816,ENSP00000265062,ENSP00000280700,ENSP00000281708,ENSP00000283195,ENSP00000295006,ENSP00000326804,ENSP00000334061,ENSP00000350911,ENSP00000363322,ENSP00000376808,ENSP00000384262,ENSP00000401197,ENSP00000421380	ACR,CAPN2,CDC26,CLPP,CTSE,CUL1,CUL5,FAP,FBXW7,HDAC6,HPSE,NGLY1,RAB7A,RANBP2,SKP1,SNF8,USP19
GO:0071559	response to transforming growth factor beta	7	147	0.0379	ENSP00000303423,ENSP00000317985,ENSP00000353910,ENSP00000362299,ENSP00000367797,ENSP00000373574,ENSP00000386928	ACVRL1,ENG,FNTA,FUT8,ROCK2,SKI,STK16
GO:0006289	nucleotide-excision repair	6	110	0.0380	ENSP00000223129,ENSP00000254719,ENSP00000263253,ENSP00000269305,ENSP00000359300,ENSP00000415536	CETN2,EP300,POLR2H,RPA1,RPA3,TP53
GO:0001568	blood vessel development	14	464	0.0391	ENSP00000188790,ENSP00000219070,ENSP00000261523,ENSP00000265171,ENSP00000290295,ENSP00000308208,ENSP00000362299,ENSP00000373574,ENSP00000376436,ENSP00000384262,ENSP00000404100,ENSP00000428564,ENSP00000442600,ENSP00000478927	ACVRL1,DAG1,EGF,ENG,ETS1,FAP,HOXB13,HPSE,MMP14,MMP2,PAX6,RORA,SEC24B,YAP1
GO:0002066	columnar/cuboidal epithelial cell development	4	47	0.0391	ENSP00000332296,ENSP00000344220,ENSP00000404100,ENSP00000428564	PAX6,PDPK1,RARB,SEC24B
GO:0008652	cellular amino acid biosynthetic process	5	77	0.0391	ENSP00000256999,ENSP00000264668,ENSP00000345282,ENSP00000350928,ENSP00000359539	FOLH1,GAD1,GOT1,GPT2,MTRR
GO:0010821	regulation of mitochondrion organization	7	148	0.0391	ENSP00000269305,ENSP00000281708,ENSP00000334061,ENSP00000345571,ENSP00000367545,ENSP00000369647,ENSP00000418915	AVP,CDKN2A,E2F1,FBXW7,HDAC6,TP53,TP73
GO:0060541	respiratory system development	8	188	0.0391	ENSP00000263253,ENSP00000308208,ENSP00000355995,ENSP00000360522,ENSP00000367797,ENSP00000428564,ENSP00000442600,ENSP00000478927	DAG1,EP300,HSD11B1,MMP14,RBP4,SEC24B,SKI,YAP1
GO:0072132	mesenchyme morphogenesis	4	47	0.0391	ENSP00000239243,ENSP00000355645,ENSP00000362299,ENSP00000373574	ACTA1,ACVRL1,ENG,MSX2
GO:0009792	embryo development ending in birth or egg hatching	16	568	0.0397	ENSP00000227322,ENSP00000259803,ENSP00000263253,ENSP00000295006,ENSP00000308208,ENSP00000316054,ENSP00000345731,ENSP00000353910,ENSP00000356331,ENSP00000360522,ENSP00000363822,ENSP00000367797,ENSP00000373574,ENSP00000401112,ENSP00000404100,ENSP00000428564	ACVRL1,AR,CAPN2,DLG1,DVL3,EP300,FUT8,GCM1,MMP14,NR5A2,PAX6,RBP4,SATB2,SEC24B,SKI,ZPR1
GO:0010265	SCF complex assembly	2	6	0.0397	ENSP00000231487,ENSP00000326804	CUL1,SKP1
GO:0010626	negative regulation of Schwann cell proliferation	2	6	0.0397	ENSP00000271688,ENSP00000367797	CERS2,SKI
GO:0048007	antigen processing and presentation, exogenous lipid antigen via MHC class Ib	2	6	0.0397	ENSP00000289429,ENSP00000357150	CD1A,CD1B
GO:0048568	embryonic organ development	13	417	0.0397	ENSP00000005226,ENSP00000251020,ENSP00000259803,ENSP00000308208,ENSP00000332296,ENSP00000345731,ENSP00000360522,ENSP00000362299,ENSP00000401112,ENSP00000404100,ENSP00000428564,ENSP00000444198,ENSP00000478927	CITED2,DLG1,ENG,GCM1,MMP14,PAX6,RARB,RBP4,SALL1,SATB2,SEC24B,USH1C,YAP1
GO:0050808	synapse organization	8	189	0.0397	ENSP00000264428,ENSP00000268035,ENSP00000269571,ENSP00000303423,ENSP00000334061,ENSP00000363571,ENSP00000382177,ENSP00000438949	CACNB4,ERBB2,FNTA,GLRB,HDAC6,IGF1R,MUSK,MYO5A
GO:1905065	positive regulation of vascular smooth muscle cell differentiation	2	6	0.0397	ENSP00000362299,ENSP00000446252	ENG,SOD2
GO:0001935	endothelial cell proliferation	3	23	0.0398	ENSP00000308208,ENSP00000345731,ENSP00000373574	ACVRL1,DLG1,MMP14
GO:0006972	hyperosmotic response	3	23	0.0398	ENSP00000344220,ENSP00000352257,ENSP00000369647	AVP,PDPK1,XRCC6
GO:0031146	SCF-dependent proteasomal ubiquitin-dependent protein catabolic process	3	23	0.0398	ENSP00000231487,ENSP00000281708,ENSP00000326804	CUL1,FBXW7,SKP1
GO:0045453	bone resorption	3	23	0.0398	ENSP00000265062,ENSP00000282091,ENSP00000348461	PTH,RAB7A,RAC1
GO:0017144	drug metabolic process	17	622	0.0402	ENSP00000225275,ENSP00000261523,ENSP00000264668,ENSP00000264932,ENSP00000293217,ENSP00000333994,ENSP00000334592,ENSP00000337446,ENSP00000350928,ENSP00000353165,ENSP00000354294,ENSP00000357880,ENSP00000361512,ENSP00000367309,ENSP00000369814,ENSP00000445920,ENSP00000477639	ACOX1,AKR1C4,AMD1,CTRB1,CYP2R1,GAD1,HBB,MAOB,MMAB,MPO,MTRR,NAGK,PRPS1,RORA,SDHA,STARD3,TPK1
GO:0034644	cellular response to UV	5	78	0.0402	ENSP00000262367,ENSP00000263253,ENSP00000269305,ENSP00000281708,ENSP00000367545	CREBBP,EP300,FBXW7,TP53,TP73
GO:0008104	protein localization	40	1966	0.0405	ENSP00000001008,ENSP00000005226,ENSP00000221418,ENSP00000231487,ENSP00000247461,ENSP00000248633,ENSP00000254719,ENSP00000264428,ENSP00000265062,ENSP00000269305,ENSP00000276201,ENSP00000278572,ENSP00000283195,ENSP00000292401,ENSP00000292476,ENSP00000293217,ENSP00000295225,ENSP00000295718,ENSP00000301633,ENSP00000303423,ENSP00000306881,ENSP00000317985,ENSP00000334061,ENSP00000338157,ENSP00000345731…	ACOX1,ANXA1,AZGP1,BIRC5,CANX,CPSF4,DAG1,DLG1,ECH1,FKBP4,FLOT2,FNTA,GLRB,HDAC6,KCNIP3,MAPK9,MUSK,MYO5A,MYO6,PAX6,PEX1,PTPRN,RAB5C,RAB7A,RANBP2,ROCK2,RPA1,RPS3,RPSA,SEC23A,SEC24B,SKP1,SNF8,SNX9,TIMM9,TP53,TPR,UPF3B,USH1C,ZBTB16
GO:0030195	negative regulation of blood coagulation	4	48	0.0405	ENSP00000251535,ENSP00000278407,ENSP00000306361,ENSP00000308541	ALOX12,F2,FGA,SERPING1
GO:0061383	trabecula morphogenesis	4	48	0.0405	ENSP00000219070,ENSP00000239243,ENSP00000360522,ENSP00000362299	ENG,MMP2,MSX2,RBP4
GO:0042129	regulation of T cell proliferation	7	151	0.0413	ENSP00000269571,ENSP00000278282,ENSP00000278572,ENSP00000345731,ENSP00000366109,ENSP00000370698,ENSP00000418915	ANXA1,CDKN2A,DLG1,ERBB2,IL6ST,RPS3,SCGB1A1
GO:1903035	negative regulation of response to wounding	5	79	0.0417	ENSP00000251535,ENSP00000271688,ENSP00000278407,ENSP00000306361,ENSP00000308541	ALOX12,CERS2,F2,FGA,SERPING1
GO:0008015	blood circulation	12	373	0.0424	ENSP00000278407,ENSP00000306361,ENSP00000333994,ENSP00000345502,ENSP00000354612,ENSP00000362299,ENSP00000363822,ENSP00000369647,ENSP00000373574,ENSP00000400010,ENSP00000433488,ENSP00000446252	ACVRL1,AR,AVP,ENG,FGA,FLI1,HBB,PDE4D,PTGS1,PTPRJ,SERPING1,SOD2
GO:0009063	cellular amino acid catabolic process	6	114	0.0424	ENSP00000222214,ENSP00000264668,ENSP00000281182,ENSP00000345282,ENSP00000350928,ENSP00000359539	ACAD8,GAD1,GCDH,GOT1,GPT2,MTRR
GO:0048699	generation of neurons	31	1422	0.0424	ENSP00000001008,ENSP00000005226,ENSP00000227322,ENSP00000251020,ENSP00000261523,ENSP00000269571,ENSP00000271688,ENSP00000291700,ENSP00000308541,ENSP00000316054,ENSP00000319118,ENSP00000332296,ENSP00000334061,ENSP00000346389,ENSP00000347538,ENSP00000348461,ENSP00000357709,ENSP00000360280,ENSP00000367545,ENSP00000367797,ENSP00000370698,ENSP00000394560,ENSP00000401112,ENSP00000404100,ENSP00000427562…	ABL2,B2M,CERS2,DAB1,DAG1,DAPK3,DVL3,ERBB2,F2,FKBP4,GSX2,HDAC6,IL6ST,MAPK9,MEF2A,PAX6,RAC1,RARB,RORA,S100A6,S100B,SALL1,SATB2,SEC24B,SKI,SYT17,TP73,TRAPPC4,USH1C,YAP1,ZPR1
GO:0002250	adaptive immune response	10	280	0.0427	ENSP00000261523,ENSP00000278407,ENSP00000282356,ENSP00000289429,ENSP00000306361,ENSP00000309968,ENSP00000345731,ENSP00000354458,ENSP00000357150,ENSP00000366109	ADAM17,ANXA1,C8A,CAMK4,CD1A,CD1B,DLG1,FGA,RORA,SERPING1
GO:0001941	postsynaptic membrane organization	3	24	0.0429	ENSP00000264428,ENSP00000303423,ENSP00000363571	FNTA,GLRB,MUSK
GO:0050870	positive regulation of T cell activation	8	193	0.0429	ENSP00000278572,ENSP00000338157,ENSP00000344220,ENSP00000348461,ENSP00000366109,ENSP00000370698,ENSP00000378368,ENSP00000472929	ANXA1,FLOT2,IL6ST,PDPK1,RAC1,RPS3,VAV1,ZBTB16
GO:0060343	trabecula formation	3	24	0.0429	ENSP00000219070,ENSP00000239243,ENSP00000360522	MMP2,MSX2,RBP4
GO:0021879	forebrain neuron differentiation	4	50	0.0452	ENSP00000251020,ENSP00000319118,ENSP00000401112,ENSP00000404100	GSX2,PAX6,SALL1,SATB2
GO:0043502	regulation of muscle adaptation	5	81	0.0453	ENSP00000317985,ENSP00000346389,ENSP00000370698,ENSP00000442600,ENSP00000460070	DAG1,GTF2I,IL6ST,MEF2A,ROCK2
GO:0051493	regulation of cytoskeleton organization	14	477	0.0460	ENSP00000001008,ENSP00000278572,ENSP00000283195,ENSP00000295006,ENSP00000295324,ENSP00000317985,ENSP00000334061,ENSP00000345731,ENSP00000348461,ENSP00000356448,ENSP00000357722,ENSP00000365891,ENSP00000427562,ENSP00000442973	ABL2,CAPN2,CDC42EP3,DAPK3,DLG1,FKBP4,HDAC6,RAC1,RANBP2,ROCK2,RPS3,S100A8,TPR,WAS
GO:0071363	cellular response to growth factor stimulus	14	477	0.0460	ENSP00000227322,ENSP00000239243,ENSP00000269571,ENSP00000303423,ENSP00000344220,ENSP00000345571,ENSP00000353910,ENSP00000362299,ENSP00000366109,ENSP00000367797,ENSP00000373574,ENSP00000386928,ENSP00000398632,ENSP00000415536	ACVRL1,ANXA1,CD44,E2F1,ENG,ERBB2,FNTA,FUT8,MSX2,PDPK1,POLR2H,SKI,STK16,ZPR1
GO:0001894	tissue homeostasis	7	155	0.0461	ENSP00000005226,ENSP00000265062,ENSP00000282091,ENSP00000296271,ENSP00000348461,ENSP00000360522,ENSP00000478927	PTH,RAB7A,RAC1,RBP4,RHO,USH1C,YAP1
GO:0017148	negative regulation of translation	6	117	0.0467	ENSP00000278572,ENSP00000356448,ENSP00000358635,ENSP00000363745,ENSP00000384398,ENSP00000442973	DAPK3,HNRNPR,MEX3D,RPS3,SYNCRIP,TPR
GO:1905477	positive regulation of protein localization to membrane	6	117	0.0467	ENSP00000269305,ENSP00000269571,ENSP00000344220,ENSP00000345571,ENSP00000345731,ENSP00000367545	DLG1,E2F1,ERBB2,PDPK1,TP53,TP73
GO:0031329	regulation of cellular catabolic process	19	743	0.0468	ENSP00000254436,ENSP00000263253,ENSP00000265171,ENSP00000278282,ENSP00000281708,ENSP00000334061,ENSP00000345571,ENSP00000347032,ENSP00000358635,ENSP00000363745,ENSP00000368984,ENSP00000376024,ENSP00000384398,ENSP00000394560,ENSP00000401197,ENSP00000417864,ENSP00000418915,ENSP00000427562,ENSP00000442973	ABL2,ANP32A,CDKN2A,DAPK3,E2F1,EGF,EP300,EXOSC9,FBXW7,HDAC6,HNRNPR,MAPK9,MEX3D,PIP4K2C,SCGB1A1,SNX9,SYNCRIP,TRIM21,USP19
GO:0032461	positive regulation of protein oligomerization	3	25	0.0468	ENSP00000269305,ENSP00000334061,ENSP00000376024	HDAC6,SNX9,TP53
GO:0033081	regulation of T cell differentiation in thymus	3	25	0.0468	ENSP00000269571,ENSP00000282356,ENSP00000418915	CAMK4,CDKN2A,ERBB2
GO:0060249	anatomical structure homeostasis	10	285	0.0468	ENSP00000005226,ENSP00000223129,ENSP00000254719,ENSP00000265062,ENSP00000282091,ENSP00000296271,ENSP00000348461,ENSP00000352257,ENSP00000360522,ENSP00000478927	PTH,RAB7A,RAC1,RBP4,RHO,RPA1,RPA3,USH1C,XRCC6,YAP1
GO:1900740	positive regulation of protein insertion into mitochondrial membrane involved in apoptotic signaling pathway	3	25	0.0468	ENSP00000269305,ENSP00000345571,ENSP00000367545	E2F1,TP53,TP73
GO:1903409	reactive oxygen species biosynthetic process	3	25	0.0468	ENSP00000225275,ENSP00000261523,ENSP00000367309	MAOB,MPO,RORA
GO:0021798	forebrain dorsal/ventral pattern formation	2	7	0.0469	ENSP00000319118,ENSP00000404100	GSX2,PAX6
GO:0021902	commitment of neuronal cell to specific neuron type in forebrain	2	7	0.0469	ENSP00000401112,ENSP00000404100	PAX6,SATB2
GO:0051262	protein tetramerization	7	157	0.0479	ENSP00000268035,ENSP00000269305,ENSP00000320239,ENSP00000352257,ENSP00000358719,ENSP00000367545,ENSP00000446252	IGF1R,ME1,SOD2,TP53,TP73,TRPM7,XRCC6
GO:0048870	cell motility	22	914	0.0485	ENSP00000188790,ENSP00000239243,ENSP00000259254,ENSP00000296370,ENSP00000308208,ENSP00000309968,ENSP00000344220,ENSP00000345502,ENSP00000348461,ENSP00000353910,ENSP00000357722,ENSP00000360280,ENSP00000362299,ENSP00000366109,ENSP00000367797,ENSP00000372136,ENSP00000373574,ENSP00000376436,ENSP00000398632,ENSP00000401112,ENSP00000404100,ENSP00000472929	ACVRL1,ADAM17,ANXA1,CD44,DAB1,DEFA1B,ENG,ETS1,FAP,FUT8,GYPC,MMP14,MSX2,PAX6,PDE4D,PDPK1,RAC1,S100A8,S100P,SATB2,SKI,VAV1
GO:0006915	apoptotic process	22	915	0.0489	ENSP00000188790,ENSP00000216338,ENSP00000227322,ENSP00000263253,ENSP00000269305,ENSP00000278572,ENSP00000282091,ENSP00000288266,ENSP00000295225,ENSP00000301633,ENSP00000326804,ENSP00000338157,ENSP00000344220,ENSP00000345571,ENSP00000346389,ENSP00000357722,ENSP00000367545,ENSP00000369647,ENSP00000376808,ENSP00000418915,ENSP00000442973,ENSP00000446252	APPL1,AVP,BIRC5,CDKN2A,CUL1,CUL5,DAPK3,E2F1,EP300,FAP,GZMH,KCNIP3,MEF2A,PDPK1,PTH,RPS3,S100A8,SOD2,TP53,TP73,ZBTB16,ZPR1
GO:0007596	blood coagulation	10	288	0.0490	ENSP00000264870,ENSP00000278407,ENSP00000296511,ENSP00000306361,ENSP00000308541,ENSP00000333994,ENSP00000344220,ENSP00000348461,ENSP00000365891,ENSP00000472929	ANXA5,F13A1,F2,FGA,HBB,PDPK1,RAC1,SERPING1,VAV1,WAS
GO:0007173	epidermal growth factor receptor signaling pathway	4	52	0.0493	ENSP00000265171,ENSP00000309968,ENSP00000344220,ENSP00000349824	ADAM17,EGF,PDPK1,REPS2
