# Supplementary material for: An Integrated Network, RNA Sequencing, and Experiment Pharmacology Approach Reveals the Active Component, Potential Target, and Mechanism of Gelsemium elegans in the Treatment of Colorectal Cancer
Source: Front Oncol. 2020 Dec 23;10:616628. doi: 10.3389/fonc.2020.616628 (PMC7786369; doi:10.3389/fonc.2020.616628)
Supplement: Supplementary file 1 [file DataSheet_1.zip › supplementary material 2/Table 2-enrichment.KEGG.tsv]

#term ID	term description	observed gene count	background gene count	false discovery rate	matching proteins in your network (IDs)	matching proteins in your network (labels)
hsa05200	Pathways in cancer	27	515	8.36e-07	ENSP00000219070,ENSP00000231487,ENSP00000262367,ENSP00000263253,ENSP00000265171,ENSP00000268035,ENSP00000269305,ENSP00000269571,ENSP00000288266,ENSP00000315299,ENSP00000316054,ENSP00000317985,ENSP00000326804,ENSP00000332296,ENSP00000335620,ENSP00000338157,ENSP00000345571,ENSP00000348461,ENSP00000356448,ENSP00000363822,ENSP00000370698,ENSP00000376436,ENSP00000380942,ENSP00000394560,ENSP00000402257…	APPL1,AR,ARHGEF12,CALML3,CDKN2A,CREBBP,CUL1,DAPK3,DVL3,E2F1,EGF,EP300,ERBB2,ETS1,GSTA1,IGF1R,IL6ST,MAPK9,MMP2,RAC1,RARB,ROCK2,RUNX1T1,SKP1,TP53,TPR,ZBTB16
hsa01100	Metabolic pathways	40	1250	4.39e-05	ENSP00000222214,ENSP00000222567,ENSP00000226299,ENSP00000236959,ENSP00000251535,ENSP00000256999,ENSP00000263370,ENSP00000264932,ENSP00000269195,ENSP00000271688,ENSP00000272252,ENSP00000281182,ENSP00000293217,ENSP00000297107,ENSP00000301012,ENSP00000334592,ENSP00000345282,ENSP00000350928,ENSP00000353165,ENSP00000353910,ENSP00000354387,ENSP00000354612,ENSP00000355995,ENSP00000356903,ENSP00000357880…	ACAD8,ACADVL,ACOX1,AKR1C4,ALOX12,AMD1,AOC1,ATIC,CERS2,CYP2R1,FOLH1,FUT8,GAD1,GALM,GALNT1,GALNT10,GCDH,GOT1,GPT2,HPSE,HSD11B1,ITPKC,LAP3,LSS,MAOB,ME1,MMAB,MVD,NAGK,NMRK1,PLA2G2A,PNLIP,POLR2H,PRPS1,PTGS1,SDHA,SUOX,TPK1,TWISTNB,UAP1
hsa05219	Bladder cancer	7	41	0.00025	ENSP00000219070,ENSP00000265171,ENSP00000269305,ENSP00000269571,ENSP00000345571,ENSP00000418915,ENSP00000442973	CDKN2A,DAPK3,E2F1,EGF,ERBB2,MMP2,TP53
hsa04520	Adherens junction	8	71	0.00061	ENSP00000262367,ENSP00000263253,ENSP00000268035,ENSP00000269571,ENSP00000281537,ENSP00000348461,ENSP00000365891,ENSP00000400010	CREBBP,EP300,ERBB2,IGF1R,PTPRJ,RAC1,TJP1,WAS
hsa05215	Prostate cancer	9	97	0.00061	ENSP00000262367,ENSP00000263253,ENSP00000265171,ENSP00000268035,ENSP00000269305,ENSP00000269571,ENSP00000344220,ENSP00000345571,ENSP00000363822	AR,CREBBP,E2F1,EGF,EP300,ERBB2,IGF1R,PDPK1,TP53
hsa04310	Wnt signaling pathway	10	143	0.0015	ENSP00000231487,ENSP00000262367,ENSP00000263253,ENSP00000269305,ENSP00000316054,ENSP00000317985,ENSP00000318297,ENSP00000326804,ENSP00000348461,ENSP00000394560	CREBBP,CUL1,DVL3,EP300,MAPK9,RAC1,ROCK2,RUVBL1,SKP1,TP53
hsa05223	Non-small cell lung cancer	7	66	0.0018	ENSP00000265171,ENSP00000269305,ENSP00000269571,ENSP00000332296,ENSP00000344220,ENSP00000345571,ENSP00000418915	CDKN2A,E2F1,EGF,ERBB2,PDPK1,RARB,TP53
hsa05212	Pancreatic cancer	7	74	0.0031	ENSP00000265171,ENSP00000269305,ENSP00000269571,ENSP00000345571,ENSP00000348461,ENSP00000394560,ENSP00000418915	CDKN2A,E2F1,EGF,ERBB2,MAPK9,RAC1,TP53
hsa04110	Cell cycle	8	123	0.0099	ENSP00000231487,ENSP00000262367,ENSP00000263253,ENSP00000269305,ENSP00000326804,ENSP00000345571,ENSP00000363322,ENSP00000418915	CDC26,CDKN2A,CREBBP,CUL1,E2F1,EP300,SKP1,TP53
hsa00330	Arginine and proline metabolism	5	48	0.0103	ENSP00000226299,ENSP00000357880,ENSP00000359539,ENSP00000367309,ENSP00000411613	AMD1,AOC1,GOT1,LAP3,MAOB
hsa01522	Endocrine resistance	7	95	0.0103	ENSP00000219070,ENSP00000268035,ENSP00000269305,ENSP00000269571,ENSP00000345571,ENSP00000394560,ENSP00000418915	CDKN2A,E2F1,ERBB2,IGF1R,MAPK9,MMP2,TP53
hsa04024	cAMP signaling pathway	10	195	0.0103	ENSP00000262367,ENSP00000263253,ENSP00000282356,ENSP00000293217,ENSP00000315299,ENSP00000317985,ENSP00000345502,ENSP00000348461,ENSP00000394560,ENSP00000472929	ACOX1,CALML3,CAMK4,CREBBP,EP300,MAPK9,PDE4D,RAC1,ROCK2,VAV1
hsa04141	Protein processing in endoplasmic reticulum	9	161	0.0103	ENSP00000231487,ENSP00000247461,ENSP00000254322,ENSP00000280700,ENSP00000295006,ENSP00000306881,ENSP00000326804,ENSP00000394560,ENSP00000428564	CANX,CAPN2,CUL1,DNAJB1,MAPK9,NGLY1,SEC23A,SEC24B,SKP1
hsa04510	Focal adhesion	10	197	0.0103	ENSP00000265171,ENSP00000268035,ENSP00000269571,ENSP00000295006,ENSP00000317985,ENSP00000344220,ENSP00000348461,ENSP00000371897,ENSP00000394560,ENSP00000472929	ARHGAP5,CAPN2,EGF,ERBB2,IGF1R,MAPK9,PDPK1,RAC1,ROCK2,VAV1
hsa04530	Tight junction	9	167	0.0103	ENSP00000269571,ENSP00000281537,ENSP00000289429,ENSP00000317985,ENSP00000345731,ENSP00000348461,ENSP00000357150,ENSP00000365891,ENSP00000394560	CD1A,CD1B,DLG1,ERBB2,MAPK9,RAC1,ROCK2,TJP1,WAS
hsa05166	HTLV-I infection	11	250	0.0103	ENSP00000239243,ENSP00000247461,ENSP00000262367,ENSP00000263253,ENSP00000269305,ENSP00000316054,ENSP00000345571,ENSP00000345731,ENSP00000363322,ENSP00000376436,ENSP00000418915	CANX,CDC26,CDKN2A,CREBBP,DLG1,DVL3,E2F1,EP300,ETS1,MSX2,TP53
hsa05205	Proteoglycans in cancer	10	195	0.0103	ENSP00000219070,ENSP00000268035,ENSP00000269305,ENSP00000269571,ENSP00000317985,ENSP00000344220,ENSP00000348461,ENSP00000380942,ENSP00000384262,ENSP00000398632	ARHGEF12,CD44,ERBB2,HPSE,IGF1R,MMP2,PDPK1,RAC1,ROCK2,TP53
hsa05214	Glioma	6	68	0.0103	ENSP00000265171,ENSP00000268035,ENSP00000269305,ENSP00000315299,ENSP00000345571,ENSP00000418915	CALML3,CDKN2A,E2F1,EGF,IGF1R,TP53
hsa05418	Fluid shear stress and atherosclerosis	8	133	0.0103	ENSP00000219070,ENSP00000269305,ENSP00000315299,ENSP00000335620,ENSP00000346389,ENSP00000348461,ENSP00000356505,ENSP00000394560	CALML3,GSTA1,MAPK9,MEF2A,MMP2,NCF2,RAC1,TP53
hsa05168	Herpes simplex infection	9	181	0.0123	ENSP00000231487,ENSP00000262367,ENSP00000263253,ENSP00000269305,ENSP00000326804,ENSP00000355051,ENSP00000369213,ENSP00000394560,ENSP00000460070	CREBBP,CUL1,DDX58,EP300,GTF2I,MAPK9,SKP1,TAF13,TP53
hsa04722	Neurotrophin signaling pathway	7	116	0.0150	ENSP00000269305,ENSP00000282356,ENSP00000315299,ENSP00000344220,ENSP00000348461,ENSP00000367545,ENSP00000394560	CALML3,CAMK4,MAPK9,PDPK1,RAC1,TP53,TP73
hsa05132	Salmonella infection	6	84	0.0150	ENSP00000265062,ENSP00000281537,ENSP00000317985,ENSP00000348461,ENSP00000365891,ENSP00000394560	MAPK9,RAB7A,RAC1,ROCK2,TJP1,WAS
hsa00250	Alanine, aspartate and glutamate metabolism	4	35	0.0190	ENSP00000256999,ENSP00000345282,ENSP00000350928,ENSP00000359539	FOLH1,GAD1,GOT1,GPT2
hsa04068	FoxO signaling pathway	7	130	0.0218	ENSP00000262367,ENSP00000263253,ENSP00000265171,ENSP00000268035,ENSP00000344220,ENSP00000394560,ENSP00000446252	CREBBP,EGF,EP300,IGF1R,MAPK9,PDPK1,SOD2
hsa04137	Mitophagy - animal	5	63	0.0218	ENSP00000265062,ENSP00000269305,ENSP00000345571,ENSP00000394560,ENSP00000444198	CITED2,E2F1,MAPK9,RAB7A,TP53
hsa04810	Regulation of actin cytoskeleton	9	205	0.0218	ENSP00000265171,ENSP00000308541,ENSP00000317985,ENSP00000347032,ENSP00000348461,ENSP00000364893,ENSP00000365891,ENSP00000380942,ENSP00000472929	ARHGEF12,ARHGEF7,EGF,F2,PIP4K2C,RAC1,ROCK2,VAV1,WAS
hsa05131	Shigellosis	5	63	0.0218	ENSP00000317985,ENSP00000348461,ENSP00000365891,ENSP00000394560,ENSP00000398632	CD44,MAPK9,RAC1,ROCK2,WAS
hsa01524	Platinum drug resistance	5	70	0.0288	ENSP00000269305,ENSP00000269571,ENSP00000335620,ENSP00000344220,ENSP00000418915	CDKN2A,ERBB2,GSTA1,PDPK1,TP53
hsa05218	Melanoma	5	72	0.0311	ENSP00000265171,ENSP00000268035,ENSP00000269305,ENSP00000345571,ENSP00000418915	CDKN2A,E2F1,EGF,IGF1R,TP53
hsa05167	Kaposi's sarcoma-associated herpesvirus infection	8	183	0.0334	ENSP00000262367,ENSP00000263253,ENSP00000269305,ENSP00000315299,ENSP00000345571,ENSP00000348461,ENSP00000370698,ENSP00000394560	CALML3,CREBBP,E2F1,EP300,IL6ST,MAPK9,RAC1,TP53
hsa05203	Viral carcinogenesis	8	183	0.0334	ENSP00000262367,ENSP00000263253,ENSP00000269305,ENSP00000334061,ENSP00000345731,ENSP00000348461,ENSP00000370698,ENSP00000418915	CDKN2A,CREBBP,DLG1,EP300,HDAC6,IL6ST,RAC1,TP53
hsa00900	Terpenoid backbone biosynthesis	3	22	0.0342	ENSP00000246166,ENSP00000301012,ENSP00000303423	FNTA,FNTB,MVD
hsa04014	Ras signaling pathway	9	228	0.0342	ENSP00000265171,ENSP00000268035,ENSP00000315299,ENSP00000348461,ENSP00000376436,ENSP00000383364,ENSP00000394560,ENSP00000427562,ENSP00000447053	ABL2,CALML3,EGF,ETS1,IGF1R,MAPK9,PLA2G2A,RAB5C,RAC1
hsa04330	Notch signaling pathway	4	48	0.0356	ENSP00000262367,ENSP00000263253,ENSP00000309968,ENSP00000316054	ADAM17,CREBBP,DVL3,EP300
hsa04610	Complement and coagulation cascades	5	78	0.0356	ENSP00000264870,ENSP00000278407,ENSP00000306361,ENSP00000308541,ENSP00000354458	C8A,F13A1,F2,FGA,SERPING1
hsa04670	Leukocyte transendothelial migration	6	112	0.0356	ENSP00000219070,ENSP00000317985,ENSP00000348461,ENSP00000356505,ENSP00000371897,ENSP00000472929	ARHGAP5,MMP2,NCF2,RAC1,ROCK2,VAV1
hsa05206	MicroRNAs in cancer	7	149	0.0356	ENSP00000262367,ENSP00000263253,ENSP00000269305,ENSP00000269571,ENSP00000345571,ENSP00000398632,ENSP00000418915	CD44,CDKN2A,CREBBP,E2F1,EP300,ERBB2,TP53
hsa04071	Sphingolipid signaling pathway	6	116	0.0380	ENSP00000269305,ENSP00000271688,ENSP00000317985,ENSP00000344220,ENSP00000348461,ENSP00000394560	CERS2,MAPK9,PDPK1,RAC1,ROCK2,TP53
hsa04114	Oocyte meiosis	6	116	0.0380	ENSP00000231487,ENSP00000268035,ENSP00000315299,ENSP00000326804,ENSP00000363322,ENSP00000363822	AR,CALML3,CDC26,CUL1,IGF1R,SKP1
hsa04218	Cellular senescence	7	156	0.0383	ENSP00000269305,ENSP00000295006,ENSP00000315299,ENSP00000320239,ENSP00000345571,ENSP00000376436,ENSP00000418915	CALML3,CAPN2,CDKN2A,E2F1,ETS1,TP53,TRPM7
hsa05210	Colorectal cancer	5	85	0.0427	ENSP00000265171,ENSP00000269305,ENSP00000288266,ENSP00000348461,ENSP00000394560	APPL1,EGF,MAPK9,RAC1,TP53
hsa05225	Hepatocellular carcinoma	7	163	0.0456	ENSP00000268035,ENSP00000269305,ENSP00000316054,ENSP00000335620,ENSP00000345571,ENSP00000378181,ENSP00000418915	BRD7,CDKN2A,DVL3,E2F1,GSTA1,IGF1R,TP53
hsa04211	Longevity regulating pathway	5	88	0.0467	ENSP00000268035,ENSP00000269305,ENSP00000282356,ENSP00000288266,ENSP00000446252	APPL1,CAMK4,IGF1R,SOD2,TP53
